# Supplementary material for: Dioxidomolybdenum(VI) complex featuring a 2,4-di­fluoro-substituted amine bis­(phenolate) ligand
Source: IUCrdata. 2021 May 21;6(Pt 5):x210516. doi: 10.1107/S2414314621005162 (PMC9462341; doi:10.1107/S2414314621005162)
Supplement: Supplementary file 1 [file x-06-x210516-sup1.cif]

##############################################################################
#                                                                            #
# This CIF contains the data for a data article accepted for                 #
# publication in IUCrData. It conforms to the requirements of                #
# Notes for Authors for IUCrData, and has been                               #
# peer reviewed under the auspices of IUCrData.                              #
#                                                                            #
# Full details of the Crystallographic Information File format               #
# are given in the paper "The Crystallographic Information File (CIF):       #
# a New Standard Archive File for Crystallography" by S. R. Hall, F. H.      #
# Allen and I. D. Brown [Acta Cryst. (1991), A47, 655-685].                  #
#                                                                            #
# The current version of the core CIF dictionary is obtainable from          #
# ftp://ftp.iucr.org/pub/cif_core.dic.                                       #
#                                                                            #
# Software is freely available for graphical display of the structure(s)     #
# in this CIF. For information consult the CIF software page                 #
# http://www.iucr.org/resources/cif/software.                                #
#                                                                            #
# This file may be used for bona fide research purposes within the           #
# scientific community so long as proper attribution is given to the data    # 
# article from which it was obtained.                                        #
#                                                                            #
##############################################################################
data_I
_database_code_depnum_ccdc_archive 'CCDC 2083619'
_audit_creation_method     'SHELXL-2018/3'
_chemical_name_systematic
;\
[2,2'-({[2-(Dimethylamino)ethyl]azanediyl}bis(methylene))bis(4,6-\
difluorophenolato)]dioxidomolybdenum(VI))
;
_chemical_name_common     ?
_chemical_formula_moiety     'C18 H18 F4 Mo N2 O4'
_chemical_formula_sum     'C18 H18 F4 Mo N2 O4'
_chemical_formula_iupac     '[Mo (C18 H18 F4 N2 O2) O2]'
_chemical_formula_weight     498.28
_chemical_melting_point     ?
_space_group_crystal_system     triclinic
_space_group_name_H-M_alt     'P -1'
_space_group_name_Hall     '-P 1'
loop_
    _space_group_symop_operation_xyz
    'x, y, z'
    '-x, -y, -z'
_cell_length_a     7.3179(4)
_cell_length_b     8.0093(4)
_cell_length_c     17.5057(9)
_cell_angle_alpha     91.8513(18)
_cell_angle_beta     92.9102(18)
_cell_angle_gamma     116.6842(16)
_cell_volume     913.82(8)
_cell_formula_units_Z     2
_cell_measurement_reflns_used     9173
_cell_measurement_theta_min     2.3344
_cell_measurement_theta_max     33.2153
_cell_measurement_temperature     150(2)
_exptl_crystal_description     block
_exptl_crystal_colour     orange
_exptl_crystal_size_max     0.260
_exptl_crystal_size_mid     0.240
_exptl_crystal_size_min     0.150
_exptl_crystal_density_diffrn     1.811
_exptl_crystal_density_meas     ?
_exptl_crystal_density_method     ?
_exptl_crystal_F_000     500
_exptl_absorpt_coefficient_mu     0.786
_exptl_absorpt_correction_type     multi-scan
_exptl_absorpt_process_details
;
(<i>SADABS</i>; Krause <i>et al.</i>,  2015)
;
_exptl_absorpt_correction_T_min     0.7021
_exptl_absorpt_correction_T_max     0.7465
_diffrn_ambient_temperature     150(2)
_diffrn_source     'fine focus sealed tube X-ray source'
_diffrn_source_voltage     '50 kV'
_diffrn_source_current     '30 mA'
_diffrn_radiation_type     MoK\a
_diffrn_radiation_wavelength     0.71073
_diffrn_radiation_monochromator     'Triumph curved graphite crystal'
_diffrn_measurement_device_type     'Bruker AXS D8 Quest CMOS diffractometer'
_diffrn_measurement_method     'omega and phi scans'
_diffrn_detector_area_resol_mean     10.4167
_diffrn_reflns_number     47859
_diffrn_reflns_av_R_equivalents     0.0266
_diffrn_reflns_av_unetI/netI     0.0166
_diffrn_reflns_theta_min     2.852
_diffrn_reflns_theta_max     33.254
_diffrn_reflns_theta_full     25.242
_diffrn_measured_fraction_theta_max     0.996
_diffrn_measured_fraction_theta_full     0.999
_diffrn_reflns_limit_h_min     -11
_diffrn_reflns_limit_h_max     11
_diffrn_reflns_limit_k_min     -12
_diffrn_reflns_limit_k_max     12
_diffrn_reflns_limit_l_min     -26
_diffrn_reflns_limit_l_max     25
_refine_special_details     ?
_reflns_number_total     7013
_reflns_number_gt     6541
_reflns_threshold_expression     'I > 2\s(I)'
_refine_ls_structure_factor_coef     Fsqd
_refine_ls_matrix_type     full
_refine_ls_R_factor_all     0.0219
_refine_ls_R_factor_gt     0.0192
_refine_ls_wR_factor_gt     0.0478
_refine_ls_wR_factor_ref     0.0490
_refine_ls_goodness_of_fit_ref     1.121
_refine_ls_restrained_S_all     1.121
_refine_ls_number_reflns     7013
_refine_ls_number_parameters     266
_refine_ls_number_restraints     0
_refine_ls_hydrogen_treatment     constr
_refine_ls_weighting_scheme     calc
_refine_ls_weighting_details
              'w=1/[\s^2^(Fo^2^)+(0.0194P)^2^+0.4598P] where P=(Fo^2^+2Fc^2^)/3'
_atom_sites_solution_hydrogens     geom
_atom_sites_solution_primary     direct
_atom_sites_solution_secondary     difmap
_refine_ls_shift/su_max     0.001
_refine_ls_shift/su_mean     0.000
_refine_diff_density_max     0.915
_refine_diff_density_min     -0.478
_refine_ls_extinction_method
;
<i>SHELXL2018/3</i> (Sheldrick 2015b)
;
_refine_ls_extinction_coef     0.0171(8)
_refine_ls_extinction_expression
                                  'Fc^*^=kFc[1+0.001xFc^2^\l^3^/sin(2\q)]^-1/4^'
loop_
    _atom_type_symbol
    _atom_type_description
    _atom_type_scat_dispersion_real
    _atom_type_scat_dispersion_imag
    _atom_type_scat_source
    'C' 'C' 0.0033 0.0016
                         'International Tables Vol C Tables 4.2.6.8 and 6.1.1.4'
    'H' 'H' 0.0000 0.0000
                         'International Tables Vol C Tables 4.2.6.8 and 6.1.1.4'
    'F' 'F' 0.0171 0.0103
                         'International Tables Vol C Tables 4.2.6.8 and 6.1.1.4'
    'N' 'N' 0.0061 0.0033
                         'International Tables Vol C Tables 4.2.6.8 and 6.1.1.4'
    'O' 'O' 0.0106 0.0060
                         'International Tables Vol C Tables 4.2.6.8 and 6.1.1.4'
    'Mo' 'Mo' -1.6832 0.6857
                         'International Tables Vol C Tables 4.2.6.8 and 6.1.1.4'
_computing_data_collection
;
APEX3 (Bruker, 2018)
;
_computing_cell_refinement
;
SAINT (Bruker, 2018)
;
_computing_data_reduction
;
SAINT (Bruker, 2018)
;
_computing_structure_solution
;
SHELXT (Sheldrick, 2015a)
;
_computing_structure_refinement
;
<i>SHELXL2018/3</i> (Sheldrick, 2015b),
<i>ShelXle</i> (H\"ubschle <i>et al.</i>,  2011)
;
_computing_molecular_graphics     'Mercury (Macrae et al., 2020)'
_computing_publication_material     ?
loop_
    _atom_site_type_symbol
    _atom_site_label
    _atom_site_fract_x
    _atom_site_fract_y
    _atom_site_fract_z
    _atom_site_U_iso_or_equiv
    _atom_site_adp_type
    _atom_site_calc_flag
    _atom_site_occupancy
    _atom_site_disorder_assembly
    _atom_site_disorder_group
    Mo Mo1 0.35403(2) 0.27852(2) 0.23176(2) 0.01088(3) Uani d 1 . .
    F F1 0.30483(14) 0.85179(12) -0.04843(5) 0.03105(18) Uani d 1 . .
    F F2 0.23146(13) 0.24459(11) -0.02051(4) 0.02510(15) Uani d 1 . .
    F F3 0.77983(14) 0.98402(12) 0.50141(5) 0.0357(2) Uani d 1 . .
    F F4 0.74459(12) 0.40003(12) 0.42642(5) 0.02571(15) Uani d 1 . .
    O O2 0.24235(12) 0.28426(11) 0.13025(4) 0.01475(13) Uani d 1 . .
    O O1 0.37637(12) 0.30006(11) 0.34515(4) 0.01499(13) Uani d 1 . .
    O O3 0.39279(13) 0.08489(11) 0.21952(5) 0.01831(15) Uani d 1 . .
    O O4 0.58252(12) 0.47327(11) 0.22506(5) 0.01743(14) Uani d 1 . .
    N N1 0.18199(13) 0.46786(12) 0.25408(5) 0.01204(14) Uani d 1 . .
    N N2 0.00004(13) 0.06353(12) 0.24545(5) 0.01375(15) Uani d 1 . .
    C C1 -0.03936(15) 0.35240(15) 0.22876(6) 0.01565(18) Uani d 1 . .
    H H1A -0.055488 0.333606 0.172183 0.019 Uiso calc 1 . .
    H H1B -0.118429 0.419086 0.244487 0.019 Uiso calc 1 . .
    C C2 -0.12266(16) 0.16343(15) 0.26393(7) 0.01739(18) Uani d 1 . .
    H H2A -0.119764 0.181957 0.320249 0.021 Uiso calc 1 . .
    H H2B -0.267036 0.086095 0.244251 0.021 Uiso calc 1 . .
    C C3 -0.08879(17) -0.05342(15) 0.17262(6) 0.01864(19) Uani d 1 . .
    H H3A -0.099801 0.024782 0.132488 0.028 Uiso calc 1 . .
    H H3B -0.225312 -0.153590 0.180273 0.028 Uiso calc 1 . .
    H H3C 0.000294 -0.108430 0.157166 0.028 Uiso calc 1 . .
    C C4 -0.01342(18) -0.06387(16) 0.30686(7) 0.0197(2) Uani d 1 . .
    H H4A -0.157319 -0.152867 0.311224 0.029 Uiso calc 1 . .
    H H4B 0.043768 0.009500 0.355647 0.029 Uiso calc 1 . .
    H H4C 0.064405 -0.132458 0.294289 0.029 Uiso calc 1 . .
    C C5 0.27534(17) 0.63562(14) 0.20820(6) 0.01565(18) Uani d 1 . .
    H H5A 0.419181 0.712021 0.228692 0.019 Uiso calc 1 . .
    H H5B 0.201603 0.711773 0.216119 0.019 Uiso calc 1 . .
    C C6 0.27467(16) 0.59822(14) 0.12285(6) 0.01432(17) Uani d 1 . .
    C C7 0.29093(17) 0.74157(16) 0.07532(6) 0.01792(19) Uani d 1 . .
    H H7 0.303492 0.856995 0.096826 0.021 Uiso calc 1 . .
    C C8 0.28844(18) 0.71284(17) -0.00284(7) 0.0202(2) Uani d 1 . .
    C C9 0.26776(18) 0.54719(17) -0.03773(6) 0.0203(2) Uani d 1 . .
    H H9 0.265023 0.529975 -0.091799 0.024 Uiso calc 1 . .
    C C10 0.25135(17) 0.40861(16) 0.01002(6) 0.01692(18) Uani d 1 . .
    C C11 0.25771(15) 0.43022(14) 0.08992(6) 0.01363(16) Uani d 1 . .
    C C12 0.19506(17) 0.53698(15) 0.33577(6) 0.01572(18) Uani d 1 . .
    H H12A 0.159066 0.642284 0.336701 0.019 Uiso calc 1 . .
    H H12B 0.091704 0.435217 0.363450 0.019 Uiso calc 1 . .
    C C13 0.40118(16) 0.60117(15) 0.37784(6) 0.01528(17) Uani d 1 . .
    C C14 0.50261(19) 0.77546(16) 0.41804(6) 0.0204(2) Uani d 1 . .
    H H14 0.449901 0.864217 0.415639 0.024 Uiso calc 1 . .
    C C15 0.6818(2) 0.81511(17) 0.46142(7) 0.0238(2) Uani d 1 . .
    C C16 0.76763(18) 0.69352(18) 0.46549(7) 0.0229(2) Uani d 1 . .
    H H16 0.892175 0.725565 0.495342 0.028 Uiso calc 1 . .
    C C17 0.66479(17) 0.52275(16) 0.42429(6) 0.01820(19) Uani d 1 . .
    C C18 0.47924(16) 0.47139(14) 0.38146(6) 0.01454(17) Uani d 1 . .
loop_
    _atom_site_aniso_label
    _atom_site_aniso_U_11
    _atom_site_aniso_U_22
    _atom_site_aniso_U_33
    _atom_site_aniso_U_12
    _atom_site_aniso_U_13
    _atom_site_aniso_U_23
    Mo1 0.01022(4) 0.01143(4) 0.01228(4) 0.00609(3) 0.00069(3) 0.00012(3)
    F1 0.0408(5) 0.0298(4) 0.0230(4) 0.0155(4) 0.0016(3) 0.0148(3)
    F2 0.0352(4) 0.0255(4) 0.0153(3) 0.0151(3) -0.0014(3) -0.0060(3)
    F3 0.0359(5) 0.0233(4) 0.0305(4) -0.0005(3) -0.0042(3) -0.0120(3)
    F4 0.0204(3) 0.0338(4) 0.0257(4) 0.0149(3) -0.0020(3) 0.0034(3)
    O2 0.0190(3) 0.0142(3) 0.0122(3) 0.0086(3) 0.0002(3) 0.0003(2)
    O1 0.0168(3) 0.0141(3) 0.0131(3) 0.0064(3) -0.0015(3) 0.0004(2)
    O3 0.0197(4) 0.0168(3) 0.0226(4) 0.0121(3) 0.0000(3) -0.0005(3)
    O4 0.0132(3) 0.0168(3) 0.0207(4) 0.0052(3) 0.0030(3) 0.0011(3)
    N1 0.0128(3) 0.0130(3) 0.0117(3) 0.0070(3) 0.0008(3) 0.0003(3)
    N2 0.0130(4) 0.0134(4) 0.0146(4) 0.0056(3) 0.0011(3) 0.0011(3)
    C1 0.0116(4) 0.0176(4) 0.0199(5) 0.0088(3) -0.0005(3) 0.0006(3)
    C2 0.0114(4) 0.0181(4) 0.0228(5) 0.0066(3) 0.0032(3) 0.0013(4)
    C3 0.0171(4) 0.0155(4) 0.0183(5) 0.0035(4) -0.0019(4) -0.0024(4)
    C4 0.0220(5) 0.0165(4) 0.0196(5) 0.0073(4) 0.0040(4) 0.0067(4)
    C5 0.0218(5) 0.0123(4) 0.0142(4) 0.0088(4) 0.0018(3) 0.0012(3)
    C6 0.0147(4) 0.0148(4) 0.0136(4) 0.0067(3) 0.0007(3) 0.0019(3)
    C7 0.0195(5) 0.0169(4) 0.0180(5) 0.0086(4) 0.0009(4) 0.0047(4)
    C8 0.0194(5) 0.0226(5) 0.0178(5) 0.0084(4) 0.0009(4) 0.0086(4)
    C9 0.0187(5) 0.0276(5) 0.0132(4) 0.0092(4) 0.0004(4) 0.0041(4)
    C10 0.0165(4) 0.0203(5) 0.0133(4) 0.0080(4) -0.0004(3) -0.0012(3)
    C11 0.0130(4) 0.0159(4) 0.0119(4) 0.0065(3) 0.0002(3) 0.0009(3)
    C12 0.0183(4) 0.0188(4) 0.0129(4) 0.0108(4) 0.0025(3) -0.0004(3)
    C13 0.0177(4) 0.0154(4) 0.0111(4) 0.0060(3) 0.0020(3) 0.0001(3)
    C14 0.0250(5) 0.0170(5) 0.0155(5) 0.0062(4) 0.0032(4) -0.0019(4)
    C15 0.0247(5) 0.0192(5) 0.0152(5) -0.0006(4) 0.0014(4) -0.0041(4)
    C16 0.0177(5) 0.0267(5) 0.0138(5) 0.0008(4) -0.0008(4) 0.0007(4)
    C17 0.0149(4) 0.0230(5) 0.0137(4) 0.0059(4) 0.0006(3) 0.0030(4)
    C18 0.0146(4) 0.0158(4) 0.0107(4) 0.0046(3) 0.0007(3) 0.0011(3)
_geom_special_details
;
 All esds (except the esd in the dihedral angle between two l.s. planes)
 are estimated using the full covariance matrix.  The cell esds are taken
 into account individually in the estimation of esds in distances, angles
 and torsion angles; correlations between esds in cell parameters are only
 used when they are defined by crystal symmetry.  An approximate (isotropic)
 treatment of cell esds is used for estimating esds involving l.s. planes.
;
loop_
    _geom_bond_atom_site_label_1
    _geom_bond_atom_site_label_2
    _geom_bond_site_symmetry_2
    _geom_bond_distance
    _geom_bond_publ_flag
    Mo1 O3 . 1.7062(8) ?
    Mo1 O4 . 1.7123(8) ?
    Mo1 O2 . 1.9287(8) ?
    Mo1 O1 . 1.9788(8) ?
    Mo1 N1 . 2.4008(8) ?
    Mo1 N2 . 2.4117(9) ?
    F1 C8 . 1.3554(13) ?
    F2 C10 . 1.3444(13) ?
    F3 C15 . 1.3605(14) ?
    F4 C17 . 1.3506(14) ?
    O2 C11 . 1.3494(12) ?
    O1 C18 . 1.3494(12) ?
    N1 C5 . 1.4894(13) ?
    N1 C1 . 1.4936(13) ?
    N1 C12 . 1.4994(13) ?
    N2 C4 . 1.4825(14) ?
    N2 C2 . 1.4863(14) ?
    N2 C3 . 1.4890(14) ?
    C1 C2 . 1.5202(15) ?
    C1 H1A . 0.9900 ?
    C1 H1B . 0.9900 ?
    C2 H2A . 0.9900 ?
    C2 H2B . 0.9900 ?
    C3 H3A . 0.9800 ?
    C3 H3B . 0.9800 ?
    C3 H3C . 0.9800 ?
    C4 H4A . 0.9800 ?
    C4 H4B . 0.9800 ?
    C4 H4C . 0.9800 ?
    C5 C6 . 1.5137(15) ?
    C5 H5A . 0.9900 ?
    C5 H5B . 0.9900 ?
    C6 C11 . 1.3968(14) ?
    C6 C7 . 1.4048(15) ?
    C7 C8 . 1.3779(16) ?
    C7 H7 . 0.9500 ?
    C8 C9 . 1.3835(18) ?
    C9 C10 . 1.3767(16) ?
    C9 H9 . 0.9500 ?
    C10 C11 . 1.3997(14) ?
    C12 C13 . 1.4993(15) ?
    C12 H12A . 0.9900 ?
    C12 H12B . 0.9900 ?
    C13 C18 . 1.3945(15) ?
    C13 C14 . 1.3956(15) ?
    C14 C15 . 1.3809(18) ?
    C14 H14 . 0.9500 ?
    C15 C16 . 1.377(2) ?
    C16 C17 . 1.3835(16) ?
    C16 H16 . 0.9500 ?
    C17 C18 . 1.3965(15) ?
loop_
    _geom_angle_atom_site_label_1
    _geom_angle_atom_site_label_2
    _geom_angle_atom_site_label_3
    _geom_angle_site_symmetry_1
    _geom_angle_site_symmetry_3
    _geom_angle
    _geom_angle_publ_flag
    O3 Mo1 O4 . . 108.54(4) ?
    O3 Mo1 O2 . . 99.96(4) ?
    O4 Mo1 O2 . . 95.43(4) ?
    O3 Mo1 O1 . . 98.19(4) ?
    O4 Mo1 O1 . . 93.41(4) ?
    O2 Mo1 O1 . . 156.09(3) ?
    O3 Mo1 N1 . . 160.10(4) ?
    O4 Mo1 N1 . . 91.35(3) ?
    O2 Mo1 N1 . . 77.83(3) ?
    O1 Mo1 N1 . . 79.79(3) ?
    O3 Mo1 N2 . . 86.27(4) ?
    O4 Mo1 N2 . . 165.19(3) ?
    O2 Mo1 N2 . . 81.21(3) ?
    O1 Mo1 N2 . . 84.59(3) ?
    N1 Mo1 N2 . . 73.84(3) ?
    C11 O2 Mo1 . . 130.56(7) ?
    C18 O1 Mo1 . . 118.88(6) ?
    C5 N1 C1 . . 110.73(8) ?
    C5 N1 C12 . . 107.20(8) ?
    C1 N1 C12 . . 107.89(8) ?
    C5 N1 Mo1 . . 108.18(6) ?
    C1 N1 Mo1 . . 107.55(6) ?
    C12 N1 Mo1 . . 115.29(6) ?
    C4 N2 C2 . . 109.15(9) ?
    C4 N2 C3 . . 107.68(9) ?
    C2 N2 C3 . . 109.18(8) ?
    C4 N2 Mo1 . . 109.89(6) ?
    C2 N2 Mo1 . . 111.74(6) ?
    C3 N2 Mo1 . . 109.11(6) ?
    N1 C1 C2 . . 110.46(8) ?
    N1 C1 H1A . . 109.6 ?
    C2 C1 H1A . . 109.6 ?
    N1 C1 H1B . . 109.6 ?
    C2 C1 H1B . . 109.6 ?
    H1A C1 H1B . . 108.1 ?
    N2 C2 C1 . . 111.22(9) ?
    N2 C2 H2A . . 109.4 ?
    C1 C2 H2A . . 109.4 ?
    N2 C2 H2B . . 109.4 ?
    C1 C2 H2B . . 109.4 ?
    H2A C2 H2B . . 108.0 ?
    N2 C3 H3A . . 109.5 ?
    N2 C3 H3B . . 109.5 ?
    H3A C3 H3B . . 109.5 ?
    N2 C3 H3C . . 109.5 ?
    H3A C3 H3C . . 109.5 ?
    H3B C3 H3C . . 109.5 ?
    N2 C4 H4A . . 109.5 ?
    N2 C4 H4B . . 109.5 ?
    H4A C4 H4B . . 109.5 ?
    N2 C4 H4C . . 109.5 ?
    H4A C4 H4C . . 109.5 ?
    H4B C4 H4C . . 109.5 ?
    N1 C5 C6 . . 116.27(8) ?
    N1 C5 H5A . . 108.2 ?
    C6 C5 H5A . . 108.2 ?
    N1 C5 H5B . . 108.2 ?
    C6 C5 H5B . . 108.2 ?
    H5A C5 H5B . . 107.4 ?
    C11 C6 C7 . . 119.31(10) ?
    C11 C6 C5 . . 123.44(9) ?
    C7 C6 C5 . . 117.24(9) ?
    C8 C7 C6 . . 119.25(10) ?
    C8 C7 H7 . . 120.4 ?
    C6 C7 H7 . . 120.4 ?
    F1 C8 C7 . . 119.02(11) ?
    F1 C8 C9 . . 117.80(11) ?
    C7 C8 C9 . . 123.17(10) ?
    C10 C9 C8 . . 116.50(10) ?
    C10 C9 H9 . . 121.7 ?
    C8 C9 H9 . . 121.7 ?
    F2 C10 C9 . . 119.27(10) ?
    F2 C10 C11 . . 117.50(10) ?
    C9 C10 C11 . . 123.23(10) ?
    O2 C11 C6 . . 124.11(9) ?
    O2 C11 C10 . . 117.37(9) ?
    C6 C11 C10 . . 118.50(9) ?
    C13 C12 N1 . . 114.57(8) ?
    C13 C12 H12A . . 108.6 ?
    N1 C12 H12A . . 108.6 ?
    C13 C12 H12B . . 108.6 ?
    N1 C12 H12B . . 108.6 ?
    H12A C12 H12B . . 107.6 ?
    C18 C13 C14 . . 120.78(10) ?
    C18 C13 C12 . . 116.82(9) ?
    C14 C13 C12 . . 122.11(10) ?
    C15 C14 C13 . . 118.05(11) ?
    C15 C14 H14 . . 121.0 ?
    C13 C14 H14 . . 121.0 ?
    F3 C15 C16 . . 118.40(11) ?
    F3 C15 C14 . . 118.20(12) ?
    C16 C15 C14 . . 123.39(11) ?
    C15 C16 C17 . . 117.20(11) ?
    C15 C16 H16 . . 121.4 ?
    C17 C16 H16 . . 121.4 ?
    F4 C17 C16 . . 119.01(10) ?
    F4 C17 C18 . . 118.73(10) ?
    C16 C17 C18 . . 122.26(11) ?
    O1 C18 C13 . . 120.64(9) ?
    O1 C18 C17 . . 121.10(10) ?
    C13 C18 C17 . . 118.26(10) ?
loop_
    _geom_torsion_atom_site_label_1
    _geom_torsion_atom_site_label_2
    _geom_torsion_atom_site_label_3
    _geom_torsion_atom_site_label_4
    _geom_torsion_site_symmetry_1
    _geom_torsion_site_symmetry_2
    _geom_torsion_site_symmetry_3
    _geom_torsion_site_symmetry_4
    _geom_torsion
    _geom_torsion_publ_flag
    C5 N1 C1 C2 . . . . 168.55(8) ?
    C12 N1 C1 C2 . . . . -74.42(10) ?
    Mo1 N1 C1 C2 . . . . 50.54(9) ?
    C4 N2 C2 C1 . . . . 152.57(9) ?
    C3 N2 C2 C1 . . . . -89.97(10) ?
    Mo1 N2 C2 C1 . . . . 30.82(10) ?
    N1 C1 C2 N2 . . . . -55.84(11) ?
    C1 N1 C5 C6 . . . . -61.33(11) ?
    C12 N1 C5 C6 . . . . -178.78(9) ?
    Mo1 N1 C5 C6 . . . . 56.29(10) ?
    N1 C5 C6 C11 . . . . -21.87(15) ?
    N1 C5 C6 C7 . . . . 157.75(9) ?
    C11 C6 C7 C8 . . . . 0.42(16) ?
    C5 C6 C7 C8 . . . . -179.21(10) ?
    C6 C7 C8 F1 . . . . -179.79(10) ?
    C6 C7 C8 C9 . . . . 0.90(18) ?
    F1 C8 C9 C10 . . . . -179.97(10) ?
    C7 C8 C9 C10 . . . . -0.66(17) ?
    C8 C9 C10 F2 . . . . -179.82(10) ?
    C8 C9 C10 C11 . . . . -0.93(17) ?
    Mo1 O2 C11 C6 . . . . -31.59(15) ?
    Mo1 O2 C11 C10 . . . . 149.93(8) ?
    C7 C6 C11 O2 . . . . 179.65(10) ?
    C5 C6 C11 O2 . . . . -0.74(16) ?
    C7 C6 C11 C10 . . . . -1.89(15) ?
    C5 C6 C11 C10 . . . . 177.72(10) ?
    F2 C10 C11 O2 . . . . -0.32(14) ?
    C9 C10 C11 O2 . . . . -179.23(10) ?
    F2 C10 C11 C6 . . . . -178.89(9) ?
    C9 C10 C11 C6 . . . . 2.21(16) ?
    C5 N1 C12 C13 . . . . -79.49(11) ?
    C1 N1 C12 C13 . . . . 161.21(9) ?
    Mo1 N1 C12 C13 . . . . 41.02(11) ?
    N1 C12 C13 C18 . . . . -57.38(13) ?
    N1 C12 C13 C14 . . . . 128.74(11) ?
    C18 C13 C14 C15 . . . . -0.08(16) ?
    C12 C13 C14 C15 . . . . 173.57(10) ?
    C13 C14 C15 F3 . . . . -179.23(10) ?
    C13 C14 C15 C16 . . . . 1.60(18) ?
    F3 C15 C16 C17 . . . . 179.98(11) ?
    C14 C15 C16 C17 . . . . -0.85(18) ?
    C15 C16 C17 F4 . . . . 179.60(10) ?
    C15 C16 C17 C18 . . . . -1.46(17) ?
    Mo1 O1 C18 C13 . . . . 68.58(11) ?
    Mo1 O1 C18 C17 . . . . -112.20(9) ?
    C14 C13 C18 O1 . . . . 177.19(10) ?
    C12 C13 C18 O1 . . . . 3.22(14) ?
    C14 C13 C18 C17 . . . . -2.06(16) ?
    C12 C13 C18 C17 . . . . -176.03(9) ?
    F4 C17 C18 O1 . . . . 2.58(15) ?
    C16 C17 C18 O1 . . . . -176.36(10) ?
    F4 C17 C18 C13 . . . . -178.18(9) ?
    C16 C17 C18 C13 . . . . 2.88(16) ?
_shelx_space_group_comment
;
The symmetry employed for this shelxl refinement is uniquely defined
by the following loop, which should always be used as a source of
symmetry information in preference to the above space-group names.
They are only intended as comments.
;
_shelx_estimated_absorpt_T_min     0.822
_shelx_estimated_absorpt_T_max     0.891
_shelx_hkl_file
;
  -1   0   0 2091.70 46.2826   1
  -1   0   0 1764.26 42.7622   3
   1   0   0 2007.21 46.1348   1
   1   0   0 1794.01 42.7674   5
   1   0   0 1800.59 42.7169   2
  -2   0   0 6562.15 155.944   1
   2   0   0 6722.52 156.128   1
  -3   0   0 3583.39 85.9413   1
  -3   0   0 3273.27 75.9617   7
  -3   0   0 3280.75 76.0277   7
  -3   0   0 3329.73 75.8329   6
  -3   0   0 3265.21 75.6991   2
  -3   0   0 3332.91 75.8695   3
  -3   0   0 3204.03 75.8482   5
   3   0   0 3602.20 86.1332   1
   3   0   0 3399.13 75.7136   2
   3   0   0 3167.14 75.8170   3
   3   0   0 3264.79 75.8339   5
   3   0   0 3259.53 75.8418   6
   3   0   0 3243.71 75.9538   7
   3   0   0 3295.40 76.0313   7
  -4   0   0 17.5946 2.42212   7
  -4   0   0 16.8729 1.23196   4
  -4   0   0 14.6656 1.83611   5
  -4   0   0 20.9588 1.26292   4
  -4   0   0 17.3203 5.90612   1
  -4   0   0 19.5505 2.26045   2
  -4   0   0 16.7072 2.04186   3
  -4   0   0 14.3013 1.89240   7
   4   0   0 20.2065 2.43363   6
   4   0   0 14.5770 5.95766   1
   4   0   0 14.1925 1.65586   2
   4   0   0 12.0819 1.74285   3
   4   0   0 18.4490 2.51296   7
   4   0   0 12.9553 1.80626   7
  -5   0   0 71.0031 11.8643   1
  -5   0   0 63.0075 2.20851   4
  -5   0   0 65.6409 2.26819   4
  -5   0   0 59.8313 4.22531   7
  -5   0   0 64.9289 4.19815   5
  -5   0   0 58.6988 3.85874   2
  -5   0   0 66.2736 4.48087   3
   5   0   0 68.9787 4.07559   2
   5   0   0 61.3899 4.22589   5
   5   0   0 58.5138 4.01306   6
   5   0   0 61.6113 12.1370   1
   5   0   0 67.0430 4.19597   3
   5   0   0 64.4607 4.43538   7
  -6   0   0 32.7332 4.11055   7
  -6   0   0 32.0677 3.51051   5
  -6   0   0 29.2986 3.63610   2
  -6   0   0 29.0985 11.7215   1
  -6   0   0 37.1395 4.73320   3
   6   0   0 22.1704 2.86417   3
   6   0   0 43.6710 4.10140   6
   6   0   0 29.5845 3.53398   7
   6   0   0 28.6484 13.5169   1
   6   0   0 33.4997 4.13259   7
   6   0   0 34.2680 3.80362   5
  -7   0   0 346.909 12.4233   7
  -7   0   0 329.645 32.8010   1
  -7   0   0 370.536 12.3788   5
  -7   0   0 331.300 12.6587   3
  -7   0   0 372.229 11.8672   2
   7   0   0 344.093 12.0267   6
   7   0   0 363.279 13.1310   7
   7   0   0 365.898 12.5370   7
   7   0   0 350.220 33.6510   1
   7   0   0 354.527 12.1826   2
   7   0   0 368.449 12.1841   3
  -8   0   0 401.399 14.2401   5
  -8   0   0 389.996 13.5090   2
  -8   0   0 392.890 14.3827   7
   8   0   0 382.389 14.4799   3
   8   0   0 425.903 14.9037   7
   8   0   0 375.993 16.5700   6
  -9   0   0 16.6009 4.52208   5
   9   0   0 8.64222 3.65726   6
   9   0   0 1.29861 3.63081   3
 -10   0   0 114.255 10.8932   5
  10   0   0 104.907 10.2247   3
  10   0   0 104.207 10.1921   6
  10  -1   0 16.9761 4.63061   6
  10  -1   0 17.1348 5.19290   3
 -10   1   0 30.9206 5.41820   5
   9  -1   0 750.159 22.5813   6
   9  -1   0 754.146 22.0092   3
   9  -1   0 740.939 23.0621   7
  -9   1   0 745.340 22.8993   5
   8  -1   0 885.757 24.7046   6
   8  -1   0 883.943 55.2243   1
   8  -1   0 900.420 24.2379   3
   8  -1   0 868.216 24.9438   7
   7  -1   0 3.18296 2.12236   3
   7  -1   0 -1.1476 13.3330   1
   7  -1   0 -1.3416 1.92405   6
   7  -1   0 -0.9191 2.52771   2
   7  -1   0 -0.5385 2.85326   7
   7  -1   0 -0.2122 2.19677   7
  -7   1   0 3.28344 2.41796   5
  -7   1   0 3.34661 2.97668   3
   6  -1   0 1896.02 44.8753   3
   6  -1   0 1878.48 45.2967   6
   6  -1   0 1932.22 45.5109   7
   6  -1   0 1861.00 45.4590   7
   6  -1   0 1863.89 45.2702   5
   6  -1   0 1894.04 44.6860   2
   6  -1   0 1865.67 62.5367   1
  -6   1   0 1886.19 45.3696   7
  -6   1   0 1869.83 44.7183   2
  -6   1   0 1847.28 45.2989   5
  -6   1   0 1832.54 45.1372   6
  -6   1   0 1875.70 45.4838   7
  -6   1   0 1920.80 44.9441   3
  -6   1   0 1849.85 62.1716   1
  -6   1   0 1812.71 42.7206   4
  -6   1   0 1864.54 42.7356   4
   5  -1   0 1091.31 26.5332   7
   5  -1   0 1077.28 39.5851   1
   5  -1   0 1088.89 25.8902   2
   5  -1   0 1082.78 26.4093   6
   5  -1   0 1012.90 27.4982   7
   5  -1   0 1015.61 25.8498   3
   5  -1   0 1090.35 26.4336   5
  -5   1   0 924.914 43.3418   1
  -5   1   0 1097.94 26.5209   7
  -5   1   0 1072.21 26.4470   5
  -5   1   0 1105.25 26.4066   6
  -5   1   0 1052.08 26.4515   7
  -5   1   0 1016.49 25.8281   2
  -5   1   0 1044.03 24.5832   4
   4  -1   0 36.9181 2.94476   7
   4  -1   0 43.6446 2.73082   3
   4  -1   0 34.5945 7.40725   1
   4  -1   0 40.0902 2.91302   7
   4  -1   0 37.1897 2.59149   2
   4  -1   0 40.6313 2.90259   5
   4  -1   0 37.1580 2.85129   6
  -4   1   0 40.9720 2.97479   7
  -4   1   0 36.1207 2.87173   7
  -4   1   0 39.8343 1.87282   4
  -4   1   0 31.3102 2.77392   5
  -4   1   0 40.2772 2.87164   3
  -4   1   0 36.7938 2.93761   6
  -4   1   0 41.5228 7.36781   1
  -4   1   0 43.0611 2.69092   2
   3  -1   0 318.385 8.48145   3
   3  -1   0 316.718 8.47607   2
   3  -1   0 330.072 8.02990   4
   3  -1   0 325.681 8.85491   7
   3  -1   0 314.181 8.78652   6
   3  -1   0 324.001 8.80829   5
   3  -1   0 320.501 8.82106   7
   3  -1   0 325.130 15.3781   1
  -3   1   0 330.353 15.0953   1
  -3   1   0 315.572 8.50585   2
  -3   1   0 324.783 8.84964   5
  -3   1   0 329.158 8.82973   6
  -3   1   0 323.430 8.03664   4
  -3   1   0 339.595 8.91796   7
  -3   1   0 341.035 8.91933   7
  -3   1   0 330.792 8.52908   3
   2  -1   0 11.7728 1.37410   5
   2  -1   0 6.82983 0.93655   7
   2  -1   0 8.51911 2.59046   1
   2  -1   0 10.1318 1.08096   3
   2  -1   0 9.14161 2.72556   1
   2  -1   0 9.90747 1.35460   7
   2  -1   0 11.4387 1.02488   4
   2  -1   0 10.3618 1.17841   2
  -2   1   0 6.63931 0.94891   6
  -2   1   0 10.3085 1.02667   4
  -2   1   0 11.7026 1.40962   7
  -2   1   0 10.2886 1.09516   3
   1  -1   0 6950.07 145.508   1
  -1   1   0 5687.83 146.797   1
   0  -1   0 2896.82 63.4996   1
   0   1   0 2418.63 62.8506   1
  -1  -1   0 11.6094 2.59607   1
  -1  -1   0 14.0210 1.37830   2
  -1  -1   0 16.5917 1.66855   3
  -1  -1   0 15.9565 1.11830   4
  -1  -1   0 15.6288 1.21648   5
  -1  -1   0 13.9249 1.42701   7
   1   1   0 15.4710 1.20465   5
   1   1   0 14.3399 1.41117   7
   1   1   0 16.0800 1.40939   2
   1   1   0 16.8595 1.08823   4
   1   1   0 14.1198 1.70731   3
   1   1   0 18.8032 3.54861   1
  -2  -1   0 6308.79 141.672   1
  -2  -1   0 5823.33 132.781   3
  -2  -1   0 5239.16 132.368   5
   2   1   0 6118.39 141.373   1
  -3  -1   0 97.1343 11.2628   1
  -3  -1   0 87.5963 4.14143   7
  -3  -1   0 80.3101 3.74541   2
  -3  -1   0 90.8045 2.87928   4
  -3  -1   0 90.1462 3.83102   5
  -3  -1   0 89.3297 4.25544   3
   3   1   0 90.9320 4.17021   3
   3   1   0 92.5475 4.12339   7
   3   1   0 89.1672 4.06855   7
   3   1   0 91.6837 10.6278   1
   3   1   0 91.4998 3.87607   2
   3   1   0 95.8619 3.84959   5
   3   1   0 96.4041 3.90228   6
  -4  -1   0 53.2585 3.51446   5
  -4  -1   0 43.7843 8.62532   1
  -4  -1   0 56.0238 3.50787   2
  -4  -1   0 60.4525 3.85037   7
  -4  -1   0 62.8099 2.29498   4
  -4  -1   0 67.0573 4.23379   3
   4   1   0 59.8955 10.1051   1
   4   1   0 56.1252 3.84553   3
   4   1   0 62.1647 3.68215   5
   4   1   0 61.2786 3.60373   6
   4   1   0 54.3311 3.99851   7
   4   1   0 67.4362 3.73432   2
  -5  -1   0 874.872 23.2776   7
  -5  -1   0 805.540 36.8809   1
  -5  -1   0 874.023 22.7676   2
  -5  -1   0 871.289 20.5522   4
  -5  -1   0 877.315 22.8803   5
  -5  -1   0 897.282 23.2713   3
  -5  -1   0 885.574 20.5710   4
   5   1   0 916.443 23.3189   3
   5   1   0 884.413 22.8756   5
   5   1   0 874.790 39.5173   1
   5   1   0 888.593 22.7787   6
   5   1   0 946.129 23.4527   7
   5   1   0 906.841 23.3787   7
   5   1   0 908.927 22.8270   2
  -6  -1   0 623.987 17.5969   2
  -6  -1   0 626.421 18.1838   7
  -6  -1   0 624.612 18.3099   3
  -6  -1   0 572.898 35.2066   1
  -6  -1   0 614.470 17.6604   5
   6   1   0 620.521 17.5443   6
   6   1   0 635.535 17.7497   2
   6   1   0 642.882 18.2586   7
   6   1   0 635.878 17.8917   5
   6   1   0 633.865 18.4006   7
   6   1   0 625.618 18.0632   3
   6   1   0 613.099 37.3943   1
  -7  -1   0 7.60700 2.84360   2
  -7  -1   0 8.16452 3.11008   7
  -7  -1   0 4.06783 18.3424   1
  -7  -1   0 13.6651 3.16475   5
   7   1   0 4.45779 4.75374   7
   7   1   0 -5.4149 15.9243   1
   7   1   0 16.7356 3.52526   3
   7   1   0 12.2284 2.93028   6
   7   1   0 14.4544 3.44571   7
  -8  -1   0 559.167 17.6350   2
  -8  -1   0 549.418 18.9333   7
  -8  -1   0 546.630 17.8953   5
   8   1   0 531.247 18.4834   7
   8   1   0 543.265 17.5197   6
   8   1   0 552.211 18.1166   3
  -9  -1   0 113.149 9.23700   2
  -9  -1   0 129.231 10.3787   7
  -9  -1   0 127.240 9.72120   5
   9   1   0 125.406 9.29616   6
   9   1   0 130.648 9.87863   3
  10  -2   0 269.397 13.0338   6
  10  -2   0 261.101 11.7669   3
 -10   2   0 305.887 13.6436   5
   9  -2   0 273.834 12.1831   7
   9  -2   0 259.201 11.3879   6
   9  -2   0 270.703 10.6443   3
  -9   2   0 272.146 11.8238   5
   8  -2   0 10.9687 2.61952   3
   8  -2   0 5.83919 2.99419   7
   8  -2   0 9.85053 3.34953   2
   8  -2   0 0.19438 5.96162   7
   8  -2   0 11.0331 16.9415   1
   8  -2   0 8.30514 3.03523   6
  -8   2   0 6.11959 3.44439   7
  -8   2   0 9.62198 3.60200   3
  -8   2   0 8.02208 3.03202   5
   7  -2   0 580.735 17.3653   7
   7  -2   0 616.519 35.9003   1
   7  -2   0 576.782 16.2045   3
   7  -2   0 593.382 16.4705   2
   7  -2   0 571.986 17.3468   5
   7  -2   0 522.984 33.9432   1
   7  -2   0 633.157 17.5243   7
   7  -2   0 595.692 17.2084   6
  -7   2   0 587.443 17.3309   7
  -7   2   0 600.329 17.4847   6
  -7   2   0 602.963 16.5566   3
  -7   2   0 592.500 17.2477   5
  -7   2   0 589.577 14.4904   4
   6  -2   0 561.202 15.9277   5
   6  -2   0 554.848 29.2781   1
   6  -2   0 570.025 16.0088   7
   6  -2   0 539.701 29.9571   1
   6  -2   0 575.801 15.2517   2
   6  -2   0 550.719 15.8077   6
   6  -2   0 576.374 15.1124   3
  -6   2   0 564.890 14.0279   4
  -6   2   0 581.866 15.2684   3
  -6   2   0 569.949 15.9670   6
  -6   2   0 557.113 15.9317   5
  -6   2   0 563.675 15.9189   7
   5  -2   0 1198.28 29.1449   5
   5  -2   0 1184.08 28.3548   3
   5  -2   0 1188.39 29.1782   6
   5  -2   0 1189.54 41.8381   1
   5  -2   0 1195.86 29.1919   7
   5  -2   0 1246.64 42.5637   1
   5  -2   0 1181.61 28.5742   2
   5  -2   0 1064.46 30.0501   7
  -5   2   0 1176.82 27.8256   4
  -5   2   0 1159.35 29.1336   5
  -5   2   0 1202.34 29.2002   7
  -5   2   0 1236.76 29.2563   6
  -5   2   0 1186.67 28.3831   3
   4  -2   0 665.751 26.1970   1
   4  -2   0 689.643 17.1864   6
   4  -2   0 693.527 17.1723   7
   4  -2   0 663.833 17.0652   5
   4  -2   0 652.852 26.2516   1
   4  -2   0 677.478 17.1441   7
   4  -2   0 689.487 16.3976   3
   4  -2   0 669.349 16.2534   4
   4  -2   0 688.976 16.6586   2
  -4   2   0 656.683 17.0714   7
  -4   2   0 661.915 16.2859   4
  -4   2   0 673.647 17.1401   5
  -4   2   0 673.919 16.3957   3
  -4   2   0 658.064 17.0767   6
   3  -2   0 1846.71 42.3553   3
   3  -2   0 2012.09 51.7814   1
   3  -2   0 1958.28 43.1536   5
   3  -2   0 1772.28 43.0675   6
   3  -2   0 1826.97 43.0896   7
   3  -2   0 1844.71 42.6607   4
  -3   2   0 1809.13 43.0538   5
  -3   2   0 1878.52 43.1229   7
  -3   2   0 1689.69 42.7428   4
  -3   2   0 1876.44 42.3833   3
  -3   2   0 1930.44 43.1522   6
   2  -2   0 1349.07 30.1723   4
   2  -2   0 1286.39 29.5216   3
   2  -2   0 1296.46 30.2156   6
   2  -2   0 1435.88 36.9010   1
   2  -2   0 1188.81 30.0538   2
   2  -2   0 1348.01 30.1721   5
   2  -2   0 1316.94 30.2698   7
  -2   2   0 1354.78 30.3081   7
  -2   2   0 1154.37 30.3832   5
  -2   2   0 1259.18 35.9096   1
  -2   2   0 1298.16 30.1835   6
  -2   2   0 1325.83 29.5395   3
   1  -2   0 1549.22 36.1070   6
   1  -2   0 1540.97 36.3223   7
   1  -2   0 1574.92 36.3478   4
   1  -2   0 1571.61 36.0099   5
   1  -2   0 1521.15 36.1692   2
   1  -2   0 1683.16 41.8088   1
  -1   2   0 1715.43 42.0517   1
  -1   2   0 1561.88 35.8677   3
  -1   2   0 1603.27 36.3472   7
  -1   2   0 1544.70 36.0038   5
  -1   2   0 1563.96 36.1830   2
  -1   2   0 1624.86 36.1376   6
  -1   2   0 1499.80 36.3586   4
   0  -2   0 720.901 16.7440   3
   0  -2   0 681.508 16.3995   5
   0  -2   0 685.572 16.4919   6
   0  -2   0 687.968 16.9110   7
   0  -2   0 713.743 22.5234   1
   0  -2   0 716.168 16.7922   4
   0   2   0 660.970 16.7640   4
   0   2   0 703.617 16.4895   6
   0   2   0 723.354 16.8498   2
   0   2   0 713.426 16.7762   3
   0   2   0 718.912 16.9534   7
   0   2   0 736.721 22.7976   1
  -1  -2   0 1452.50 39.4128   1
  -1  -2   0 1243.10 30.4003   5
  -1  -2   0 1110.60 31.5019   7
  -1  -2   0 1360.67 30.9602   3
  -1  -2   0 1330.91 30.8458   2
  -1  -2   0 1320.24 30.4889   4
   1   2   0 1280.66 30.9077   3
   1   2   0 1339.28 30.4139   5
   1   2   0 1344.21 30.4577   6
   1   2   0 1412.33 31.0752   7
   1   2   0 1181.48 30.5730   4
   1   2   0 1325.99 30.8226   2
   1   2   0 1443.20 39.4804   1
  -2  -2   0 240.218 6.44045   4
  -2  -2   0 225.592 7.01774   2
  -2  -2   0 243.027 7.41767   3
  -2  -2   0 229.600 6.70125   5
  -2  -2   0 243.658 7.32682   7
  -2  -2   0 227.085 13.9960   1
   2   2   0 220.948 14.3067   1
   2   2   0 235.003 7.44865   3
   2   2   0 239.465 7.29123   7
   2   2   0 240.316 7.09526   2
   2   2   0 234.034 6.71785   5
  -3  -2   0 1247.04 29.9326   2
  -3  -2   0 1226.84 28.7589   4
  -3  -2   0 1219.24 29.5632   5
  -3  -2   0 1250.94 30.2543   7
  -3  -2   0 1282.36 42.7770   1
  -3  -2   0 1288.71 30.2871   3
   3   2   0 1215.85 29.5341   6
   3   2   0 1155.34 28.9379   4
   3   2   0 1203.24 41.9259   1
   3   2   0 1242.23 29.8698   2
   3   2   0 1212.89 30.2141   3
   3   2   0 1254.76 29.6157   5
   3   2   0 1259.66 30.1824   7
  -4  -2   0 831.712 21.4921   2
  -4  -2   0 822.146 19.8065   4
  -4  -2   0 838.565 21.9124   3
  -4  -2   0 835.297 21.9119   7
  -4  -2   0 856.849 36.5342   1
  -4  -2   0 784.449 21.0984   5
   4   2   0 835.441 21.8450   7
   4   2   0 827.733 21.8432   7
   4   2   0 842.135 36.5281   1
   4   2   0 796.903 21.7993   3
   4   2   0 857.446 21.2254   6
   4   2   0 862.784 21.5404   2
   4   2   0 865.313 21.3307   5
  -5  -2   0 77.4490 4.72318   5
  -5  -2   0 75.1721 4.87526   2
  -5  -2   0 79.1312 5.34494   7
  -5  -2   0 72.1455 14.1174   1
  -5  -2   0 82.5969 6.16548   3
  -5  -2   0 76.9517 2.97459   4
   5   2   0 73.4578 5.37736   2
   5   2   0 67.4593 5.58998   7
   5   2   0 74.8480 4.66480   6
   5   2   0 83.7874 5.30412   5
   5   2   0 77.6066 5.39562   3
   5   2   0 66.4355 14.6470   1
   5   2   0 75.5557 5.36942   7
  -6  -2   0 118.930 7.08325   7
  -6  -2   0 119.645 6.70470   2
  -6  -2   0 115.347 6.50552   5
  -6  -2   0 123.396 20.0081   1
   6   2   0 121.485 7.41588   7
   6   2   0 127.317 6.46520   6
   6   2   0 128.443 7.32253   3
   6   2   0 121.023 7.53052   5
   6   2   0 129.317 8.13436   7
  -7  -2   0 431.053 14.6720   5
  -7  -2   0 412.914 15.0881   7
   7   2   0 413.512 15.0212   3
   7   2   0 431.950 15.2530   7
   7   2   0 456.900 14.4246   6
  -8  -2   0 478.667 16.3934   2
  -8  -2   0 477.359 17.3258   7
  -8  -2   0 463.253 16.3008   5
   8   2   0 477.448 17.1548   3
   8   2   0 402.760 21.6222   7
   8   2   0 479.610 16.0520   6
  -9  -2   0 10.9234 5.25031   7
  -9  -2   0 7.93039 4.92662   2
  -9  -2   0 15.8883 5.09985   5
   9   2   0 6.37663 5.79698   3
   9   2   0 2.40115 4.75373   6
  10  -3   0 93.9113 8.70183   6
  10  -3   0 102.024 7.65989   3
 -10   3   0 93.7753 8.96256   5
   9  -3   0 264.618 9.82755   3
   9  -3   0 270.999 11.8407   7
   9  -3   0 271.069 11.4379   6
  -9   3   0 266.351 11.6102   5
  -9   3   0 250.916 11.0815   3
   8  -3   0 867.237 24.5264   6
   8  -3   0 896.545 25.0377   7
   8  -3   0 917.538 24.6939   7
   8  -3   0 897.456 22.9865   3
   8  -3   0 866.328 47.4548   1
   8  -3   0 874.196 23.5646   2
  -8   3   0 898.238 24.7287   5
  -8   3   0 868.614 23.2478   3
  -8   3   0 884.746 21.5274   4
  -8   3   0 882.693 24.6217   7
   7  -3   0 119.184 18.3910   1
   7  -3   0 150.202 6.82411   2
   7  -3   0 158.359 7.75228   5
   7  -3   0 169.155 7.42765   7
   7  -3   0 153.283 7.84304   7
   7  -3   0 139.600 22.8116   1
   7  -3   0 154.642 7.27965   6
   7  -3   0 156.756 6.10291   3
  -7   3   0 155.584 7.47409   7
  -7   3   0 157.194 7.35539   5
  -7   3   0 167.538 6.63371   3
  -7   3   0 147.666 5.45097   4
  -7   3   0 153.226 7.90516   6
   6  -3   0 498.194 27.6021   1
   6  -3   0 516.483 13.4119   3
   6  -3   0 514.184 14.7240   5
   6  -3   0 533.806 14.8692   7
   6  -3   0 522.414 13.2828   4
   6  -3   0 514.840 14.7021   6
   6  -3   0 466.983 28.5539   1
   6  -3   0 519.606 13.9847   2
  -6   3   0 513.896 13.5229   3
  -6   3   0 504.895 14.6767   6
  -6   3   0 501.127 14.6545   5
  -6   3   0 499.902 13.2946   4
  -6   3   0 511.987 14.7053   7
   5  -3   0 1013.66 26.0074   7
   5  -3   0 1005.33 25.4279   7
   5  -3   0 1026.42 24.5394   4
   5  -3   0 1024.56 38.1443   1
   5  -3   0 998.994 25.4595   6
   5  -3   0 1060.85 25.5290   5
   5  -3   0 1057.27 37.8835   1
   5  -3   0 1034.95 24.8613   2
   5  -3   0 1016.20 24.2496   3
  -5   3   0 1003.62 25.4289   6
  -5   3   0 994.198 24.5520   4
  -5   3   0 1003.10 25.4273   7
  -5   3   0 1019.77 25.4631   5
  -5   3   0 1016.99 24.2694   3
   4  -3   0 212.314 6.34144   4
   4  -3   0 204.993 6.70080   5
   4  -3   0 197.822 5.84462   3
   4  -3   0 203.500 6.77506   6
   4  -3   0 227.335 14.8168   1
   4  -3   0 211.228 6.78761   7
  -4   3   0 208.946 6.73350   5
  -4   3   0 211.904 5.72420   3
  -4   3   0 223.138 7.02864   6
  -4   3   0 207.185 6.41556   4
  -4   3   0 207.443 6.79529   7
   3  -3   0 1434.56 42.5718   1
   3  -3   0 1428.93 33.7935   7
   3  -3   0 1392.29 33.6736   6
   3  -3   0 1471.87 33.6470   5
   3  -3   0 1418.37 33.4299   2
   3  -3   0 1450.92 33.6299   4
  -3   3   0 1393.33 33.5817   5
  -3   3   0 1475.35 33.8489   7
  -3   3   0 1435.12 33.7121   6
  -3   3   0 1404.16 32.6585   3
  -3   3   0 1454.17 42.7367   1
  -3   3   0 1425.99 33.6659   4
   2  -3   0 1117.93 34.4785   1
   2  -3   0 1118.93 26.8106   5
   2  -3   0 1155.14 27.2045   7
   2  -3   0 1130.36 26.9676   6
   2  -3   0 1161.63 26.9745   2
   2  -3   0 1173.15 27.2453   4
  -2   3   0 1162.24 27.2117   7
  -2   3   0 1153.98 26.8549   5
  -2   3   0 1085.67 26.2875   3
  -2   3   0 1162.80 26.9771   6
  -2   3   0 1205.12 35.1675   1
  -2   3   0 1139.46 26.9279   2
  -2   3   0 1158.06 27.2662   4
   1  -3   0 2281.17 58.4117   1
   1  -3   0 1897.78 49.9641   6
   1  -3   0 2143.24 49.8708   2
   1  -3   0 2197.74 49.5192   3
   1  -3   0 2168.35 50.0609   7
   1  -3   0 2163.22 50.0292   4
   1  -3   0 2183.26 49.4356   5
  -1   3   0 2236.66 49.9005   2
  -1   3   0 2119.07 49.5388   3
  -1   3   0 2176.08 49.5968   6
  -1   3   0 2116.51 50.0268   4
  -1   3   0 2181.63 50.0724   7
  -1   3   0 2356.25 58.7091   1
   0  -3   0 445.113 19.0294   1
   0  -3   0 398.086 11.5159   6
   0  -3   0 461.666 11.6839   2
   0  -3   0 466.513 11.6452   4
   0  -3   0 446.721 11.0501   5
   0  -3   0 471.225 11.5750   3
   0  -3   0 380.620 12.3984   7
   0   3   0 472.140 19.5328   1
   0   3   0 465.309 11.6980   2
   0   3   0 441.086 11.7695   7
   0   3   0 463.002 11.7010   4
   0   3   0 461.776 11.1761   6
   0   3   0 474.932 11.6765   3
  -1  -3   0 2336.13 55.3492   2
  -1  -3   0 2511.59 66.9327   1
  -1  -3   0 2434.12 55.4530   3
  -1  -3   0 2374.80 55.5698   7
  -1  -3   0 2276.57 54.6581   5
  -1  -3   0 2386.50 55.0053   4
   1   3   0 2317.30 55.4267   3
   1   3   0 2403.31 66.5115   1
   1   3   0 2417.88 54.7995   6
   1   3   0 2384.70 55.5715   7
   1   3   0 2469.32 55.4223   2
   1   3   0 2362.43 55.0392   4
   1   3   0 2403.89 54.7270   5
  -2  -3   0 1862.10 43.4929   4
  -2  -3   0 1949.37 57.6825   1
  -2  -3   0 1806.16 43.5356   5
  -2  -3   0 1879.95 44.5208   7
  -2  -3   0 1875.45 44.4300   3
  -2  -3   0 1847.92 44.2268   2
   2   3   0 1863.19 44.1893   2
   2   3   0 1974.26 58.2853   1
   2   3   0 1809.60 43.4766   4
   2   3   0 1919.69 43.6376   6
   2   3   0 1926.67 44.5331   7
   2   3   0 1865.65 43.5621   5
   2   3   0 1801.55 44.4280   3
  -3  -3   0 543.054 13.3491   4
  -3  -3   0 525.214 27.3100   1
  -3  -3   0 512.371 14.3823   2
  -3  -3   0 534.835 14.8040   3
  -3  -3   0 546.108 14.8632   7
  -3  -3   0 516.368 13.8152   5
   3   3   0 522.689 13.2753   4
   3   3   0 511.774 13.8832   6
   3   3   0 457.134 16.4358   7
   3   3   0 541.979 14.5244   2
   3   3   0 509.778 14.7386   3
   3   3   0 519.313 27.7587   1
   3   3   0 523.600 13.8448   6
  -4  -3   0 28.5220 3.54922   3
  -4  -3   0 33.5591 2.73615   4
  -4  -3   0 6.89551 9.96497   1
  -4  -3   0 33.4732 4.25799   7
  -4  -3   0 32.4318 3.44376   5
  -4  -3   0 30.4522 3.80849   2
   4   3   0 33.9053 3.61964   7
   4   3   0 22.3332 3.03310   7
   4   3   0 30.5517 3.39910   2
   4   3   0 35.8314 4.44765   3
   4   3   0 31.1975 3.79440   5
   4   3   0 26.8741 12.4956   1
   4   3   0 28.3668 3.35530   6
  -5  -3   0 54.0285 5.17108   7
  -5  -3   0 53.1597 4.42629   5
  -5  -3   0 54.5188 3.01477   4
  -5  -3   0 18.5376 14.1165   1
  -5  -3   0 46.9033 4.79311   2
   5   3   0 50.7727 5.18527   5
   5   3   0 57.1730 4.52610   6
   5   3   0 49.3103 5.91959   2
   5   3   0 45.8449 16.5911   1
   5   3   0 39.9633 4.56084   7
   5   3   0 64.3441 5.73240   3
   5   3   0 48.9779 5.01614   7
  -6  -3   0 120.629 23.4844   1
  -6  -3   0 199.314 8.49185   5
  -6  -3   0 192.349 8.84014   2
  -6  -3   0 185.753 9.27761   7
   6   3   0 164.042 28.5919   1
   6   3   0 182.795 8.11125   6
   6   3   0 181.656 9.80903   6
   6   3   0 188.140 10.0110   3
   6   3   0 189.298 9.51405   7
  -7  -3   0 159.827 8.87284   5
  -7  -3   0 162.027 9.14233   2
  -7  -3   0 153.342 9.81219   7
   7   3   0 156.823 9.73770   3
   7   3   0 151.822 9.97780   7
  -8  -3   0 -6.5800 4.32046   7
  -8  -3   0 3.62309 4.27225   2
  -8  -3   0 -1.1929 4.00021   5
   8   3   0 3.38819 4.70796   3
   8   3   0 3.27542 4.08335   6
  11  -4   0 39.9338 6.56202   6
 -11   4   0 21.0392 6.03482   5
  10  -4   0 141.717 9.55671   6
  10  -4   0 123.793 7.24716   3
 -10   4   0 128.173 9.46820   5
   9  -4   0 502.947 16.7955   7
   9  -4   0 494.638 14.3296   3
   9  -4   0 496.334 16.6712   6
  -9   4   0 522.856 16.1960   3
  -9   4   0 487.574 13.3201   4
  -9   4   0 475.636 16.6140   5
   8  -4   0 51.1304 3.91532   3
   8  -4   0 44.9249 5.72884   2
   8  -4   0 56.6853 5.69392   6
   8  -4   0 51.6512 18.6190   1
   8  -4   0 51.8735 5.67364   7
   8  -4   0 45.3151 5.03103   7
  -8   4   0 49.5890 6.09979   7
  -8   4   0 51.8926 5.04212   3
  -8   4   0 58.3024 5.81566   5
  -8   4   0 53.8051 3.88457   4
   7  -4   0 1904.73 46.1404   7
   7  -4   0 1874.48 44.3882   4
   7  -4   0 1865.47 66.2835   1
   7  -4   0 1921.47 46.0654   7
   7  -4   0 1898.11 66.0148   1
   7  -4   0 1866.45 44.9934   2
   7  -4   0 1882.33 44.0286   3
   7  -4   0 1814.65 45.9272   6
   7  -4   0 1872.04 46.0079   5
  -7   4   0 1833.09 44.3621   4
  -7   4   0 1883.87 46.0135   7
  -7   4   0 1883.31 46.0735   6
  -7   4   0 1880.41 46.0450   5
  -7   4   0 1887.00 44.1458   3
   6  -4   0 1904.25 43.8005   2
   6  -4   0 1857.41 42.7333   3
   6  -4   0 1911.51 44.6975   7
   6  -4   0 1890.38 44.5948   5
   6  -4   0 1840.67 61.5643   1
   6  -4   0 1709.35 45.7710   7
   6  -4   0 1785.59 44.4893   6
   6  -4   0 1855.09 60.8544   1
  -6   4   0 1807.42 42.7515   3
  -6   4   0 1875.71 44.6639   6
  -6   4   0 1807.63 43.5435   4
  -6   4   0 1880.35 44.6004   7
  -6   4   0 1806.85 44.4470   5
   5  -4   0 60.8353 4.02211   5
   5  -4   0 49.8103 3.62850   6
   5  -4   0 46.3984 2.36473   3
   5  -4   0 51.7687 3.72895   7
   5  -4   0 53.6707 3.31095   2
   5  -4   0 53.1265 3.40157   4
   5  -4   0 60.1722 10.5027   1
  -5   4   0 48.2692 3.78960   6
  -5   4   0 48.3847 3.71202   7
  -5   4   0 53.2671 2.50294   3
  -5   4   0 54.9031 3.51739   4
  -5   4   0 52.0744 3.70510   5
   4  -4   0 165.337 13.7911   1
   4  -4   0 159.885 6.16060   5
   4  -4   0 149.394 5.64827   6
   4  -4   0 154.472 5.77130   7
   4  -4   0 153.508 5.39425   2
   4  -4   0 161.607 5.64059   4
  -4   4   0 154.524 5.80000   6
  -4   4   0 158.191 4.36129   3
  -4   4   0 155.257 5.59284   5
  -4   4   0 156.196 5.85995   7
  -4   4   0 153.791 5.70017   4
  -4   4   0 136.213 13.8289   1
   3  -4   0 725.245 17.4906   5
   3  -4   0 726.789 17.8769   4
   3  -4   0 680.114 17.4573   2
   3  -4   0 719.164 27.2844   1
   3  -4   0 698.710 17.8335   7
   3  -4   0 670.238 17.5517   6
  -3   4   0 688.732 17.8609   4
  -3   4   0 706.685 16.5212   3
  -3   4   0 702.854 16.5212   3
  -3   4   0 729.644 17.5298   2
  -3   4   0 698.479 17.4440   5
  -3   4   0 696.303 17.8274   7
  -3   4   0 710.858 27.5087   1
  -3   4   0 700.337 17.6032   6
   2  -4   0 2074.04 49.6048   2
   2  -4   0 2116.27 49.9027   7
   2  -4   0 2113.68 49.4457   6
   2  -4   0 2256.22 60.6842   1
   2  -4   0 2116.79 49.2184   5
   2  -4   0 2154.17 49.9394   4
  -2   4   0 2090.38 49.9477   4
  -2   4   0 2172.49 49.6358   2
  -2   4   0 2220.49 60.7152   1
  -2   4   0 2088.88 49.2318   5
  -2   4   0 2170.84 49.9251   7
  -2   4   0 2128.58 49.4271   6
   1  -4   0 274.835 8.21380   2
   1  -4   0 274.243 8.29015   4
   1  -4   0 289.668 7.53851   5
   1  -4   0 272.077 7.73242   6
   1  -4   0 279.294 7.76478   3
   1  -4   0 283.756 16.0054   1
   1  -4   0 257.919 9.05861   7
  -1   4   0 283.527 7.91207   3
  -1   4   0 285.490 8.50715   4
  -1   4   0 290.845 16.7227   1
  -1   4   0 287.812 8.44542   7
  -1   4   0 284.875 7.74915   6
  -1   4   0 301.371 8.31077   2
   0  -4   0 1647.04 40.1179   6
   0  -4   0 1678.41 39.9398   5
   0  -4   0 1625.91 40.7244   2
   0  -4   0 1767.62 53.0486   1
   0  -4   0 1763.43 40.7757   4
   0  -4   0 1796.52 40.7137   3
   0  -4   0 1715.90 41.0642   7
   0   4   0 1782.56 40.9113   2
   0   4   0 1744.00 53.0138   1
   0   4   0 1743.33 40.1705   6
   0   4   0 1728.57 40.7260   3
   0   4   0 1792.80 41.1403   7
   0   4   0 1713.67 40.8111   4
  -1  -4   0 3080.05 71.6082   3
  -1  -4   0 3000.18 71.5657   2
  -1  -4   0 3138.28 71.2263   4
  -1  -4   0 2955.17 70.6124   5
  -1  -4   0 3037.75 71.8382   7
  -1  -4   0 3275.48 86.7758   1
   1   4   0 3164.09 71.9311   7
   1   4   0 3086.04 70.7888   6
   1   4   0 2982.72 71.6101   3
   1   4   0 2992.21 71.2254   4
   1   4   0 3251.65 71.7116   2
   1   4   0 3136.07 86.3768   1
  -2  -4   0 176.176 6.99790   3
  -2  -4   0 168.086 5.76751   5
  -2  -4   0 189.689 18.5920   1
  -2  -4   0 177.932 6.74117   2
  -2  -4   0 180.050 6.91717   7
  -2  -4   0 180.436 6.13616   4
   2   4   0 176.402 6.78477   2
   2   4   0 184.632 7.09388   7
   2   4   0 170.581 5.98130   4
   2   4   0 165.133 6.90375   3
   2   4   0 178.632 6.02861   6
   2   4   0 171.229 5.91525   5
   2   4   0 170.473 19.2710   1
  -3  -4   0 18.3007 2.22903   4
  -3  -4   0 8.83584 2.71076   3
  -3  -4   0 11.0238 2.41796   7
  -3  -4   0 14.1485 2.05385   5
  -3  -4   0 5.47452 9.47855   1
  -3  -4   0 10.5409 2.15454   2
   3   4   0 15.6946 2.95088   2
   3   4   0 16.9215 2.30112   5
   3   4   0 16.1517 2.83089   7
   3   4   0 16.8839 2.25928   6
   3   4   0 11.3288 1.92445   6
   3   4   0 13.6178 2.90402   3
   3   4   0 12.4683 1.85203   4
  -4  -4   0 259.641 9.64839   2
  -4  -4   0 248.608 8.70101   5
  -4  -4   0 259.964 8.02652   4
  -4  -4   0 258.743 9.98680   7
  -4  -4   0 253.928 28.1478   1
   4   4   0 251.599 31.4087   1
   4   4   0 241.915 9.98221   3
   4   4   0 263.029 10.4573   7
   4   4   0 241.515 8.86203   5
   4   4   0 265.114 7.90373   4
   4   4   0 255.709 8.93725   6
   4   4   0 271.562 8.83168   6
   4   4   0 257.063 9.98019   7
   4   4   0 258.933 10.1006   2
  -5  -4   0 279.074 9.86788   5
  -5  -4   0 279.882 8.33409   4
  -5  -4   0 276.053 37.0483   1
  -5  -4   0 286.408 10.8438   2
  -5  -4   0 294.971 11.4688   7
   5   4   0 279.699 11.2099   7
   5   4   0 253.548 10.2434   5
   5   4   0 271.477 40.1957   1
   5   4   0 290.758 9.90119   6
   5   4   0 265.117 10.2429   6
   5   4   0 272.155 12.1182   7
   5   4   0 257.634 15.4833   3
  -6  -4   0 -1.7906 2.75549   5
  -6  -4   0 -3.5612 3.30220   7
  -6  -4   0 -3.5059 2.79942   2
   6   4   0 -0.3738 2.72034   6
   6   4   0 0.10395 3.60922   7
   6   4   0 0.73969 3.38678   3
  -7  -4   0 97.2692 8.55885   2
  -7  -4   0 85.1997 8.08527   5
  -7  -4   0 86.0502 8.80168   7
   7   4   0 79.3067 8.93226   3
   7   4   0 87.6898 7.78102   6
  11  -5   0 230.437 13.1974   6
  11  -5   0 244.776 11.9803   2
 -11   5   0 247.173 13.6031   5
  10  -5   0 61.1045 7.82344   6
  10  -5   0 52.3099 5.30587   2
  10  -5   0 58.0160 5.21356   3
 -10   5   0 69.9771 8.07655   5
   9  -5   0 113.081 8.38704   7
   9  -5   0 131.612 7.27237   2
   9  -5   0 133.541 5.75054   3
   9  -5   0 118.173 8.01914   6
  -9   5   0 124.116 6.08951   4
  -9   5   0 130.064 8.24619   5
   8  -5   0 464.215 14.3549   2
   8  -5   0 479.001 14.0378   2
   8  -5   0 463.943 12.4763   3
   8  -5   0 458.414 15.1156   6
   8  -5   0 453.501 15.7529   7
   8  -5   0 463.371 13.6048   4
   8  -5   0 445.317 38.5633   1
   8  -5   0 484.297 15.2347   7
  -8   5   0 458.521 13.4524   4
  -8   5   0 465.417 15.3688   7
  -8   5   0 476.632 13.0120   3
  -8   5   0 464.073 15.0892   5
   7  -5   0 646.379 17.0820   4
   7  -5   0 614.104 17.0680   2
   7  -5   0 639.453 38.0271   1
   7  -5   0 646.205 15.6093   3
   7  -5   0 619.585 18.0681   6
   7  -5   0 636.515 36.5052   1
   7  -5   0 630.193 17.2282   2
   7  -5   0 654.901 18.1648   7
   7  -5   0 635.033 18.3058   7
   7  -5   0 596.167 18.0616   5
  -7   5   0 612.767 16.9673   4
  -7   5   0 621.024 17.9211   5
  -7   5   0 620.824 18.1130   7
  -7   5   0 616.600 15.7003   3
  -7   5   0 610.422 18.4659   6
   6  -5   0 47.8464 12.1959   1
   6  -5   0 47.6808 4.63910   5
   6  -5   0 56.4200 4.52629   7
   6  -5   0 45.6880 3.92344   4
   6  -5   0 44.8153 4.16283   6
   6  -5   0 50.9537 3.81909   2
  -6   5   0 46.1099 4.06851   5
  -6   5   0 48.1886 2.66199   3
  -6   5   0 41.1626 4.67990   6
  -6   5   0 43.6615 4.52529   7
  -6   5   0 48.1350 3.99574   4
   5  -5   0 925.033 23.3173   5
   5  -5   0 918.922 37.0244   1
   5  -5   0 908.393 23.5789   7
   5  -5   0 942.752 23.3219   4
   5  -5   0 898.756 23.4183   6
   5  -5   0 924.563 22.9625   2
  -5   5   0 918.767 21.4350   3
  -5   5   0 902.347 37.5380   1
  -5   5   0 898.697 23.2895   4
  -5   5   0 939.982 23.6360   7
  -5   5   0 905.668 23.2469   5
  -5   5   0 913.362 23.4540   6
   4  -5   0 2857.42 78.7475   1
   4  -5   0 2821.12 63.8483   4
   4  -5   0 2425.30 64.7904   7
   4  -5   0 2637.62 63.5214   6
   4  -5   0 2753.71 63.3891   2
   4  -5   0 2820.33 63.6714   5
  -4   5   0 2734.24 61.9694   3
  -4   5   0 2909.62 79.2786   1
  -4   5   0 2697.89 63.3750   5
  -4   5   0 2711.88 63.5517   6
  -4   5   0 2684.79 61.9624   3
  -4   5   0 2813.05 63.9419   7
  -4   5   0 2659.69 63.7818   4
   3  -5   0 750.231 18.9345   2
   3  -5   0 756.766 19.3498   4
   3  -5   0 729.708 19.2737   7
   3  -5   0 743.107 18.8383   6
   3  -5   0 777.609 18.6592   5
   3  -5   0 748.600 30.5395   1
  -3   5   0 734.465 18.5755   5
  -3   5   0 728.264 17.9535   3
  -3   5   0 747.717 19.2808   7
  -3   5   0 731.043 30.6301   1
  -3   5   0 750.753 19.4070   4
  -3   5   0 768.421 18.9125   6
   2  -5   0 317.335 9.10330   6
   2  -5   0 310.709 9.43172   2
   2  -5   0 353.171 19.6338   1
   2  -5   0 323.256 8.82803   5
   2  -5   0 317.327 9.72244   4
   2  -5   0 328.139 9.75846   7
  -2   5   0 325.405 9.10485   6
  -2   5   0 301.853 19.2487   1
  -2   5   0 328.832 8.80331   3
  -2   5   0 324.046 9.62624   2
  -2   5   0 337.931 9.85389   7
  -2   5   0 307.580 9.78901   4
   1  -5   0 3689.96 97.2635   1
   1  -5   0 3441.92 82.2785   2
   1  -5   0 3698.17 82.5741   4
   1  -5   0 3462.16 81.6529   6
   1  -5   0 3506.33 81.3436   5
   1  -5   0 3600.94 81.8792   3
   1  -5   0 3485.38 82.6113   7
  -1   5   0 3603.25 81.6650   6
  -1   5   0 3677.22 82.4125   2
  -1   5   0 3483.31 81.8945   3
  -1   5   0 3562.30 82.6108   4
  -1   5   0 3580.13 82.6612   7
  -1   5   0 3655.12 97.3632   1
   0  -5   0 1004.35 25.5345   7
   0  -5   0 1040.71 25.2154   4
   0  -5   0 984.085 38.7930   1
   0  -5   0 973.043 24.3242   6
   0  -5   0 1011.42 24.1377   5
   0  -5   0 1015.91 25.0121   3
   0  -5   0 992.300 25.2295   2
   0   5   0 1033.38 39.9553   1
   0   5   0 1030.29 25.5940   7
   0   5   0 983.783 25.0373   3
   0   5   0 1021.66 24.3870   6
   0   5   0 1034.26 25.3422   2
   0   5   0 972.945 25.1369   4
  -1  -5   0 145.462 5.20954   5
  -1  -5   0 153.571 6.14613   4
  -1  -5   0 148.345 6.37647   2
  -1  -5   0 147.986 6.44860   3
  -1  -5   0 143.066 18.0738   1
  -1  -5   0 144.990 6.46342   7
   1   5   0 156.060 5.52269   6
   1   5   0 189.430 20.3420   1
   1   5   0 154.289 6.57612   3
   1   5   0 148.919 6.64879   2
   1   5   0 147.401 5.99542   4
   1   5   0 141.162 6.70113   7
  -2  -5   0 72.3460 4.56478   4
  -2  -5   0 72.8940 4.92735   2
  -2  -5   0 78.4848 5.06594   7
  -2  -5   0 75.0307 3.87114   5
  -2  -5   0 76.6818 5.55443   3
  -2  -5   0 61.7407 11.9846   1
   2   5   0 70.6336 5.26897   3
   2   5   0 72.9232 4.22756   4
   2   5   0 73.5210 5.26571   2
   2   5   0 78.5317 5.54014   7
   2   5   0 79.0550 16.1527   1
   2   5   0 78.8366 4.22892   6
  -3  -5   0 727.831 18.7572   5
  -3  -5   0 747.223 40.2766   1
  -3  -5   0 729.526 20.1546   2
  -3  -5   0 707.903 20.3789   7
  -3  -5   0 731.390 18.8413   4
  -3  -5   0 675.679 21.8337   3
   3   5   0 737.331 18.9517   6
   3   5   0 717.359 18.7051   4
   3   5   0 722.688 20.5074   3
   3   5   0 707.382 20.5178   7
   3   5   0 701.257 18.7953   6
   3   5   0 685.680 41.1207   1
   3   5   0 717.932 20.5196   2
  -4  -5   0 124.361 7.41152   7
  -4  -5   0 119.223 5.96600   5
  -4  -5   0 130.686 6.00845   4
  -4  -5   0 123.034 7.12898   2
  -4  -5   0 102.677 20.9754   1
   4   5   0 124.042 6.02326   6
   4   5   0 121.457 5.33556   4
   4   5   0 112.331 8.34341   7
   4   5   0 112.292 6.63348   6
   4   5   0 109.329 7.42644   7
   4   5   0 108.458 6.69932   5
   4   5   0 116.638 7.49640   3
   4   5   0 96.3153 22.0587   1
  -5  -5   0 -4.0720 2.82586   2
  -5  -5   0 1.52555 2.49634   5
  -5  -5   0 -4.1242 3.21593   7
   5   5   0 -10.702 3.80619   6
   5   5   0 0.94543 2.62630   6
   5   5   0 -11.524 30.5845   1
   5   5   0 0.24829 3.36868   7
   5   5   0 5.13018 3.61606   3
  -6  -5   0 434.689 14.6911   5
  -6  -5   0 432.083 15.9003   2
  -6  -5   0 421.049 16.5361   7
   6   5   0 397.181 16.7633   7
   6   5   0 428.352 16.5269   3
  -7  -5   0 106.829 11.5282   7
  -7  -5   0 123.780 9.66251   5
  -7  -5   0 125.259 10.8355   2
   7   5   0 123.663 11.2073   3
   7   5   0 128.650 9.27252   6
  11  -6   0 -2.0193 4.32761   2
  11  -6   0 0.69674 5.12013   6
 -11   6   0 3.84260 5.41185   5
  10  -6   0 209.102 10.1575   2
  10  -6   0 220.038 11.6084   6
 -10   6   0 213.360 8.80737   4
 -10   6   0 219.995 11.5918   5
   9  -6   0 632.746 19.9279   7
   9  -6   0 616.455 18.2035   4
   9  -6   0 623.619 19.8785   6
   9  -6   0 657.540 18.5847   2
  -9   6   0 646.114 18.0468   4
  -9   6   0 636.399 19.9067   5
   8  -6   0 3.39933 2.75498   7
   8  -6   0 -0.9752 3.03853   2
   8  -6   0 -1.8698 4.10406   7
   8  -6   0 -1.7737 2.80912   6
   8  -6   0 0.68388 2.12285   2
   8  -6   0 -0.1478 2.85789   4
   8  -6   0 2.63974 18.5511   1
  -8   6   0 0.38267 2.73141   5
  -8   6   0 4.93080 3.39825   7
  -8   6   0 -0.4468 1.60952   3
  -8   6   0 2.60072 2.35115   4
   7  -6   0 71.4434 6.57120   7
   7  -6   0 71.3372 5.55598   7
   7  -6   0 69.2964 5.55183   4
   7  -6   0 74.3088 6.42547   5
   7  -6   0 55.6425 18.0631   1
   7  -6   0 71.5307 5.60360   2
   7  -6   0 76.2655 4.91147   2
   7  -6   0 76.2113 5.60047   6
   7  -6   0 80.0392 15.4799   1
  -7   6   0 73.6278 5.13483   4
  -7   6   0 70.9868 6.17867   7
  -7   6   0 80.2726 3.21247   3
  -7   6   0 73.2370 5.46232   5
   6  -6   0 393.290 27.3297   1
   6  -6   0 407.000 12.8346   6
   6  -6   0 405.509 12.8359   5
   6  -6   0 422.462 12.8038   4
   6  -6   0 413.878 12.2989   2
   6  -6   0 431.860 13.0976   7
  -6   6   0 396.589 28.6234   1
  -6   6   0 418.739 13.1363   6
  -6   6   0 413.079 12.7703   4
  -6   6   0 416.857 12.6984   5
  -6   6   0 415.903 10.2273   3
  -6   6   0 433.236 13.2478   7
   5  -6   0 382.598 11.7067   5
   5  -6   0 400.637 26.0166   1
   5  -6   0 410.874 12.2581   7
   5  -6   0 384.828 12.0912   4
   5  -6   0 400.772 11.9940   6
   5  -6   0 405.715 11.6527   2
  -5   6   0 391.161 12.2033   7
  -5   6   0 379.949 11.5970   5
  -5   6   0 377.412 12.0686   4
  -5   6   0 393.482 9.71689   3
  -5   6   0 398.863 12.0903   6
  -5   6   0 394.999 9.71794   3
  -5   6   0 380.096 25.8685   1
   4  -6   0 192.680 6.92127   6
   4  -6   0 179.261 18.1267   1
   4  -6   0 180.949 7.34466   4
   4  -6   0 185.499 7.18703   7
   4  -6   0 185.611 6.81713   2
   4  -6   0 191.423 6.69672   5
  -4   6   0 176.467 6.48163   5
  -4   6   0 187.562 7.07355   2
  -4   6   0 183.720 7.27267   7
  -4   6   0 191.999 5.42451   3
  -4   6   0 181.503 7.30631   4
  -4   6   0 181.709 19.1343   1
  -4   6   0 180.874 5.38597   3
  -4   6   0 183.902 6.95107   6
   3  -6   0 777.766 20.7806   7
   3  -6   0 808.359 19.8529   5
   3  -6   0 806.916 20.9382   4
   3  -6   0 785.157 20.4136   2
   3  -6   0 796.612 20.1588   6
   3  -6   0 820.915 34.6363   1
  -3   6   0 777.990 20.9419   4
  -3   6   0 786.415 20.8097   7
  -3   6   0 777.994 19.2633   3
  -3   6   0 798.015 20.4578   2
  -3   6   0 789.705 35.3645   1
  -3   6   0 780.029 20.0988   6
   2  -6   0 1419.50 50.0951   1
   2  -6   0 1468.89 35.1227   4
   2  -6   0 1431.26 35.0984   7
   2  -6   0 1444.68 33.7236   5
   2  -6   0 1392.21 34.6573   2
   2  -6   0 1417.44 34.0727   6
  -2   6   0 1404.91 50.4014   1
  -2   6   0 1410.21 35.1121   4
  -2   6   0 1432.72 34.7235   2
  -2   6   0 1424.87 33.9152   3
  -2   6   0 1411.29 35.0399   7
   1  -6   0 246.935 20.3571   1
   1  -6   0 236.061 8.41998   2
   1  -6   0 242.645 7.37196   5
   1  -6   0 244.584 8.80165   7
   1  -6   0 254.131 8.11975   3
   1  -6   0 250.057 7.74556   6
   1  -6   0 245.716 7.35711   5
   1  -6   0 245.941 8.73667   4
  -1   6   0 259.998 21.6770   1
  -1   6   0 229.501 8.63227   4
  -1   6   0 257.195 9.04492   7
  -1   6   0 250.633 8.17659   3
  -1   6   0 245.250 7.72898   6
  -1   6   0 244.184 8.64856   2
   0  -6   0 428.106 11.4443   5
   0  -6   0 442.140 13.2617   7
   0  -6   0 431.800 11.7731   6
   0  -6   0 427.871 12.8279   4
   0  -6   0 427.766 11.4668   5
   0  -6   0 419.578 27.6132   1
   0  -6   0 402.705 12.7496   2
   0  -6   0 423.670 12.6050   3
   0   6   0 426.590 13.2655   7
   0   6   0 427.241 29.5604   1
   0   6   0 413.868 12.7218   4
   0   6   0 427.758 12.9971   2
   0   6   0 425.323 12.7227   3
  -1  -6   0 898.317 42.1058   1
  -1  -6   0 834.301 22.5907   3
  -1  -6   0 812.214 22.5016   2
  -1  -6   0 834.990 22.9530   7
  -1  -6   0 833.192 20.9861   5
  -1  -6   0 839.965 22.1919   4
   1   6   0 854.820 21.3596   6
   1   6   0 860.311 22.8778   2
   1   6   0 860.459 23.0926   7
   1   6   0 835.480 22.6548   3
   1   6   0 859.250 42.5533   1
   1   6   0 837.198 22.1885   4
  -2  -6   0 343.218 30.8884   1
  -2  -6   0 304.393 10.3315   4
  -2  -6   0 297.102 10.9287   2
  -2  -6   0 297.716 11.1299   7
  -2  -6   0 301.014 9.32936   5
   2   6   0 288.987 33.0990   1
   2   6   0 315.441 11.3791   3
   2   6   0 305.542 9.75023   6
   2   6   0 307.999 10.0988   4
   2   6   0 294.454 11.5562   7
  -3  -6   0 47.5472 4.07453   5
  -3  -6   0 54.9778 5.82209   7
  -3  -6   0 68.5064 21.3708   1
  -3  -6   0 46.0734 5.51107   2
  -3  -6   0 53.7680 5.44246   4
   3   6   0 53.9956 6.22701   3
   3   6   0 47.6287 4.27968   6
   3   6   0 43.7980 5.25639   6
   3   6   0 36.4607 4.94889   7
   3   6   0 41.5024 4.16502   4
   3   6   0 92.8237 23.0815   1
  -4  -6   0 48.7884 4.86513   5
  -4  -6   0 40.3052 4.65033   2
  -4  -6   0 51.9245 6.63020   7
   4   6   0 52.4983 5.03783   6
   4   6   0 49.0253 6.71562   7
   4   6   0 45.4956 4.43214   4
   4   6   0 61.0435 6.97524   3
   4   6   0 37.8451 4.55720   6
   4   6   0 67.9064 29.3715   1
  -5  -6   0 273.355 10.5742   5
  -5  -6   0 262.818 12.1423   2
  -5  -6   0 259.851 12.5350   7
   5   6   0 244.062 10.3923   6
   5   6   0 260.738 12.7113   3
   5   6   0 248.380 12.8577   7
  -6  -6   0 102.354 10.9669   7
  -6  -6   0 114.075 8.81978   5
  -6  -6   0 121.100 10.3933   2
   6   6   0 121.952 10.7965   3
   6   6   0 95.6217 8.33598   6
  11  -7   0 242.923 13.6011   6
  11  -7   0 251.663 12.2519   2
 -11   7   0 238.941 13.9129   5
  10  -7   0 676.041 20.0638   2
  10  -7   0 663.494 21.7322   6
 -10   7   0 642.449 19.4116   4
 -10   7   0 669.915 21.6642   5
   9  -7   0 3.88384 3.46807   6
   9  -7   0 0.45144 2.85394   2
   9  -7   0 7.34376 4.00503   7
  -9   7   0 3.43278 3.12390   4
  -9   7   0 5.81179 3.91036   5
   8  -7   0 382.848 43.0978   1
   8  -7   0 352.287 14.6231   4
   8  -7   0 351.814 13.0052   7
   8  -7   0 353.616 12.5146   2
   8  -7   0 333.803 13.2787   6
  -8   7   0 350.254 17.6304   5
  -8   7   0 357.657 12.3264   4
  -8   7   0 349.200 13.5561   7
   7  -7   0 400.527 13.4927   7
   7  -7   0 395.479 12.5264   2
   7  -7   0 393.220 13.2978   6
   7  -7   0 426.514 35.0461   1
   7  -7   0 375.118 13.2537   4
  -7   7   0 402.925 13.7597   7
  -7   7   0 405.990 13.1263   5
  -7   7   0 400.145 13.1485   4
   6  -7   0 -1.6550 2.69651   4
   6  -7   0 -0.7704 2.05826   6
   6  -7   0 1.42344 1.96488   2
   6  -7   0 2.57036 2.22032   7
   6  -7   0 -1.0400 12.6407   1
   6  -7   0 -0.5207 2.50428   5
  -6   7   0 0.85489 0.81723   3
  -6   7   0 -0.3418 1.95503   5
  -6   7   0 0.17528 2.68772   7
  -6   7   0 1.21528 13.5109   1
  -6   7   0 1.05895 0.79107   3
  -6   7   0 6.20222 3.12045   6
  -6   7   0 2.77281 2.30248   4
   5  -7   0 14.2879 3.32951   4
   5  -7   0 12.0124 2.44234   5
   5  -7   0 11.6066 2.41322   6
   5  -7   0 12.4014 2.42682   2
   5  -7   0 12.0799 12.4105   1
   5  -7   0 11.8565 2.53840   7
  -5   7   0 14.7114 3.07494   7
  -5   7   0 9.93236 12.4535   1
  -5   7   0 10.5892 2.58100   6
  -5   7   0 16.9439 2.60927   5
  -5   7   0 15.0010 1.92263   3
  -5   7   0 14.3458 3.03988   4
   4  -7   0 345.722 10.8320   2
   4  -7   0 346.856 10.3786   5
   4  -7   0 345.611 11.2454   7
   4  -7   0 326.023 25.6262   1
   4  -7   0 333.655 10.5134   6
   4  -7   0 318.695 11.3411   4
  -4   7   0 331.444 27.6138   1
  -4   7   0 325.955 10.6623   6
  -4   7   0 346.164 10.9952   2
  -4   7   0 324.562 11.3192   4
  -4   7   0 338.122 11.3860   7
  -4   7   0 339.891 9.14272   3
  -4   7   0 341.910 9.18446   3
   3  -7   0 268.390 9.52966   2
   3  -7   0 299.454 24.3115   1
   3  -7   0 288.716 10.2921   4
   3  -7   0 282.399 8.74185   5
   3  -7   0 267.116 9.76636   7
   3  -7   0 271.385 8.99638   6
  -3   7   0 314.100 26.1859   1
  -3   7   0 269.266 9.75014   2
  -3   7   0 279.053 10.0879   7
  -3   7   0 282.712 8.48011   3
  -3   7   0 287.195 9.23962   6
  -3   7   0 288.687 10.2321   4
   2  -7   0 640.339 18.4281   4
   2  -7   0 644.191 17.2243   6
   2  -7   0 655.466 35.1125   1
   2  -7   0 653.257 18.1108   2
   2  -7   0 662.733 16.9277   5
   2  -7   0 665.363 18.5200   7
  -2   7   0 657.017 18.2123   2
  -2   7   0 638.686 18.4751   4
  -2   7   0 661.867 18.6302   7
  -2   7   0 646.762 17.2057   3
  -2   7   0 643.593 36.4976   1
  -2   7   0 647.753 17.2360   6
   1  -7   0 371.232 10.8413   6
   1  -7   0 372.280 28.4758   1
   1  -7   0 371.879 12.2673   4
   1  -7   0 369.197 10.3632   5
   1  -7   0 367.063 11.4337   3
   1  -7   0 373.311 10.4468   5
   1  -7   0 375.939 12.3149   7
   1  -7   0 354.700 11.8184   2
  -1   7   0 360.896 11.4433   3
  -1   7   0 371.916 30.9556   1
  -1   7   0 367.963 10.9271   6
  -1   7   0 375.158 12.2093   4
   0  -7   0 768.070 21.2588   4
   0  -7   0 794.031 21.7585   7
   0  -7   0 781.691 21.3091   2
   0  -7   0 758.254 21.0491   3
   0  -7   0 782.898 40.6814   1
   0  -7   0 788.678 19.5021   5
   0   7   0 770.730 21.2337   4
   0   7   0 803.035 21.9539   7
   0   7   0 748.947 21.0016   3
   0   7   0 708.249 21.2115   2
   0   7   0 786.453 19.9549   6
  -1  -7   0 279.393 8.60997   5
  -1  -7   0 275.042 10.5612   4
  -1  -7   0 287.967 32.6083   1
  -1  -7   0 271.768 10.8167   7
  -1  -7   0 270.559 10.4815   2
   1   7   0 246.321 34.7864   1
   1   7   0 281.530 10.1563   4
   1   7   0 281.525 9.29822   6
   1   7   0 275.339 11.3487   7
   1   7   0 290.259 10.8402   3
  -2  -7   0 553.029 43.2903   1
  -2  -7   0 627.010 16.4255   5
  -2  -7   0 585.592 17.8300   4
  -2  -7   0 607.974 18.8432   7
   2   7   0 604.057 19.5217   7
   2   7   0 581.381 18.5662   3
   2   7   0 612.338 16.8851   6
   2   7   0 634.425 17.6389   4
   2   7   0 601.727 49.1845   1
  -3  -7   0 367.266 13.9980   7
  -3  -7   0 343.515 11.1834   5
  -3  -7   0 350.999 15.6359   4
  -3  -7   0 351.628 13.2648   2
   3   7   0 360.435 11.9426   4
   3   7   0 358.331 11.5192   6
   3   7   0 351.868 13.7429   3
  -4  -7   0 150.671 9.86347   2
  -4  -7   0 169.706 7.97343   5
  -4  -7   0 158.429 10.6587   7
   4   7   0 146.461 10.8807   7
   4   7   0 157.342 7.77415   4
   4   7   0 166.480 10.6461   3
   4   7   0 158.741 8.11834   6
  -5  -7   0 17.7827 5.24671   2
  -5  -7   0 8.12191 5.19410   7
   5   7   0 16.9872 5.40465   3
  10  -8   0 18.0504 5.16379   6
  10  -8   0 30.5736 4.73399   2
 -10   8   0 17.4220 4.90749   5
 -10   8   0 24.7614 4.77283   4
   9  -8   0 314.635 13.5076   7
   9  -8   0 301.166 14.6027   2
   9  -8   0 329.933 13.4552   6
  -9   8   0 316.843 12.9761   5
   8  -8   0 628.722 19.4630   7
   8  -8   0 613.518 18.1297   2
   8  -8   0 596.637 19.0650   6
  -8   8   0 615.565 18.9065   4
  -8   8   0 597.184 18.8943   5
   7  -8   0 11.8392 3.14885   2
   7  -8   0 10.4939 3.35104   7
   7  -8   0 9.44267 3.09123   6
  -7   8   0 14.4487 3.37633   4
  -7   8   0 6.75677 2.68593   5
  -7   8   0 7.32909 4.03176   7
   6  -8   0 642.671 18.3788   2
   6  -8   0 625.975 18.5065   5
   6  -8   0 670.713 19.3791   7
   6  -8   0 655.377 18.7305   6
   6  -8   0 654.607 41.2772   1
  -6   8   0 622.154 19.1494   4
  -6   8   0 666.249 19.7352   7
  -6   8   0 635.478 18.2157   5
   5  -8   0 449.994 13.7537   5
   5  -8   0 458.122 14.1080   2
   5  -8   0 451.791 13.9435   6
   5  -8   0 482.185 14.8406   7
   5  -8   0 453.272 34.4375   1
  -5   8   0 454.105 13.5155   5
  -5   8   0 463.138 11.7469   3
  -5   8   0 453.750 14.8893   4
  -5   8   0 455.841 15.0139   7
  -5   8   0 443.191 14.1545   6
  -5   8   0 476.517 11.7918   3
   4  -8   0 89.7732 17.1971   1
   4  -8   0 104.200 5.62086   6
   4  -8   0 111.483 6.26686   2
   4  -8   0 102.318 6.31320   7
   4  -8   0 103.564 5.77418   5
  -4   8   0 70.1291 16.5196   1
  -4   8   0 90.9410 6.71581   2
  -4   8   0 104.615 6.86476   4
  -4   8   0 105.566 6.20523   6
  -4   8   0 109.988 4.60343   3
  -4   8   0 111.318 7.09459   7
   3  -8   0 35.8564 3.93420   5
   3  -8   0 38.2567 3.84621   6
   3  -8   0 35.9862 4.60182   2
   3  -8   0 17.0712 12.5948   1
   3  -8   0 38.6498 4.81179   7
  -3   8   0 25.8583 15.1517   1
  -3   8   0 32.2082 4.90334   7
  -3   8   0 38.3182 3.70709   6
  -3   8   0 39.4951 3.72527   3
  -3   8   0 39.0602 5.12133   4
  -3   8   0 33.1793 4.35130   2
   2  -8   0 666.476 19.6043   7
   2  -8   0 623.931 39.2983   1
   2  -8   0 671.880 19.1711   2
   2  -8   0 675.036 17.4824   5
   2  -8   0 670.473 17.4603   5
   2  -8   0 678.424 18.0713   6
  -2   8   0 660.398 18.0420   6
  -2   8   0 679.372 18.2315   3
  -2   8   0 694.816 42.4826   1
  -2   8   0 687.567 19.7522   4
  -2   8   0 662.054 19.7431   7
   1  -8   0 101.000 6.67412   7
   1  -8   0 110.280 5.26881   6
   1  -8   0 112.274 6.60052   2
   1  -8   0 95.4496 6.42746   3
   1  -8   0 55.8408 16.4401   1
   1  -8   0 106.322 4.79954   5
   1  -8   0 115.738 5.25694   5
  -1   8   0 108.096 6.23304   3
  -1   8   0 109.661 7.80466   7
  -1   8   0 96.9923 5.75459   6
  -1   8   0 100.597 6.66190   4
  -1   8   0 96.6282 21.8800   1
   0  -8   0 2.85077 17.4036   1
   0  -8   0 -1.4455 1.49999   5
   0  -8   0 -1.5939 2.29815   2
   0  -8   0 -0.6883 2.49447   7
   0  -8   0 -1.4050 2.09143   5
   0   8   0 3.49663 2.68761   4
   0   8   0 16.0738 19.1882   1
   0   8   0 -1.6002 2.29639   6
   0   8   0 1.47181 2.70217   3
   0   8   0 4.97385 4.01491   7
  -1  -8   0 400.644 14.3122   2
  -1  -8   0 417.166 11.9103   5
  -1  -8   0 411.877 14.8457   7
  -1  -8   0 423.812 43.1479   1
  -1  -8   0 405.237 12.2536   5
   1   8   0 417.735 12.9131   6
   1   8   0 435.213 14.0665   4
   1   8   0 406.932 15.2270   3
   1   8   0 406.759 15.9895   7
  -2  -8   0 106.151 5.70560   5
  -2  -8   0 102.608 7.90444   2
  -2  -8   0 112.720 8.39578   7
   2   8   0 112.674 8.17694   3
   2   8   0 100.970 7.02133   4
  -3  -8   0 22.9988 3.43098   5
  -3  -8   0 15.1292 4.28933   2
  -3  -8   0 28.2171 5.28978   7
   3   8   0 27.1737 5.08632   3
   3   8   0 16.8472 3.47043   6
   3   8   0 25.5609 4.21409   4
  -4  -8   0 36.5014 6.35848   7
  -4  -8   0 37.0727 5.85646   2
   4   8   0 56.8050 7.45528   3
  10  -9   0 169.400 11.2388   6
  10  -9   0 167.587 10.0905   2
 -10   9   0 157.188 10.5577   4
 -10   9   0 147.832 10.7093   5
   9  -9   0 111.553 8.84478   6
   9  -9   0 105.023 8.07127   2
  -9   9   0 115.863 8.62929   5
  -9   9   0 117.803 8.84865   4
   8  -9   0 434.237 16.1951   7
   8  -9   0 437.787 15.5345   6
   8  -9   0 437.933 15.5555   2
  -8   9   0 463.819 15.9764   4
  -8   9   0 434.651 15.1654   5
   7  -9   0 327.293 11.9771   2
   7  -9   0 310.879 12.6845   7
   7  -9   0 326.268 12.4140   6
  -7   9   0 337.841 13.0344   4
  -7   9   0 333.794 12.0458   5
   6  -9   0 231.616 13.5334   5
   6  -9   0 192.045 9.56442   7
   6  -9   0 215.746 9.27237   6
   6  -9   0 199.074 9.13444   2
  -6   9   0 198.769 11.0341   7
  -6   9   0 198.698 6.07286   3
  -6   9   0 207.027 11.3061   4
   5  -9   0 9.22395 3.12794   7
   5  -9   0 3.24048 2.98169   5
   5  -9   0 4.51807 2.45535   6
   5  -9   0 8.43349 2.95064   2
  -5   9   0 3.96340 3.81139   7
  -5   9   0 3.44480 1.90658   3
  -5   9   0 10.1857 1.86080   3
   4  -9   0 226.248 8.60412   5
   4  -9   0 210.921 9.21273   2
   4  -9   0 217.699 9.63667   7
   4  -9   0 201.108 8.44892   6
   4  -9   0 218.897 31.3192   1
  -4   9   0 207.652 9.25556   6
  -4   9   0 206.542 10.2160   4
  -4   9   0 218.055 7.41123   3
  -4   9   0 201.783 10.4300   7
   3  -9   0 989.624 26.7025   2
   3  -9   0 988.565 25.5138   6
   3  -9   0 999.438 27.2497   7
   3  -9   0 933.250 51.9174   1
   3  -9   0 963.113 24.8966   5
  -3   9   0 999.008 25.0940   3
  -3   9   0 994.528 27.6229   7
  -3   9   0 949.074 25.6253   6
  -3   9   0 984.518 27.6265   4
   2  -9   0 212.852 8.03486   6
   2  -9   0 209.777 34.8961   1
   2  -9   0 213.544 7.95269   5
   2  -9   0 176.048 13.3268   2
   2  -9   0 205.441 7.36327   5
   2  -9   0 211.128 9.71630   7
  -2   9   0 213.027 8.65578   6
  -2   9   0 214.593 8.52820   3
  -2   9   0 180.010 11.4618   4
  -2   9   0 196.253 10.6933   7
   1  -9   0 7.95710 2.72364   5
   1  -9   0 9.66197 2.10094   5
   1  -9   0 5.90524 3.00531   2
   1  -9   0 4.73454 2.97200   7
  -1   9   0 3.02648 4.35904   7
  -1   9   0 5.23405 3.16539   6
  -1   9   0 5.26626 2.84663   3
   0  -9   0 768.490 22.4834   2
   0  -9   0 743.354 19.4054   5
   0  -9   0 741.715 22.7816   7
   0   9   0 752.342 22.4071   4
  -1  -9   0 195.169 10.9681   7
  -1  -9   0 192.679 10.3621   2
  -1  -9   0 180.161 7.34831   5
   1   9   0 195.982 10.3440   3
   1   9   0 187.743 9.73865   4
  -2  -9   0 -8.1003 4.30742   7
  -2  -9   0 -1.8898 4.16496   2
   2   9   0 7.35448 4.68401   3
   2   9   0 -5.0123 3.62950   4
   2   9   0 0.07900 3.11633   6
  -3  -9   0 282.148 15.6533   7
  -3  -9   0 300.263 14.6318   2
   3   9   0 294.039 12.5153   4
   3   9   0 285.080 15.1690   3
  10 -10   0 -4.8993 4.99885   6
 -10  10   0 -2.3964 5.50835   4
   9 -10   0 295.869 12.8889   2
   9 -10   0 284.171 13.5009   6
  -9  10   0 296.655 13.9372   4
  -9  10   0 347.470 13.7354   5
   8 -10   0 601.485 20.9248   7
   8 -10   0 618.358 19.5778   2
   8 -10   0 610.215 19.9989   6
  -8  10   0 626.802 19.6657   5
  -8  10   0 670.607 21.1007   4
   7 -10   0 168.526 9.21625   2
   7 -10   0 160.881 9.23681   6
   7 -10   0 161.628 10.3839   7
  -7  10   0 171.944 10.2541   4
   6 -10   0 394.669 15.1138   7
   6 -10   0 406.856 14.8062   6
   6 -10   0 406.201 14.3162   2
  -6  10   0 401.571 15.4022   4
   5 -10   0 773.883 23.3590   7
   5 -10   0 773.871 22.5229   2
   5 -10   0 784.725 21.9027   6
   5 -10   0 767.243 22.3707   5
  -5  10   0 758.306 19.4239   3
  -5  10   0 766.242 23.5508   4
   4 -10   0 305.945 12.1592   2
   4 -10   0 306.420 11.1125   6
   4 -10   0 291.367 12.4793   7
  -4  10   0 316.370 13.0799   4
  -4  10   0 292.862 9.86082   3
   3 -10   0 38.3597 4.90681   2
   3 -10   0 38.8763 4.00418   6
   3 -10   0 33.2755 4.39886   5
   3 -10   0 47.0202 5.28535   7
  -3  10   0 35.4370 5.01846   4
  -3  10   0 51.7717 5.29977   3
   2 -10   0 180.032 10.0813   7
   2 -10   0 184.984 7.34739   5
   2 -10   0 204.483 8.26707   6
   2 -10   0 188.084 9.81809   2
  -2  10   0 206.349 9.18675   3
  -2  10   0 191.208 10.2993   4
   1 -10   0 448.902 16.5472   7
   1 -10   0 414.222 15.4869   2
   1 -10   0 410.151 12.1915   5
  -1  10   0 421.202 14.8189   3
  -1  10   0 405.061 15.5740   4
   0 -10   0 6.24553 4.38429   2
   0 -10   0 1.74233 4.72453   7
   0  10   0 4.97601 3.97311   4
   0  10   0 5.76799 4.08932   3
  -1 -10   0 0.51870 4.34494   2
  -1 -10   0 -7.4341 4.69441   7
   1  10   0 6.11552 4.28811   4
   1  10   0 1.35697 4.76205   3
   9 -11   0 102.391 9.89540   2
   9 -11   0 115.791 10.9478   6
  -9  11   0 107.071 11.2862   4
   8 -11   0 19.2212 4.85371   6
   8 -11   0 10.1176 4.28860   2
  -8  11   0 26.2898 5.28192   4
   7 -11   0 51.4933 5.70705   2
   7 -11   0 61.1122 7.60743   6
  -7  11   0 62.9946 8.68475   4
   6 -11   0 282.271 12.3193   2
   6 -11   0 267.180 11.6387   6
   6 -11   0 287.945 13.8718   7
  -6  11   0 278.011 13.5264   4
   5 -11   0 41.3522 5.30089   2
   5 -11   0 39.7975 4.81308   6
   5 -11   0 36.8126 5.77303   7
  -5  11   0 41.2515 5.64294   4
   4 -11   0 97.4574 6.49054   5
   4 -11   0 98.1655 8.49320   2
   4 -11   0 84.8941 8.95842   7
  -4  11   0 92.0673 6.43769   3
  -4  11   0 92.7915 8.90753   4
   3 -11   0 272.223 10.6975   6
   3 -11   0 264.137 9.80059   5
   3 -11   0 262.057 13.2826   7
   3 -11   0 271.689 12.3984   2
  -3  11   0 261.089 13.1359   4
  -3  11   0 264.266 10.7646   3
   2 -11   0 121.895 10.6568   7
   2 -11   0 120.560 9.70039   2
  -2  11   0 127.676 10.1910   4
  -2  11   0 120.542 8.66144   3
   1 -11   0 1.00662 5.38919   7
   1 -11   0 3.29540 4.68571   2
  -1  11   0 0.52066 4.88897   4
  -1  11   0 -3.7577 4.36300   3
   0 -11   0 194.447 13.3649   7
   0  11   0 173.343 11.9656   4
   7 -12   0 70.6444 9.25224   2
   7 -12   0 48.7767 6.07542   6
  -7  12   0 40.1694 6.57779   4
   6 -12   0 2.46745 4.60495   2
   6 -12   0 -0.9110 4.33852   6
  -6  12   0 -6.5805 4.94796   4
   5 -12   0 188.331 11.6462   2
   5 -12   0 174.278 10.4611   6
  -5  12   0 191.266 12.8529   4
   4 -12   0 89.0718 8.27458   6
   4 -12   0 90.3182 9.56485   2
  -4  12   0 90.7688 10.4166   4
   3 -12   0 -2.4814 5.13651   2
  -3  12   0 2.60692 5.91322   4
  -3  12  -1 127.972 11.7343   4
   3 -12   1 125.202 8.82284   6
   3 -12   1 127.444 10.9305   2
  -4  12  -1 21.8443 6.23055   4
   4 -12   1 13.1610 4.32209   6
   4 -12   1 9.42412 5.18411   2
  -5  12  -1 80.5837 10.3311   4
   5 -12   1 88.7313 9.67477   2
   5 -12   1 76.7764 8.70913   6
  -6  12  -1 168.274 12.2013   4
   6 -12   1 178.486 11.2336   2
   6 -12   1 188.992 10.9798   6
  -7  12  -1 119.193 11.5574   4
   7 -12   1 97.5521 10.3023   2
   7 -12   1 104.820 9.95372   6
   0  11  -1 53.2782 6.80992   4
   0  11  -1 66.8284 7.66357   3
   0 -11   1 40.2809 6.36896   2
   0 -11   1 41.8206 7.00630   7
  -1  11  -1 574.690 20.1670   4
  -1  11  -1 588.418 19.5688   3
   1 -11   1 576.187 20.3674   2
   1 -11   1 584.417 21.1844   7
  -2  11  -1 129.323 8.91176   3
  -2  11  -1 118.322 9.85301   4
   2 -11   1 128.005 10.8347   7
   2 -11   1 138.810 9.74509   2
  -3  11  -1 18.7281 4.16115   3
  -3  11  -1 9.56146 4.68081   4
   3 -11   1 5.86654 4.49050   7
   3 -11   1 9.65381 3.94756   2
  -4  11  -1 142.909 10.0247   4
  -4  11  -1 141.468 7.59827   3
   4 -11   1 133.019 9.24483   2
   4 -11   1 126.335 6.81638   5
   4 -11   1 135.430 8.43454   6
   4 -11   1 147.832 10.3384   7
  -5  11  -1 295.225 11.0262   3
  -5  11  -1 272.781 13.3689   4
   5 -11   1 277.820 13.4546   7
   5 -11   1 260.379 11.5275   6
   5 -11   1 280.083 12.2924   2
  -6  11  -1 66.7689 7.54760   4
   6 -11   1 44.7971 6.48538   7
   6 -11   1 52.8394 5.65774   6
   6 -11   1 57.5552 7.34799   2
  -7  11  -1 86.2557 9.12714   4
   7 -11   1 75.7322 8.04670   2
   7 -11   1 69.6350 8.04667   6
   7 -11   1 90.7106 9.47341   7
  -8  11  -1 429.776 17.3671   4
   8 -11   1 388.381 16.0050   6
   8 -11   1 430.939 15.8353   2
  -9  11  -1 156.227 11.1350   5
  -9  11  -1 162.513 12.1761   4
   9 -11   1 165.725 11.7778   6
   9 -11   1 145.265 10.8111   2
   1  10  -1 226.011 11.5321   4
   1  10  -1 217.682 12.0580   3
  -1 -10   1 211.647 12.9519   7
  -1 -10   1 206.311 12.1350   2
   0  10  -1 585.082 19.5837   4
   0  10  -1 596.928 19.5115   3
   0 -10   1 602.518 20.0648   2
  -1  10  -1 72.4924 7.49966   3
  -1  10  -1 86.1524 7.97440   4
   1 -10   1 81.3014 8.01576   2
   1 -10   1 72.6803 4.61075   5
   1 -10   1 74.6065 8.44477   7
  -2  10  -1 69.7472 7.49073   4
  -2  10  -1 69.7074 6.68729   3
   2 -10   1 72.8804 7.48512   7
   2 -10   1 62.7443 5.78608   6
   2 -10   1 69.0181 4.59204   5
   2 -10   1 76.3929 7.17471   2
  -3  10  -1 689.128 21.5568   4
  -3  10  -1 701.506 19.3801   3
   3 -10   1 672.994 20.6898   2
   3 -10   1 668.058 18.0829   5
   3 -10   1 684.019 19.5513   6
   3 -10   1 695.073 21.5490   7
  -4  10  -1 247.402 9.04467   3
  -4  10  -1 264.321 11.8213   4
   4 -10   1 256.699 10.2824   6
   4 -10   1 253.011 11.5597   7
   4 -10   1 250.097 10.9533   2
  -5  10  -1 3.19804 3.57643   4
  -5  10  -1 4.47353 2.22404   3
   5 -10   1 -2.1119 3.27878   7
   5 -10   1 -1.8504 2.89636   6
   5 -10   1 -1.2779 2.88182   2
  -6  10  -1 457.539 16.7638   4
  -6  10  -1 455.586 12.1269   3
   6 -10   1 483.852 15.7637   2
   6 -10   1 479.365 15.7512   6
   6 -10   1 467.659 16.6090   7
  -7  10  -1 496.274 17.7199   4
   7 -10   1 490.246 16.7996   6
   7 -10   1 513.943 16.5135   2
   7 -10   1 492.109 17.7319   7
  -8  10  -1 43.9668 5.75397   4
  -8  10  -1 50.4427 5.67655   5
   8 -10   1 41.9740 5.36155   6
   8 -10   1 45.9064 5.05868   2
   8 -10   1 47.7942 5.95806   7
  -9  10  -1 120.430 10.2169   4
  -9  10  -1 131.945 9.61525   5
   9 -10   1 133.751 10.0751   6
   9 -10   1 125.693 9.10800   2
   3   9  -1 41.7118 6.92896   3
   3   9  -1 37.4142 5.57121   4
  -3  -9   1 35.5890 5.98572   2
  -3  -9   1 41.8621 6.56757   7
   2   9  -1 468.222 15.9856   4
   2   9  -1 474.760 17.5345   3
  -2  -9   1 462.208 17.4034   2
  -2  -9   1 474.835 17.9828   7
   1   9  -1 64.0220 6.94845   4
   1   9  -1 65.0868 7.54721   3
  -1  -9   1 62.3767 4.45700   5
  -1  -9   1 53.0284 7.08709   2
  -1  -9   1 65.2388 7.68714   7
   0   9  -1 12.7164 5.96239   7
   0   9  -1 33.1079 5.91724   3
   0   9  -1 32.3013 5.36501   4
   0  -9   1 23.4503 4.19215   7
   0  -9   1 32.1138 3.57562   5
   0  -9   1 26.0052 4.15025   2
  -1   9  -1 230.815 9.73187   6
  -1   9  -1 190.727 14.2358   4
  -1   9  -1 247.823 12.4103   7
  -1   9  -1 240.099 10.0507   3
   1  -9   1 248.050 10.7326   7
   1  -9   1 247.438 10.5071   2
   1  -9   1 242.138 8.14680   5
   1  -9   1 246.238 8.93885   6
   1  -9   1 253.316 7.81894   5
  -2   9  -1 216.457 8.87662   3
  -2   9  -1 223.187 10.9001   4
  -2   9  -1 212.173 10.9507   7
  -2   9  -1 235.589 9.39481   6
  -2   9  -1 222.428 32.0600   1
   2  -9   1 225.045 10.0043   7
   2  -9   1 226.483 8.52972   6
   2  -9   1 219.577 7.35457   5
   2  -9   1 218.043 34.5089   1
   2  -9   1 223.373 7.81393   5
   2  -9   1 210.133 10.3089   2
  -3   9  -1 30.6448 20.3377   1
  -3   9  -1 13.0690 3.46284   4
  -3   9  -1 5.89711 3.93653   7
  -3   9  -1 5.62803 2.47593   3
  -3   9  -1 6.73422 3.18570   6
   3  -9   1 5.10999 17.9727   1
   3  -9   1 10.2196 2.60946   5
   3  -9   1 8.21845 2.50823   6
   3  -9   1 6.29628 2.94318   7
   3  -9   1 16.3076 3.36959   2
  -4   9  -1 85.0109 8.07702   7
  -4   9  -1 54.2839 32.0261   1
  -4   9  -1 87.5989 4.85292   3
  -4   9  -1 82.8090 7.41536   4
  -4   9  -1 61.3942 6.82163   6
   4  -9   1 80.7600 5.68429   6
   4  -9   1 80.3717 6.10965   2
   4  -9   1 85.9203 5.78807   5
   4  -9   1 70.4091 6.30725   7
   4  -9   1 87.7627 18.4122   1
  -5   9  -1 378.610 10.6786   3
  -5   9  -1 374.151 10.4957   3
  -5   9  -1 356.896 13.9568   7
   5  -9   1 369.527 13.4579   7
   5  -9   1 379.762 12.7372   2
   5  -9   1 316.157 46.0848   1
   5  -9   1 372.096 12.5661   6
   5  -9   1 369.272 12.1214   5
  -6   9  -1 410.490 13.1807   5
  -6   9  -1 404.292 10.6942   3
  -6   9  -1 408.010 10.6812   3
  -6   9  -1 427.213 15.6122   4
  -6   9  -1 409.124 15.6161   7
   6  -9   1 408.541 14.4501   7
   6  -9   1 422.415 13.7414   2
   6  -9   1 397.857 13.7881   5
   6  -9   1 414.829 13.9365   6
  -7   9  -1 72.0874 7.19272   4
  -7   9  -1 66.7038 6.11590   5
   7  -9   1 60.4907 6.07967   2
   7  -9   1 61.6325 6.92380   7
   7  -9   1 68.3106 6.70751   6
  -8   9  -1 491.598 15.9425   5
  -8   9  -1 489.581 16.7253   4
   8  -9   1 471.783 16.4064   6
   8  -9   1 450.764 16.8616   7
  -9   9  -1 253.923 11.8344   4
  -9   9  -1 244.013 11.5478   5
   9  -9   1 240.490 12.9269   7
   9  -9   1 240.073 11.9808   6
   9  -9   1 257.333 11.0256   2
 -10   9  -1 21.2844 5.07402   4
 -10   9  -1 22.0245 5.34620   5
  10  -9   1 25.2192 5.53465   6
  10  -9   1 14.6795 4.52679   2
   4   8  -1 65.6698 8.10829   3
  -4  -8   1 59.5853 6.70751   2
  -4  -8   1 57.3221 7.22777   7
   3   8  -1 211.603 9.31676   6
   3   8  -1 216.537 11.6442   3
   3   8  -1 204.311 9.56502   4
  -3  -8   1 211.444 11.2313   2
  -3  -8   1 212.939 8.25736   5
  -3  -8   1 210.384 11.7819   7
   2   8  -1 68.4023 7.23153   3
   2   8  -1 67.2143 6.08601   4
  -2  -8   1 65.3808 7.41914   7
  -2  -8   1 60.1506 4.58563   5
  -2  -8   1 64.1698 7.24010   2
   1   8  -1 96.6212 6.74491   4
   1   8  -1 92.6377 8.22466   3
   1   8  -1 69.9446 6.83513   7
   1   8  -1 87.9679 6.73845   6
   1   8  -1 60.6016 22.0965   1
  -1  -8   1 56.1500 22.3785   1
  -1  -8   1 93.1160 7.11060   2
  -1  -8   1 84.7853 5.14396   5
  -1  -8   1 91.5041 7.39910   7
  -1  -8   1 87.9764 4.54236   5
   0   8  -1 401.938 41.2733   1
   0   8  -1 456.899 14.6512   4
   0   8  -1 457.005 13.5416   6
   0   8  -1 458.433 14.6696   3
   0   8  -1 456.656 15.9970   7
   0  -8   1 460.918 15.1033   7
   0  -8   1 442.600 12.1468   5
   0  -8   1 410.409 38.0393   1
   0  -8   1 443.490 14.7099   2
  -1   8  -1 166.588 7.32341   6
  -1   8  -1 168.948 7.61407   3
  -1   8  -1 167.113 8.17291   4
  -1   8  -1 169.646 9.09923   7
  -1   8  -1 198.721 26.3749   1
   1  -8   1 169.279 6.23439   5
   1  -8   1 165.098 6.78151   6
   1  -8   1 168.506 5.87332   5
   1  -8   1 170.115 8.25744   7
   1  -8   1 166.023 7.88909   2
   1  -8   1 124.435 18.6906   1
  -2   8  -1 355.552 11.2486   6
  -2   8  -1 348.720 12.3537   4
  -2   8  -1 312.609 12.3310   7
  -2   8  -1 346.647 11.0433   3
  -2   8  -1 354.486 14.9800   2
   2  -8   1 335.816 11.7698   2
   2  -8   1 312.438 30.7811   1
   2  -8   1 334.471 10.8724   6
   2  -8   1 351.308 12.3273   7
   2  -8   1 349.258 9.95686   5
   2  -8   1 368.162 17.5056   4
  -3   8  -1 774.983 20.1676   3
  -3   8  -1 781.079 22.0466   4
  -3   8  -1 799.364 22.1555   7
  -3   8  -1 793.920 21.6445   2
  -3   8  -1 701.374 43.3424   1
  -3   8  -1 769.880 20.7589   6
   3  -8   1 740.462 40.9677   1
   3  -8   1 778.529 21.9031   7
   3  -8   1 776.143 20.6913   6
   3  -8   1 773.511 21.2578   2
   3  -8   1 810.125 19.9459   5
  -4   8  -1 619.138 17.8967   2
  -4   8  -1 621.731 18.5594   4
  -4   8  -1 587.878 39.7425   1
  -4   8  -1 614.957 16.1061   3
  -4   8  -1 625.362 16.3192   3
  -4   8  -1 595.258 17.5361   6
   4  -8   1 612.574 18.2421   7
   4  -8   1 630.120 16.7994   5
   4  -8   1 640.350 17.7530   2
   4  -8   1 643.306 40.6095   1
   4  -8   1 632.073 17.4795   6
  -5   8  -1 -0.5352 13.1185   1
  -5   8  -1 8.35661 1.68848   3
  -5   8  -1 12.5656 4.21031   7
  -5   8  -1 7.28567 2.85406   4
  -5   8  -1 6.03521 3.12224   6
  -5   8  -1 7.13494 1.79732   3
  -5   8  -1 3.86697 2.05300   5
   5  -8   1 6.32100 2.26556   6
   5  -8   1 5.91701 2.54900   5
   5  -8   1 6.11180 2.53826   2
   5  -8   1 8.71528 2.56811   7
   5  -8   1 1.06349 12.2295   1
  -6   8  -1 722.880 17.0943   3
  -6   8  -1 725.344 17.1334   3
  -6   8  -1 713.962 19.5264   5
  -6   8  -1 702.703 20.7150   4
  -6   8  -1 689.772 43.3919   1
  -6   8  -1 692.054 21.5295   7
   6  -8   1 709.826 19.8582   5
   6  -8   1 668.757 19.4781   2
   6  -8   1 701.227 20.1125   6
   6  -8   1 689.119 43.2051   1
   6  -8   1 737.175 20.8050   7
  -7   8  -1 963.990 26.3165   4
  -7   8  -1 941.776 25.5225   5
   7  -8   1 923.854 25.3242   2
   7  -8   1 950.640 26.3809   7
   7  -8   1 954.079 26.1504   6
  -8   8  -1 140.103 9.31104   5
  -8   8  -1 150.637 8.61666   4
   8  -8   1 143.412 7.63836   2
   8  -8   1 149.419 8.91547   7
   8  -8   1 129.675 8.47665   6
  -9   8  -1 472.689 16.5318   4
  -9   8  -1 480.190 16.3880   5
   9  -8   1 469.753 16.7376   6
   9  -8   1 472.178 16.5393   2
   9  -8   1 434.349 16.6826   7
 -10   8  -1 278.316 12.2318   4
 -10   8  -1 296.028 13.5382   5
  10  -8   1 288.334 12.0530   2
  10  -8   1 282.273 13.5294   6
   5   7  -1 165.486 11.9259   3
   5   7  -1 192.913 9.95758   6
  -5  -7   1 171.080 12.1225   7
  -5  -7   1 191.016 11.9093   2
   4   7  -1 246.487 10.2894   6
   4   7  -1 244.544 12.5535   7
   4   7  -1 250.364 12.4755   3
   4   7  -1 251.294 9.53453   4
  -4  -7   1 252.048 9.55902   5
  -4  -7   1 260.175 12.7008   7
  -4  -7   1 248.458 12.0303   2
   3   7  -1 8.85759 2.76933   4
   3   7  -1 10.8769 3.95799   3
   3   7  -1 10.9094 2.90396   6
   3   7  -1 -9.0711 29.7636   1
   3   7  -1 1.13065 4.73463   6
  -3  -7   1 8.76665 3.54500   7
  -3  -7   1 12.9908 2.55056   5
  -3  -7   1 9.63909 3.34559   2
   2   7  -1 610.162 16.9284   6
   2   7  -1 571.682 19.0834   7
   2   7  -1 623.009 18.7175   3
   2   7  -1 605.145 48.6319   1
   2   7  -1 598.693 17.1570   4
  -2  -7   1 604.551 15.7597   5
  -2  -7   1 601.993 17.4559   4
  -2  -7   1 596.439 18.5193   7
  -2  -7   1 522.671 22.5683   2
  -2  -7   1 547.151 42.1040   1
   1   7  -1 724.249 20.3780   3
   1   7  -1 703.942 18.8648   6
   1   7  -1 729.545 19.7445   4
   1   7  -1 697.685 20.7531   7
   1   7  -1 599.379 44.6241   1
  -1  -7   1 724.209 20.6527   7
  -1  -7   1 688.788 17.7723   5
  -1  -7   1 670.055 19.6293   4
  -1  -7   1 719.660 43.0070   1
  -1  -7   1 719.527 20.3103   2
   0   7  -1 77.0062 5.62196   3
   0   7  -1 79.7673 5.00666   6
   0   7  -1 77.7659 6.37340   2
   0   7  -1 59.9912 15.1530   1
   0   7  -1 84.6831 5.56835   4
   0   7  -1 92.9397 6.47189   7
   0  -7   1 78.8807 5.92909   3
   0  -7   1 79.1390 5.59145   7
   0  -7   1 80.1121 3.82599   5
   0  -7   1 77.9085 5.38127   2
   0  -7   1 79.0974 16.1641   1
   0  -7   1 79.8677 4.00409   5
   0  -7   1 81.2927 5.99878   4
  -1   7  -1 1592.93 39.6962   7
  -1   7  -1 1632.10 39.3195   2
  -1   7  -1 1535.74 38.6132   3
  -1   7  -1 1605.69 38.2159   6
  -1   7  -1 1502.92 58.9744   1
  -1   7  -1 1615.52 39.4843   4
   1  -7   1 1583.34 39.6146   7
   1  -7   1 1558.63 39.1129   2
   1  -7   1 1560.31 37.2393   5
   1  -7   1 1583.79 38.2187   6
   1  -7   1 1612.77 59.4929   1
   1  -7   1 1596.29 39.3293   4
   1  -7   1 1608.76 37.2925   5
  -2   7  -1 885.930 41.5810   1
  -2   7  -1 916.097 24.1819   4
  -2   7  -1 889.810 22.9220   6
  -2   7  -1 899.456 22.8942   3
  -2   7  -1 927.144 23.7953   2
  -2   7  -1 882.065 24.3690   7
   2  -7   1 904.528 23.6076   2
   2  -7   1 912.935 24.1528   7
   2  -7   1 876.059 41.0692   1
   2  -7   1 904.679 24.0137   4
   2  -7   1 881.274 22.9197   6
   2  -7   1 911.495 22.0971   5
  -3   7  -1 66.9241 5.09201   2
  -3   7  -1 42.5969 14.5840   1
  -3   7  -1 63.5528 3.80017   3
  -3   7  -1 57.9160 4.91137   4
  -3   7  -1 71.6013 4.62281   6
  -3   7  -1 78.3765 5.44224   7
   3  -7   1 64.4124 4.18011   6
   3  -7   1 59.8844 4.43828   2
   3  -7   1 67.1889 12.7809   1
   3  -7   1 61.2908 4.74298   7
   3  -7   1 68.0908 5.33019   4
  -4   7  -1 0.84751 2.30267   4
  -4   7  -1 -0.2216 1.42142   3
  -4   7  -1 1.01621 2.07599   6
  -4   7  -1 2.10197 1.37342   3
  -4   7  -1 -0.0977 1.54048   5
  -4   7  -1 -0.0670 2.17488   2
  -4   7  -1 -20.203 11.4542   1
  -4   7  -1 0.58657 2.20609   7
   4  -7   1 3.41304 1.87474   6
   4  -7   1 0.70837 1.83416   5
   4  -7   1 3.22780 2.58410   4
   4  -7   1 1.30438 1.94300   2
   4  -7   1 2.64638 2.04461   7
   4  -7   1 0.68943 9.24014   1
  -5   7  -1 18.8313 2.31965   3
  -5   7  -1 18.0392 3.22748   6
  -5   7  -1 8.97368 2.62475   4
  -5   7  -1 18.3425 3.08378   7
  -5   7  -1 15.2498 12.8707   1
  -5   7  -1 16.0448 2.35180   5
  -5   7  -1 21.1027 2.22305   3
   5  -7   1 17.6805 2.78410   5
   5  -7   1 15.0829 2.51881   6
   5  -7   1 7.73044 10.9739   1
   5  -7   1 23.0877 3.67025   4
   5  -7   1 21.1266 2.72368   2
   5  -7   1 19.5402 2.80519   7
  -6   7  -1 815.149 22.9854   6
  -6   7  -1 843.821 22.3657   5
  -6   7  -1 855.139 23.0720   4
  -6   7  -1 865.076 20.0350   3
  -6   7  -1 792.695 42.1060   1
  -6   7  -1 828.503 23.1761   7
  -6   7  -1 866.576 20.0494   3
   6  -7   1 815.065 22.4650   5
   6  -7   1 843.079 23.0741   7
   6  -7   1 792.260 42.4940   1
   6  -7   1 842.923 23.0506   4
   6  -7   1 861.524 22.9212   6
   6  -7   1 869.866 22.1938   2
  -7   7  -1 253.722 9.84804   5
  -7   7  -1 249.476 6.99254   3
  -7   7  -1 257.831 11.0172   7
  -7   7  -1 259.317 10.1443   4
  -7   7  -1 253.406 7.73065   3
   7  -7   1 249.337 10.3292   7
   7  -7   1 263.228 31.8952   1
   7  -7   1 261.570 9.33543   2
   7  -7   1 261.834 10.3137   6
   7  -7   1 245.270 10.4789   4
  -8   7  -1 438.264 11.2971   3
  -8   7  -1 436.800 16.2187   5
  -8   7  -1 456.760 14.6123   4
  -8   7  -1 445.912 15.5868   7
   8  -7   1 464.015 13.9127   2
   8  -7   1 419.587 14.4130   2
   8  -7   1 438.397 15.1309   7
   8  -7   1 345.325 45.4421   1
   8  -7   1 482.477 15.4204   6
  -9   7  -1 1041.96 28.2787   4
  -9   7  -1 1043.82 29.3499   5
   9  -7   1 1072.79 28.0290   2
   9  -7   1 1055.87 29.7227   7
   9  -7   1 1073.01 29.7276   6
 -10   7  -1 27.6801 4.44564   4
 -10   7  -1 28.6579 5.39669   5
  10  -7   1 19.6175 4.17263   2
  10  -7   1 20.7363 4.83814   6
 -11   7  -1 118.954 11.4924   5
  11  -7   1 134.006 11.2722   6
  11  -7   1 117.972 9.47311   2
   6   6  -1 18.5111 6.04033   3
   6   6  -1 30.1452 4.95462   6
  -6  -6   1 26.9345 6.04464   7
  -6  -6   1 32.3630 4.85479   5
  -6  -6   1 38.3271 6.32953   2
   5   6  -1 31.2277 4.32426   6
   5   6  -1 20.7169 4.95178   7
   5   6  -1 26.5471 5.23020   3
  -5  -6   1 27.3079 3.91441   5
  -5  -6   1 24.3063 4.32022   2
  -5  -6   1 25.0186 4.98549   7
   4   6  -1 27.7504 3.65016   6
   4   6  -1 22.9330 4.23578   3
   4   6  -1 46.4410 34.4548   1
   4   6  -1 27.1521 3.15390   4
   4   6  -1 28.9395 4.47159   7
   4   6  -1 12.9867 4.24364   6
  -4  -6   1 20.5733 2.96320   5
  -4  -6   1 12.7367 3.65873   2
  -4  -6   1 21.1279 4.08379   7
   3   6  -1 582.651 44.9185   1
   3   6  -1 643.273 17.0268   4
   3   6  -1 620.862 17.1207   6
   3   6  -1 597.844 19.1644   7
   3   6  -1 591.690 17.2406   6
   3   6  -1 587.034 18.8102   3
  -3  -6   1 634.038 19.0363   7
  -3  -6   1 593.946 42.4873   1
  -3  -6   1 637.199 18.7267   2
  -3  -6   1 618.572 16.4890   5
  -3  -6   1 606.046 17.0306   4
   2   6  -1 1337.63 57.6182   1
   2   6  -1 1322.76 32.7510   6
   2   6  -1 1347.84 33.0511   4
   2   6  -1 1348.08 34.4188   3
   2   6  -1 1320.44 34.4954   7
  -2  -6   1 1344.51 34.4186   7
  -2  -6   1 1285.40 55.4674   1
  -2  -6   1 1370.10 36.5297   3
  -2  -6   1 1319.47 33.0504   4
  -2  -6   1 1339.58 32.0787   5
  -2  -6   1 1306.95 34.0189   2
   1   6  -1 6.72788 13.9381   1
   1   6  -1 6.24274 2.23844   4
   1   6  -1 3.59359 2.88850   2
   1   6  -1 3.53110 2.63043   7
   1   6  -1 5.87544 2.66380   3
   1   6  -1 3.53669 1.98370   6
  -1  -6   1 9.12171 11.5776   1
  -1  -6   1 6.00605 2.33009   4
  -1  -6   1 6.61858 2.38580   7
  -1  -6   1 8.44119 2.84734   3
  -1  -6   1 5.66282 1.43981   5
  -1  -6   1 5.24900 2.16936   2
   0   6  -1 2995.00 69.6207   4
   0   6  -1 3036.70 68.7350   6
   0   6  -1 2926.22 69.4799   3
   0   6  -1 3088.07 69.8178   2
   0   6  -1 2937.90 88.9059   1
   0   6  -1 2675.52 71.1258   7
   0  -6   1 2963.34 70.0600   7
   0  -6   1 3081.83 69.6066   4
   0  -6   1 2892.24 67.9083   5
   0  -6   1 2963.73 68.7321   6
   0  -6   1 2997.33 67.9648   5
   0  -6   1 2888.01 97.9992   1
   0  -6   1 2999.77 69.7150   2
   0  -6   1 3028.02 69.4822   3
  -1   6  -1 2381.90 56.9444   3
  -1   6  -1 2337.32 56.7430   6
  -1   6  -1 2434.65 57.6319   4
  -1   6  -1 2476.58 75.3233   1
  -1   6  -1 2476.05 57.8232   7
  -1   6  -1 2459.34 57.3896   2
   1  -6   1 2455.57 57.8114   7
   1  -6   1 2552.24 75.4575   1
   1  -6   1 2381.31 57.3131   2
   1  -6   1 2404.61 56.6780   6
   1  -6   1 2365.82 55.8313   5
   1  -6   1 2349.03 55.8675   5
   1  -6   1 2463.09 56.9104   3
   1  -6   1 2475.95 57.5347   4
  -2   6  -1 -1.1611 1.39281   6
  -2   6  -1 -0.9756 1.59649   7
  -2   6  -1 1.45791 1.88901   4
  -2   6  -1 -1.7813 1.66808   2
  -2   6  -1 2.19144 1.44791   3
  -2   6  -1 6.88378 8.10655   1
   2  -6   1 2.41341 1.81818   4
   2  -6   1 -0.0980 1.27907   6
   2  -6   1 -0.6267 1.09314   5
   2  -6   1 -0.7881 1.48240   2
   2  -6   1 1.46676 1.63133   7
   2  -6   1 -4.8198 6.55830   1
  -3   6  -1 145.540 5.97042   2
  -3   6  -1 144.161 17.5413   1
  -3   6  -1 151.330 5.06182   3
  -3   6  -1 143.614 6.34794   4
  -3   6  -1 143.107 5.77647   6
  -3   6  -1 140.682 6.25039   7
   3  -6   1 145.646 6.17378   7
   3  -6   1 141.897 5.79783   2
   3  -6   1 145.346 5.27768   5
   3  -6   1 148.223 6.42753   4
   3  -6   1 147.806 16.2023   1
   3  -6   1 143.475 5.71673   6
  -4   6  -1 1043.21 42.9501   1
  -4   6  -1 1135.15 26.1635   3
  -4   6  -1 1080.74 27.9604   7
  -4   6  -1 1112.69 28.1144   4
  -4   6  -1 1162.54 27.4827   2
  -4   6  -1 1080.55 27.0358   5
  -4   6  -1 1108.91 26.1296   3
  -4   6  -1 1134.67 27.6865   6
   4  -6   1 1094.60 27.9695   4
   4  -6   1 1126.71 27.6652   6
   4  -6   1 1116.54 28.0555   7
   4  -6   1 1073.71 27.2890   2
   4  -6   1 1097.31 27.0803   5
   4  -6   1 1097.17 42.6271   1
  -5   6  -1 207.686 5.99147   3
  -5   6  -1 201.730 8.00813   4
  -5   6  -1 200.947 21.5572   1
  -5   6  -1 221.066 8.10561   6
  -5   6  -1 214.342 5.99843   3
  -5   6  -1 206.274 7.42037   5
  -5   6  -1 201.708 8.04543   7
   5  -6   1 210.122 7.62557   5
   5  -6   1 216.780 7.92781   6
   5  -6   1 213.518 7.34963   2
   5  -6   1 200.217 21.1025   1
   5  -6   1 215.098 8.06666   7
   5  -6   1 207.910 8.00309   4
  -6   6  -1 19.8017 2.17661   3
  -6   6  -1 20.9673 11.7788   1
  -6   6  -1 20.5732 2.84876   5
  -6   6  -1 16.9532 3.27616   6
  -6   6  -1 16.6860 2.74934   4
  -6   6  -1 17.1166 3.06843   7
   6  -6   1 19.2547 3.04214   5
   6  -6   1 16.5814 2.64888   6
   6  -6   1 20.8972 3.25792   4
   6  -6   1 25.3744 3.32849   2
   6  -6   1 17.1396 10.2414   1
   6  -6   1 19.5278 2.81112   7
  -7   6  -1 365.873 12.6687   7
  -7   6  -1 373.548 11.8507   4
  -7   6  -1 372.721 9.81822   3
  -7   6  -1 379.517 12.2789   5
   7  -6   1 360.906 11.9259   4
   7  -6   1 352.291 32.9662   1
   7  -6   1 365.730 11.5593   2
   7  -6   1 346.564 12.2124   7
   7  -6   1 359.526 12.3017   6
   7  -6   1 368.114 30.6268   1
   7  -6   1 376.321 12.8716   7
   7  -6   1 367.954 11.3119   2
   7  -6   1 330.612 12.4176   5
  -8   6  -1 307.302 11.2036   5
  -8   6  -1 278.890 11.9020   7
  -8   6  -1 277.562 8.51223   3
  -8   6  -1 291.832 10.1856   4
   8  -6   1 280.993 10.4921   4
   8  -6   1 289.304 11.2714   7
   8  -6   1 239.551 37.8447   1
   8  -6   1 279.415 12.3250   7
   8  -6   1 262.525 13.6074   6
   8  -6   1 281.492 10.5176   2
   8  -6   1 291.188 9.91461   2
  -9   6  -1 11.5858 3.13711   4
  -9   6  -1 7.81017 3.43777   5
   9  -6   1 8.86203 3.90683   4
   9  -6   1 8.30421 3.55150   6
   9  -6   1 9.86388 4.01589   7
   9  -6   1 9.77713 3.04355   2
 -10   6  -1 245.341 12.0391   5
 -10   6  -1 236.026 9.58539   4
  10  -6   1 237.224 12.0174   6
  10  -6   1 218.769 12.6385   2
 -11   6  -1 220.396 13.3265   5
  11  -6   1 237.580 13.3583   6
  11  -6   1 213.345 11.1119   2
   7   5  -1 24.0783 6.03331   3
   7   5  -1 32.8111 5.38592   6
  -7  -5   1 35.8875 5.36856   5
  -7  -5   1 23.4638 6.05294   7
  -7  -5   1 31.6069 5.89694   2
   6   5  -1 78.0607 8.52522   3
   6   5  -1 78.9338 7.34297   6
   6   5  -1 88.0676 11.3050   7
  -6  -5   1 48.1447 6.75039   5
  -6  -5   1 50.4128 5.90414   7
  -6  -5   1 73.8335 8.05894   2
   5   5  -1 515.389 16.6116   5
   5   5  -1 563.299 16.6567   6
   5   5  -1 561.641 18.4314   7
   5   5  -1 548.177 18.4223   3
  -5  -5   1 560.576 16.2691   5
  -5  -5   1 572.898 17.9892   2
  -5  -5   1 556.272 18.2087   7
   4   5  -1 224.632 9.91165   7
   4   5  -1 231.758 8.64774   6
   4   5  -1 221.226 9.13185   6
   4   5  -1 220.608 10.1524   3
   4   5  -1 226.990 8.73737   5
   4   5  -1 232.552 7.65253   4
   4   5  -1 234.208 36.5118   1
   4   5  -1 239.106 10.8360   7
  -4  -5   1 224.502 8.17237   5
  -4  -5   1 230.060 10.0272   7
  -4  -5   1 229.725 7.89508   4
  -4  -5   1 216.063 26.6138   1
  -4  -5   1 230.757 9.73128   2
   3   5  -1 35.8578 15.0055   1
   3   5  -1 29.9707 3.30726   4
   3   5  -1 29.7531 3.77113   3
   3   5  -1 26.0323 3.79737   7
   3   5  -1 38.0447 3.55972   6
   3   5  -1 29.5887 3.76600   5
   3   5  -1 27.4749 4.21953   2
  -3  -5   1 26.5154 3.27871   2
  -3  -5   1 33.5738 3.27510   5
  -3  -5   1 28.9317 4.72668   3
  -3  -5   1 37.2533 3.83346   4
  -3  -5   1 31.0290 3.64090   7
  -3  -5   1 31.5552 12.7085   1
   2   5  -1 226.279 27.6651   1
   2   5  -1 239.445 8.04954   4
   2   5  -1 255.511 9.45404   7
   2   5  -1 247.422 9.31954   3
   2   5  -1 248.204 9.14465   2
   2   5  -1 253.839 8.20645   6
  -2  -5   1 252.525 9.00976   2
  -2  -5   1 248.379 7.54323   5
  -2  -5   1 252.109 9.29739   3
  -2  -5   1 252.487 8.24975   4
  -2  -5   1 237.895 9.04834   7
  -2  -5   1 225.054 22.4580   1
   1   5  -1 2243.12 56.2246   6
   1   5  -1 2513.98 56.6529   2
   1   5  -1 2355.67 56.5254   3
   1   5  -1 2451.28 74.5156   1
   1   5  -1 2363.92 55.9934   4
  -1  -5   1 2498.56 56.5637   3
  -1  -5   1 2422.24 73.5707   1
  -1  -5   1 2394.98 55.9426   4
  -1  -5   1 2361.35 54.9598   5
  -1  -5   1 2321.25 56.3878   2
  -1  -5   1 2328.86 56.6870   7
   0   5  -1 216.926 6.88081   6
   0   5  -1 215.412 7.49565   3
   0   5  -1 214.595 7.44197   4
   0   5  -1 211.183 19.1062   1
   0   5  -1 222.890 7.59868   2
   0   5  -1 216.705 7.75928   7
   0  -5   1 213.173 6.81586   6
   0  -5   1 213.707 6.22372   5
   0  -5   1 218.215 17.9238   1
   0  -5   1 209.911 7.40042   2
   0  -5   1 208.957 7.29165   3
   0  -5   1 213.581 7.36994   4
   0  -5   1 219.555 7.73444   7
  -1   5  -1 455.665 12.0471   6
  -1   5  -1 449.693 12.8127   7
  -1   5  -1 451.626 23.6645   1
  -1   5  -1 457.245 12.5237   2
  -1   5  -1 445.180 12.1802   3
  -1   5  -1 446.412 12.7093   4
   1  -5   1 463.484 12.1573   3
   1  -5   1 454.222 12.8240   7
   1  -5   1 444.460 12.4861   2
   1  -5   1 446.623 11.3701   5
   1  -5   1 457.092 12.6544   4
   1  -5   1 430.603 22.9322   1
   1  -5   1 450.627 12.0415   6
  -2   5  -1 988.808 24.7071   7
  -2   5  -1 950.560 36.3679   1
  -2   5  -1 1012.01 24.1984   6
  -2   5  -1 996.871 24.8167   4
  -2   5  -1 987.654 23.8070   3
   2  -5   1 1010.56 24.2195   6
   2  -5   1 1007.69 24.7687   4
   2  -5   1 968.781 24.7044   7
   2  -5   1 1044.62 37.0368   1
   2  -5   1 941.978 24.2811   2
   2  -5   1 988.927 23.5847   5
  -3   5  -1 433.982 12.5544   4
  -3   5  -1 449.761 11.2235   3
  -3   5  -1 441.940 12.1565   2
  -3   5  -1 449.381 11.2472   3
  -3   5  -1 448.582 23.6426   1
  -3   5  -1 428.810 11.6259   5
  -3   5  -1 450.629 12.5599   7
   3  -5   1 438.169 12.1139   6
   3  -5   1 459.232 12.5951   4
   3  -5   1 443.635 11.6908   5
   3  -5   1 439.277 22.7735   1
   3  -5   1 437.490 12.0166   2
   3  -5   1 446.233 12.5398   7
  -4   5  -1 40.0359 3.38858   6
  -4   5  -1 38.4276 2.94751   5
  -4   5  -1 32.5946 8.43812   1
  -4   5  -1 37.5912 2.16661   3
  -4   5  -1 36.3968 3.58518   7
  -4   5  -1 43.3399 3.60139   4
   4  -5   1 25.4955 7.18222   1
   4  -5   1 39.8425 3.53342   7
   4  -5   1 36.2617 2.96061   2
   4  -5   1 39.0456 3.46541   4
   4  -5   1 33.8623 3.24137   6
  -5   5  -1 291.531 7.71133   3
  -5   5  -1 293.290 9.52442   6
  -5   5  -1 282.069 9.05070   5
  -5   5  -1 288.793 9.32402   4
  -5   5  -1 296.553 9.64745   7
  -5   5  -1 270.911 21.6516   1
   5  -5   1 270.878 9.05103   5
   5  -5   1 282.436 9.33472   6
   5  -5   1 286.912 9.47707   7
   5  -5   1 293.004 21.1242   1
   5  -5   1 295.181 9.27887   4
   5  -5   1 285.644 8.72315   2
  -6   5  -1 1424.22 33.2393   3
  -6   5  -1 1446.77 35.3847   6
  -6   5  -1 1414.39 34.7616   4
  -6   5  -1 1406.23 35.3347   7
  -6   5  -1 1370.29 34.9595   5
   6  -5   1 1418.44 34.3504   2
   6  -5   1 1407.74 52.3277   1
   6  -5   1 1430.84 35.3827   7
   6  -5   1 1413.40 35.3035   6
   6  -5   1 1432.43 34.6938   4
   6  -5   1 1439.89 35.1467   5
  -7   5  -1 178.417 9.29104   6
  -7   5  -1 195.519 8.19171   5
  -7   5  -1 183.654 8.45684   7
  -7   5  -1 188.318 6.40478   3
  -7   5  -1 193.020 7.38785   4
   7  -5   1 172.677 25.0098   1
   7  -5   1 194.458 6.12191   3
   7  -5   1 191.377 8.78783   7
   7  -5   1 194.865 7.23150   2
   7  -5   1 184.718 7.38369   4
   7  -5   1 187.562 8.13905   7
   7  -5   1 192.656 8.27691   6
   7  -5   1 158.215 21.2576   1
   7  -5   1 173.323 8.35218   5
   7  -5   1 181.660 7.36079   2
  -8   5  -1 151.068 6.67121   4
  -8   5  -1 167.736 8.19875   5
  -8   5  -1 162.845 6.59934   3
  -8   5  -1 169.706 9.09482   7
   8  -5   1 153.643 7.07845   4
   8  -5   1 141.996 5.73791   3
   8  -5   1 156.351 8.00740   7
   8  -5   1 158.752 9.25401   7
   8  -5   1 148.241 6.75574   2
   8  -5   1 149.179 8.06376   6
   8  -5   1 140.612 7.41092   2
   8  -5   1 123.631 21.7650   1
  -9   5  -1 467.865 15.9926   5
  -9   5  -1 457.272 13.6899   4
   9  -5   1 460.988 14.4193   2
   9  -5   1 477.562 16.1635   7
   9  -5   1 469.394 16.0424   6
   9  -5   1 475.589 13.3864   3
 -10   5  -1 254.500 12.2733   5
 -10   5  -1 254.959 10.4605   4
  10  -5   1 216.793 13.5364   7
  10  -5   1 243.845 12.1873   6
  10  -5   1 262.997 9.39863   3
 -11   5  -1 17.0478 5.97876   5
  11  -5   1 14.3034 5.34837   6
  11  -5   1 9.36850 4.59210   2
   7   4  -1 63.5062 7.30864   6
   7   4  -1 62.4693 8.52497   3
  -7  -4   1 47.0178 5.50916   2
  -7  -4   1 60.6201 7.39347   5
  -7  -4   1 64.4345 8.43962   7
   6   4  -1 482.907 15.4627   6
   6   4  -1 501.987 17.0205   3
   6   4  -1 489.659 16.9605   7
  -6  -4   1 472.952 18.9118   7
  -6  -4   1 485.902 16.3693   2
  -6  -4   1 468.389 15.1231   5
   5   4  -1 -7.6603 19.3806   1
   5   4  -1 6.91442 2.45529   6
   5   4  -1 8.81970 3.27235   6
   5   4  -1 8.94238 3.81615   3
   5   4  -1 -2.8023 4.01105   7
   5   4  -1 6.10187 2.99025   5
   5   4  -1 9.84251 3.13181   7
  -5  -4   1 4.97409 2.70721   2
  -5  -4   1 10.1300 16.7346   1
  -5  -4   1 8.44370 1.81050   4
  -5  -4   1 12.4214 2.57047   5
  -5  -4   1 1.69994 2.61542   7
   4   4  -1 191.371 6.16572   4
   4   4  -1 180.673 7.23236   5
   4   4  -1 187.614 23.9562   1
   4   4  -1 187.784 8.53049   3
   4   4  -1 175.655 8.67119   7
   4   4  -1 176.946 8.63519   2
   4   4  -1 190.394 8.30462   7
   4   4  -1 186.534 7.34547   6
   4   4  -1 190.278 7.60231   6
  -4  -4   1 179.794 6.97931   5
  -4  -4   1 182.825 8.23566   7
  -4  -4   1 180.252 8.10427   2
  -4  -4   1 174.660 25.6817   1
  -4  -4   1 188.745 6.27470   4
   3   4  -1 748.844 19.9013   2
   3   4  -1 726.512 18.3602   4
   3   4  -1 733.321 19.0006   6
   3   4  -1 728.734 20.1759   3
   3   4  -1 714.539 37.3739   1
   3   4  -1 750.899 20.1179   7
   3   4  -1 731.801 18.6689   5
  -3  -4   1 707.932 35.3443   1
  -3  -4   1 736.615 20.1426   3
  -3  -4   1 718.831 19.7124   2
  -3  -4   1 715.600 18.5773   5
  -3  -4   1 732.470 20.0146   7
  -3  -4   1 739.650 18.3817   4
   2   4  -1 243.074 7.20959   5
   2   4  -1 226.780 20.3342   1
   2   4  -1 253.619 8.39077   2
   2   4  -1 242.945 7.69106   6
   2   4  -1 239.233 7.40108   4
   2   4  -1 238.156 8.50207   3
  -2  -4   1 240.118 7.12455   5
  -2  -4   1 238.378 7.39897   4
  -2  -4   1 236.561 8.31112   7
  -2  -4   1 243.548 19.7556   1
  -2  -4   1 233.768 8.14970   2
  -2  -4   1 231.544 8.27324   3
   1   4  -1 85.7226 4.50848   3
   1   4  -1 86.2446 4.48638   7
   1   4  -1 83.3320 13.5388   1
   1   4  -1 87.8988 4.00082   4
   1   4  -1 85.8899 4.37176   2
   1   4  -1 83.2859 3.80712   6
  -1  -4   1 86.9723 3.98800   4
  -1  -4   1 83.1517 3.30353   5
  -1  -4   1 80.0769 4.16549   2
  -1  -4   1 84.4896 12.4998   1
  -1  -4   1 80.7657 4.36029   7
  -1  -4   1 84.7705 4.37006   3
   0   4  -1 652.913 27.3290   1
   0   4  -1 672.486 17.1106   4
   0   4  -1 687.732 17.4177   7
   0   4  -1 663.915 17.1401   2
   0   4  -1 664.816 17.0967   3
   0   4  -1 657.216 16.6289   6
   0  -4   1 649.780 17.0849   2
   0  -4   1 680.184 17.0542   4
   0  -4   1 674.171 16.6969   6
   0  -4   1 679.746 17.4044   7
   0  -4   1 690.271 17.0532   3
   0  -4   1 695.652 27.7765   1
  -1   4  -1 2874.52 65.3458   2
  -1   4  -1 2742.27 65.5019   4
  -1   4  -1 2766.08 65.0372   3
  -1   4  -1 2869.10 76.6486   1
  -1   4  -1 2868.14 65.0586   6
  -1   4  -1 2884.06 65.6467   7
   1  -4   1 2813.65 65.0057   3
   1  -4   1 2824.86 65.0654   6
   1  -4   1 2734.81 65.2841   2
   1  -4   1 2847.91 65.5046   4
   1  -4   1 3114.01 77.7832   1
   1  -4   1 2802.72 65.6110   7
   1  -4   1 2776.06 64.4800   5
  -2   4  -1 62.7120 2.74719   5
  -2   4  -1 66.7587 3.23312   2
  -2   4  -1 60.5191 3.57722   4
  -2   4  -1 59.8460 3.34782   7
  -2   4  -1 62.1552 2.70224   3
  -2   4  -1 63.1302 9.85216   1
  -2   4  -1 65.2467 3.18568   6
   2  -4   1 63.3608 3.20230   2
   2  -4   1 57.7567 3.40672   7
   2  -4   1 65.7267 2.76145   5
   2  -4   1 59.0956 3.08180   6
   2  -4   1 52.6746 8.73731   1
   2  -4   1 63.2800 3.46894   4
  -3   4  -1 2321.51 53.3430   6
  -3   4  -1 2317.26 64.6885   1
  -3   4  -1 2319.04 53.0212   2
  -3   4  -1 2288.25 52.3595   3
  -3   4  -1 2204.30 52.9528   5
  -3   4  -1 2351.17 53.6074   7
  -3   4  -1 2249.95 53.5178   4
   3  -4   1 2317.76 53.4967   4
   3  -4   1 2224.25 52.9843   2
   3  -4   1 2376.38 65.0036   1
   3  -4   1 2311.86 53.0137   5
   3  -4   1 2285.20 53.3536   6
  -4   4  -1 744.413 18.8858   5
  -4   4  -1 774.033 19.3140   7
  -4   4  -1 764.161 19.0972   4
  -4   4  -1 778.591 30.4914   1
  -4   4  -1 755.412 17.8600   3
  -4   4  -1 771.397 19.1985   6
   4  -4   1 764.463 19.0218   4
   4  -4   1 715.516 19.0531   6
   4  -4   1 793.061 19.0311   5
   4  -4   1 720.890 18.5151   2
   4  -4   1 675.755 20.0653   7
   4  -4   1 761.527 29.9907   1
  -5   4  -1 1242.50 30.7831   6
  -5   4  -1 1254.79 30.3744   4
  -5   4  -1 1248.85 29.3485   3
  -5   4  -1 1287.22 30.9447   7
  -5   4  -1 1255.96 30.6829   5
   5  -4   1 1299.39 30.7526   5
   5  -4   1 1183.56 30.6841   6
   5  -4   1 1246.29 29.3159   3
   5  -4   1 1243.13 30.0195   2
   5  -4   1 1249.52 44.3507   1
   5  -4   1 1252.52 30.8642   7
  -6   4  -1 223.229 8.70955   6
  -6   4  -1 239.770 8.64993   5
  -6   4  -1 234.151 7.27025   3
  -6   4  -1 235.277 8.69701   7
  -6   4  -1 233.841 7.87568   4
   6  -4   1 246.022 8.81034   7
   6  -4   1 235.893 8.83032   7
   6  -4   1 242.720 7.84862   4
   6  -4   1 244.346 8.77599   5
   6  -4   1 237.942 7.81298   2
   6  -4   1 245.753 7.94377   2
   6  -4   1 242.203 7.16993   3
   6  -4   1 238.609 8.71622   6
   6  -4   1 242.896 22.1232   1
  -7   4  -1 432.896 15.7643   3
  -7   4  -1 487.561 15.1439   6
  -7   4  -1 500.828 15.0048   5
  -7   4  -1 493.450 15.1058   7
  -7   4  -1 499.605 13.5866   4
   7  -4   1 472.994 15.0189   5
   7  -4   1 496.132 15.0177   6
   7  -4   1 490.837 13.2262   3
   7  -4   1 484.175 31.7652   1
   7  -4   1 497.051 15.2773   7
   7  -4   1 486.034 14.9221   7
   7  -4   1 490.768 13.8978   2
   7  -4   1 495.365 33.9937   1
   7  -4   1 496.495 13.5479   4
  -8   4  -1 744.351 21.8978   7
  -8   4  -1 760.575 20.2246   3
  -8   4  -1 766.793 19.6856   4
  -8   4  -1 754.217 21.8051   5
   8  -4   1 749.090 20.5875   2
   8  -4   1 758.107 45.9857   1
   8  -4   1 769.203 21.8351   7
   8  -4   1 783.484 21.9633   6
   8  -4   1 754.972 60.7069   1
   8  -4   1 776.489 19.9045   3
   8  -4   1 764.944 22.3236   7
  -9   4  -1 233.850 7.96333   4
  -9   4  -1 250.942 10.8848   3
  -9   4  -1 225.762 10.6247   5
   9  -4   1 234.697 8.76728   3
   9  -4   1 232.377 10.7522   7
   9  -4   1 244.711 10.8104   6
 -10   4  -1 78.5198 8.44390   5
  10  -4   1 83.1533 6.72014   3
  10  -4   1 97.3080 8.54494   6
 -11   4  -1 159.250 11.9986   5
  11  -4   1 133.734 11.1491   6
   8   3  -1 252.160 11.8644   6
   8   3  -1 229.440 12.5378   3
  -8  -3   1 250.757 12.5103   2
  -8  -3   1 260.013 12.3031   5
  -8  -3   1 242.135 12.9959   7
   7   3  -1 192.900 9.69355   6
   7   3  -1 203.023 10.7496   3
   7   3  -1 188.634 10.9220   7
  -7  -3   1 210.249 10.7367   7
  -7  -3   1 207.020 10.2213   5
  -7  -3   1 214.602 10.3896   2
   6   3  -1 3.10528 2.68564   6
   6   3  -1 -0.5082 2.73139   7
   6   3  -1 3.19462 4.98900   3
   6   3  -1 -10.645 19.9502   1
  -6  -3   1 -1.9909 2.67701   2
  -6  -3   1 -0.5879 2.71844   7
  -6  -3   1 -1.9639 2.73944   5
   5   3  -1 592.187 39.5310   1
   5   3  -1 640.979 17.9382   6
   5   3  -1 610.279 18.7749   3
   5   3  -1 645.156 17.8743   5
   5   3  -1 688.875 20.1897   2
   5   3  -1 668.378 18.9957   7
   5   3  -1 633.806 18.0463   6
   5   3  -1 620.705 18.9496   7
  -5  -3   1 665.872 18.6120   2
  -5  -3   1 634.731 15.4821   4
  -5  -3   1 637.582 17.7481   5
  -5  -3   1 652.388 18.9655   7
  -5  -3   1 670.223 39.7335   1
   4   3  -1 786.940 21.6828   3
   4   3  -1 811.330 20.5680   5
   4   3  -1 840.048 21.7209   7
   4   3  -1 793.956 38.6761   1
   4   3  -1 803.729 20.7695   6
   4   3  -1 800.113 21.3055   2
   4   3  -1 824.215 20.7856   6
   4   3  -1 809.495 21.6445   7
  -4  -3   1 793.150 20.5050   5
  -4  -3   1 783.414 19.2332   4
  -4  -3   1 787.744 21.2646   2
  -4  -3   1 763.529 37.8796   1
  -4  -3   1 792.899 21.6662   3
  -4  -3   1 775.717 21.4784   7
   3   3  -1 326.946 10.7198   3
   3   3  -1 344.078 9.93919   6
   3   3  -1 330.137 10.0258   6
   3   3  -1 344.724 10.4248   2
   3   3  -1 343.656 10.7193   7
   3   3  -1 345.505 9.11896   4
   3   3  -1 321.399 23.2778   1
   3   3  -1 336.355 9.66119   5
  -3  -3   1 332.233 10.3791   2
  -3  -3   1 344.311 9.66972   5
  -3  -3   1 341.998 10.7440   3
  -3  -3   1 346.983 10.7120   7
  -3  -3   1 346.422 9.13707   4
   2   3  -1 85.0185 4.27528   7
   2   3  -1 75.5871 12.1127   1
   2   3  -1 81.1072 3.36889   4
   2   3  -1 77.4990 3.64881   6
   2   3  -1 82.4374 4.45272   3
   2   3  -1 80.3586 4.09568   2
   2   3  -1 81.1653 3.38451   5
  -2  -3   1 78.1372 3.34047   5
  -2  -3   1 78.5093 4.14357   7
  -2  -3   1 90.2997 4.44804   3
  -2  -3   1 78.0663 4.02394   2
  -2  -3   1 77.2610 3.34604   4
  -2  -3   1 71.9074 11.4047   1
   1   3  -1 1441.70 33.6300   7
   1   3  -1 1392.54 33.0481   4
   1   3  -1 1484.91 33.0848   6
   1   3  -1 1486.47 44.3722   1
   1   3  -1 1435.77 33.4530   2
   1   3  -1 1364.39 33.5395   3
   1   3  -1 1422.43 32.6163   5
  -1  -3   1 1381.39 33.4036   2
  -1  -3   1 1417.07 33.6336   7
  -1  -3   1 1413.22 43.4939   1
  -1  -3   1 1480.35 33.5957   3
  -1  -3   1 1195.11 32.8974   5
  -1  -3   1 1419.08 33.0128   4
   0   3  -1 895.902 22.1450   3
   0   3  -1 913.136 22.1613   4
   0   3  -1 947.780 22.4041   7
   0   3  -1 895.268 30.4094   1
   0   3  -1 953.358 22.2588   2
   0   3  -1 892.938 21.8565   6
   0  -3   1 930.047 22.2208   2
   0  -3   1 978.985 31.0853   1
   0  -3   1 942.901 21.9424   6
   0  -3   1 933.214 22.1381   3
   0  -3   1 914.579 22.3837   7
   0  -3   1 871.564 21.3684   5
   0  -3   1 934.407 22.1354   4
  -1   3  -1 339.928 9.18749   2
  -1   3  -1 333.957 9.08136   6
  -1   3  -1 360.706 9.46012   7
  -1   3  -1 360.189 15.9958   1
  -1   3  -1 357.633 9.51847   4
   1  -3   1 348.443 9.14426   6
   1  -3   1 363.172 9.50917   7
   1  -3   1 361.489 8.71605   5
   1  -3   1 352.795 9.41668   4
   1  -3   1 366.083 9.30983   2
   1  -3   1 361.435 15.9362   1
  -2   3  -1 5303.54 121.394   1
  -2   3  -1 4716.55 112.021   4
  -2   3  -1 4807.30 112.021   7
  -2   3  -1 4844.40 111.843   6
   2  -3   1 5420.26 121.534   1
   2  -3   1 4809.11 112.007   4
   2  -3   1 4698.09 111.995   7
  -3   3  -1 2033.85 45.1023   6
  -3   3  -1 1909.22 44.8400   5
  -3   3  -1 1875.66 44.1239   3
  -3   3  -1 1867.57 44.9170   4
  -3   3  -1 1945.88 54.5587   1
  -3   3  -1 1959.76 45.1453   7
   3  -3   1 1929.24 44.5842   2
   3  -3   1 1925.51 45.1278   7
   3  -3   1 1848.20 44.9696   6
   3  -3   1 2056.92 55.0757   1
   3  -3   1 1891.04 44.1258   3
   3  -3   1 1940.88 44.8391   5
   3  -3   1 1986.72 44.9629   4
  -4   3  -1 274.277 9.29624   6
  -4   3  -1 281.219 8.48829   5
  -4   3  -1 295.797 8.69360   7
  -4   3  -1 278.717 8.19331   4
  -4   3  -1 297.676 7.70452   3
   4  -3   1 287.195 7.99590   2
   4  -3   1 289.081 8.65349   7
   4  -3   1 305.518 7.70493   3
   4  -3   1 290.348 8.20809   4
   4  -3   1 306.605 8.62400   5
   4  -3   1 277.211 16.5275   1
   4  -3   1 281.752 8.57911   6
  -5   3  -1 272.738 8.82850   7
  -5   3  -1 265.727 8.60392   5
  -5   3  -1 271.240 7.95658   4
  -5   3  -1 266.187 8.62399   6
  -5   3  -1 270.843 7.73400   3
   5  -3   1 286.367 8.79792   5
   5  -3   1 267.448 8.65564   6
   5  -3   1 276.123 7.69128   3
   5  -3   1 281.070 7.95660   4
   5  -3   1 277.097 8.80282   7
   5  -3   1 259.308 19.6901   1
   5  -3   1 284.726 19.0959   1
   5  -3   1 245.611 9.45380   7
   5  -3   1 275.268 7.99796   2
  -6   3  -1 282.010 8.44733   4
  -6   3  -1 279.172 9.69189   6
  -6   3  -1 292.421 9.80394   7
  -6   3  -1 289.326 9.66074   5
  -6   3  -1 291.814 8.77943   3
   6  -3   1 290.821 9.80169   5
   6  -3   1 284.038 8.82709   2
   6  -3   1 297.522 8.48534   4
   6  -3   1 279.200 22.5435   1
   6  -3   1 285.680 8.55862   3
   6  -3   1 234.090 29.4475   1
   6  -3   1 296.136 9.88225   7
   6  -3   1 302.485 9.84510   7
   6  -3   1 297.315 9.75276   6
  -7   3  -1 679.455 19.4723   6
  -7   3  -1 707.027 19.5234   5
  -7   3  -1 680.155 17.4583   4
  -7   3  -1 680.058 18.2571   3
  -7   3  -1 689.943 19.4814   7
   7  -3   1 698.881 19.5205   7
   7  -3   1 710.525 19.7902   7
   7  -3   1 694.149 19.4077   6
   7  -3   1 690.139 18.0951   3
   7  -3   1 668.167 37.8699   1
   7  -3   1 632.991 36.6822   1
   7  -3   1 710.204 18.4178   2
   7  -3   1 678.356 19.4736   5
  -8   3  -1 10.3453 3.05823   5
  -8   3  -1 6.58528 3.49226   7
  -8   3  -1 10.4481 3.31731   3
  -8   3  -1 12.5188 1.94887   4
   8  -3   1 10.0860 2.35743   3
   8  -3   1 10.5608 3.07338   7
   8  -3   1 4.77526 3.83833   7
   8  -3   1 6.76068 2.97543   2
   8  -3   1 13.1536 3.20215   6
   8  -3   1 13.8657 15.3358   1
  -9   3  -1 369.546 10.2876   4
  -9   3  -1 375.422 14.2970   5
  -9   3  -1 417.516 15.7030   3
   9  -3   1 394.371 12.8135   3
   9  -3   1 388.420 14.1525   6
   9  -3   1 404.196 14.7032   7
 -10   3  -1 145.583 10.1939   5
  10  -3   1 169.889 10.1602   6
  10  -3   1 139.321 11.0869   3
   9   2  -1 220.893 12.8053   3
   9   2  -1 224.278 12.1131   6
  -9  -2   1 196.255 12.4157   7
  -9  -2   1 197.984 12.0058   5
  -9  -2   1 228.950 12.4694   2
   8   2  -1 182.277 10.4316   3
   8   2  -1 185.732 9.81279   6
  -8  -2   1 179.163 10.0760   2
  -8  -2   1 172.873 9.83513   5
  -8  -2   1 156.663 10.3950   7
   7   2  -1 221.522 10.5042   3
   7   2  -1 218.814 10.3955   7
   7   2  -1 225.078 9.79891   6
  -7  -2   1 215.544 10.2748   7
  -7  -2   1 208.776 10.8153   2
  -7  -2   1 231.453 9.83081   5
   6   2  -1 543.168 16.8535   7
   6   2  -1 513.030 15.8916   5
   6   2  -1 550.011 16.6663   7
   6   2  -1 529.367 15.7981   6
   6   2  -1 552.734 16.7259   3
   6   2  -1 528.065 38.0278   1
  -6  -2   1 514.713 15.6423   5
  -6  -2   1 523.224 16.4569   7
  -6  -2   1 500.613 36.1922   1
  -6  -2   1 543.405 16.1860   2
   5   2  -1 355.315 11.1419   6
   5   2  -1 362.303 11.1957   5
   5   2  -1 334.892 11.3894   2
   5   2  -1 371.083 28.0701   1
   5   2  -1 346.971 11.6758   3
   5   2  -1 366.192 11.8260   7
   5   2  -1 350.013 11.6012   7
  -5  -2   1 361.625 11.0502   5
  -5  -2   1 354.495 11.8994   3
  -5  -2   1 351.752 11.6316   7
  -5  -2   1 346.809 8.46572   4
  -5  -2   1 361.155 11.3941   2
  -5  -2   1 340.518 27.0779   1
   4   2  -1 396.540 11.2202   5
   4   2  -1 362.614 11.9222   7
   4   2  -1 386.137 11.3073   6
   4   2  -1 401.380 11.5965   2
   4   2  -1 398.889 11.9906   3
   4   2  -1 397.947 11.8182   7
   4   2  -1 365.021 23.7978   1
  -4  -2   1 383.510 11.1125   5
  -4  -2   1 401.696 11.8693   7
  -4  -2   1 400.820 12.0187   3
  -4  -2   1 388.371 23.9928   1
  -4  -2   1 396.310 9.65232   4
  -4  -2   1 374.851 11.4667   2
   3   2  -1 1404.25 46.8846   1
   3   2  -1 1508.84 35.1819   2
   3   2  -1 1510.31 35.4012   7
   3   2  -1 1501.00 35.4037   7
   3   2  -1 1487.47 34.7220   5
   3   2  -1 1414.89 35.4193   3
   3   2  -1 1454.06 34.9042   6
   3   2  -1 1434.76 33.8231   4
  -3  -2   1 1455.97 35.1757   2
  -3  -2   1 1463.40 33.8305   4
  -3  -2   1 1492.24 35.4328   7
  -3  -2   1 1464.67 34.7256   5
  -3  -2   1 1508.18 47.6258   1
  -3  -2   1 1466.16 35.4023   3
   2   2  -1 3705.71 85.6573   5
   2   2  -1 3609.77 86.3590   3
   2   2  -1 3799.89 86.3090   7
   2   2  -1 3794.82 86.1722   2
   2   2  -1 3993.66 97.1977   1
  -2  -2   1 3593.91 86.1381   2
  -2  -2   1 3692.59 85.3328   4
  -2  -2   1 3697.52 86.3065   7
  -2  -2   1 3788.49 86.3774   3
  -2  -2   1 3634.26 85.6286   5
  -2  -2   1 4212.31 97.8989   1
   1   2  -1 378.823 9.55614   4
   1   2  -1 391.367 9.70391   6
   1   2  -1 388.727 10.0216   7
   1   2  -1 368.970 16.2831   1
   1   2  -1 367.790 9.33144   5
   1   2  -1 386.455 10.1097   3
   1   2  -1 380.051 9.90429   2
  -1  -2   1 385.420 16.2329   1
  -1  -2   1 396.692 10.0758   3
  -1  -2   1 376.323 9.92126   2
  -1  -2   1 373.539 9.99576   7
  -1  -2   1 398.673 9.55405   4
  -1  -2   1 368.551 9.32651   5
   0   2  -1 2155.09 48.8375   4
   0   2  -1 2140.34 48.7052   6
   0   2  -1 2134.78 48.9622   7
   0   2  -1 2175.09 48.8652   2
   0   2  -1 2366.35 55.6955   1
   0   2  -1 1937.15 48.9007   3
   0  -2   1 2058.47 48.2596   5
   0  -2   1 2072.93 48.7906   3
   0  -2   1 2131.84 48.9735   7
   0  -2   1 2138.51 48.7947   4
   0  -2   1 2317.52 55.5141   1
   0  -2   1 2047.18 48.6957   6
  -1   2  -1 413.121 9.80777   5
  -1   2  -1 371.963 10.3236   4
  -1   2  -1 417.468 10.0306   2
  -1   2  -1 427.832 15.0434   1
  -1   2  -1 427.579 10.1572   6
  -1   2  -1 420.661 10.2626   7
   1  -2   1 432.753 10.3079   4
   1  -2   1 432.845 15.0002   1
   1  -2   1 411.449 10.2438   7
   1  -2   1 421.349 9.82199   5
   1  -2   1 388.924 10.0883   6
   1  -2   1 391.396 9.99799   2
  -2   2  -1 1087.88 30.9347   1
  -2   2  -1 1029.79 24.6037   7
  -2   2  -1 1024.41 24.0440   3
  -2   2  -1 1074.29 24.5981   6
   2  -2   1 1021.08 24.5500   6
   2  -2   1 1030.12 24.3978   5
   2  -2   1 1103.91 31.0361   1
   2  -2   1 1016.24 24.0340   3
   2  -2   1 1032.58 24.6141   7
   2  -2   1 1032.26 24.2093   2
   2  -2   1 1067.24 24.5223   4
  -3   2  -1 539.790 13.3122   5
  -3   2  -1 539.038 12.7362   3
  -3   2  -1 533.834 13.0033   4
  -3   2  -1 530.600 13.3169   6
  -3   2  -1 526.512 13.3586   7
   3  -2   1 532.673 13.2740   5
   3  -2   1 486.476 12.7958   3
   3  -2   1 541.139 12.9709   4
   3  -2   1 517.388 20.2846   1
   3  -2   1 516.743 13.3438   7
   3  -2   1 499.006 13.2530   6
  -4   2  -1 257.053 7.93961   5
  -4   2  -1 273.148 8.02197   6
  -4   2  -1 262.148 8.03800   7
  -4   2  -1 263.995 7.34350   4
  -4   2  -1 270.900 7.47385   3
   4  -2   1 262.761 7.98345   5
   4  -2   1 270.856 8.11248   7
   4  -2   1 273.862 7.45924   3
   4  -2   1 266.985 7.29603   4
   4  -2   1 259.885 15.9636   1
   4  -2   1 265.869 7.44132   2
   4  -2   1 262.784 8.05032   7
   4  -2   1 262.676 8.01976   6
   4  -2   1 277.753 16.7233   1
  -5   2  -1 1406.40 32.6483   3
  -5   2  -1 1359.99 33.3331   7
  -5   2  -1 1433.10 33.3309   6
  -5   2  -1 1364.35 33.3002   5
  -5   2  -1 1381.93 32.1139   4
   5  -2   1 1424.82 33.3372   5
   5  -2   1 1215.84 34.2879   7
   5  -2   1 1397.55 33.4063   7
   5  -2   1 1276.65 33.0954   6
   5  -2   1 1382.49 46.9669   1
   5  -2   1 1417.36 47.1133   1
   5  -2   1 1389.25 32.5285   2
   5  -2   1 1334.52 32.5158   3
  -6   2  -1 70.3783 5.02551   6
  -6   2  -1 72.9684 4.95673   7
  -6   2  -1 73.9461 4.79897   5
  -6   2  -1 76.7310 4.61137   3
  -6   2  -1 72.5847 3.26700   4
   6  -2   1 70.4049 4.02784   3
   6  -2   1 72.4271 5.01388   7
   6  -2   1 75.6996 4.86385   7
   6  -2   1 67.1992 4.42864   6
   6  -2   1 55.4905 11.5194   1
   6  -2   1 69.5693 4.94726   5
   6  -2   1 74.1609 4.22581   2
  -7   2  -1 311.926 8.77186   4
  -7   2  -1 325.482 10.8316   3
  -7   2  -1 321.068 11.4217   6
  -7   2  -1 317.105 11.3454   7
  -7   2  -1 330.312 11.2963   5
   7  -2   1 329.001 10.4086   2
   7  -2   1 316.931 10.2671   3
   7  -2   1 305.995 29.0960   1
   7  -2   1 331.780 11.3470   7
   7  -2   1 316.630 11.0105   6
   7  -2   1 344.243 28.8916   1
   7  -2   1 308.392 11.6811   5
   7  -2   1 316.292 11.5620   7
  -8   2  -1 269.689 11.6961   7
  -8   2  -1 270.663 11.3832   5
  -8   2  -1 281.766 11.1335   3
  -8   2  -1 303.412 7.99548   4
  -8   2  -1 292.695 7.82815   4
   8  -2   1 241.440 33.7350   1
   8  -2   1 288.516 10.6660   2
   8  -2   1 298.819 10.2863   3
   8  -2   1 294.947 11.4332   7
   8  -2   1 283.155 10.9982   6
   8  -2   1 285.608 12.2454   7
  -9   2  -1 90.2477 7.68518   5
   9  -2   1 89.7242 6.76852   3
   9  -2   1 73.7330 7.79873   7
   9  -2   1 82.0002 7.36899   6
 -10   2  -1 62.8762 7.14309   5
  10  -2   1 48.0484 5.63862   3
  10  -2   1 47.5583 6.19828   6
   9   1  -1 11.1435 4.53749   3
   9   1  -1 0.57314 3.66498   6
  -9  -1   1 1.79912 4.34942   7
  -9  -1   1 3.54646 4.04654   5
  -9  -1   1 7.42727 4.33263   2
   8   1  -1 347.183 13.9912   7
   8   1  -1 349.120 13.2453   6
   8   1  -1 346.828 13.4196   3
  -8  -1   1 354.192 13.1642   2
  -8  -1   1 351.486 14.0967   7
  -8  -1   1 337.764 13.0459   5
   7   1  -1 476.836 15.1296   6
   7   1  -1 463.590 15.5321   7
   7   1  -1 488.588 39.8158   1
   7   1  -1 464.805 15.2756   3
  -7  -1   1 446.166 14.8074   2
  -7  -1   1 466.456 14.9793   5
  -7  -1   1 527.000 45.4928   1
  -7  -1   1 498.004 15.7430   7
   6   1  -1 139.120 7.18544   2
   6   1  -1 140.862 7.15420   7
   6   1  -1 133.763 6.65223   6
   6   1  -1 141.916 7.12770   5
   6   1  -1 134.572 7.55830   7
   6   1  -1 142.379 7.03443   3
   6   1  -1 136.752 20.6176   1
  -6  -1   1 127.452 6.50004   5
  -6  -1   1 137.031 7.48198   3
  -6  -1   1 131.842 6.89810   7
  -6  -1   1 139.413 6.69613   2
  -6  -1   1 153.886 22.5263   1
   5   1  -1 106.639 5.37972   6
   5   1  -1 114.074 5.89272   7
   5   1  -1 116.395 5.58749   5
   5   1  -1 108.417 15.6848   1
   5   1  -1 99.4184 5.51733   3
   5   1  -1 113.690 5.63314   2
   5   1  -1 105.271 5.56736   7
  -5  -1   1 85.6056 12.9180   1
  -5  -1   1 109.381 5.32960   5
  -5  -1   1 112.237 5.38983   2
  -5  -1   1 105.164 5.54716   7
  -5  -1   1 120.895 6.09915   3
   4   1  -1 1358.30 33.0191   6
   4   1  -1 1424.52 46.7194   1
   4   1  -1 1395.46 33.0548   2
   4   1  -1 1372.59 33.2979   7
   4   1  -1 1364.40 33.2955   3
   4   1  -1 1331.76 32.9468   5
  -4  -1   1 1430.50 46.7006   1
  -4  -1   1 1379.82 33.3374   7
  -4  -1   1 1357.05 32.9128   5
  -4  -1   1 1367.75 33.0615   2
  -4  -1   1 1322.56 31.0656   4
  -4  -1   1 1368.71 33.2709   3
  -4  -1   1 1350.37 31.0829   4
   3   1  -1 2503.78 58.4920   7
   3   1  -1 2616.10 58.5325   7
   3   1  -1 2479.18 58.2881   6
   3   1  -1 2762.08 69.9700   1
   3   1  -1 2541.75 58.1551   5
   3   1  -1 2587.29 58.3633   2
   3   1  -1 2419.18 58.5078   3
  -3  -1   1 2436.92 58.1235   5
  -3  -1   1 2485.78 58.3569   2
  -3  -1   1 2536.90 58.5262   3
  -3  -1   1 2601.78 69.3052   1
  -3  -1   1 2460.55 58.4841   7
  -3  -1   1 2417.74 56.9733   4
   2   1  -1 404.774 10.3203   5
   2   1  -1 420.204 16.9911   1
   2   1  -1 408.313 9.70585   4
   2   1  -1 418.988 10.5958   2
   2   1  -1 403.660 10.6207   7
   2   1  -1 423.302 10.5746   6
   2   1  -1 405.601 10.6402   7
   2   1  -1 392.900 10.7209   3
  -2  -1   1 419.218 10.4022   5
  -2  -1   1 432.673 10.7575   7
  -2  -1   1 421.707 9.73020   4
  -2  -1   1 398.196 10.5663   2
  -2  -1   1 407.924 10.7234   3
  -2  -1   1 415.873 16.8834   1
   1   1  -1 3240.83 72.7169   1
   1   1  -1 2801.15 67.2247   2
   1   1  -1 2744.16 67.3465   3
  -1  -1   1 3268.50 72.8924   1
  -1  -1   1 2798.03 67.3103   3
   0   1  -1 4252.91 99.1566   1
   0  -1   1 4286.88 99.1824   1
  -1   1  -1 219.189 5.32506   7
  -1   1  -1 209.547 5.16591   5
  -1   1  -1 198.400 5.24010   6
  -1   1  -1 218.165 5.10132   3
  -1   1  -1 204.389 7.96744   1
  -1   1  -1 208.382 5.26272   4
   1  -1   1 204.608 8.00865   1
   1  -1   1 203.938 5.15381   5
   1  -1   1 189.184 4.96973   2
   1  -1   1 206.058 5.29401   7
   1  -1   1 207.754 5.25340   4
   1  -1   1 219.763 5.10922   3
   1  -1   1 203.271 5.26188   6
  -2   1  -1 1827.48 40.9492   6
  -2   1  -1 1821.02 41.0212   7
  -2   1  -1 1794.42 40.7120   3
  -2   1  -1 1529.49 41.2807   5
  -2   1  -1 1778.48 40.6649   4
   2  -1   1 1852.41 46.8711   1
   2  -1   1 1720.85 40.9776   7
   2  -1   1 1820.20 41.0278   7
   2  -1   1 1738.06 40.6826   3
   2  -1   1 1783.99 40.5750   2
   2  -1   1 1960.20 47.3032   1
   2  -1   1 1783.84 40.9360   5
   2  -1   1 1798.05 40.6542   4
  -3   1  -1 1220.27 28.6469   7
  -3   1  -1 1139.52 28.6402   7
  -3   1  -1 1189.56 27.8869   4
  -3   1  -1 1205.12 36.5673   1
  -3   1  -1 1167.16 28.0809   2
  -3   1  -1 1222.55 28.2895   3
  -3   1  -1 1187.98 28.5644   5
  -3   1  -1 1227.24 28.5147   6
   3  -1   1 1205.47 28.0853   2
   3  -1   1 1199.96 28.2780   3
   3  -1   1 1204.50 28.5288   6
   3  -1   1 1242.65 28.6810   7
   3  -1   1 1258.36 37.0002   1
   3  -1   1 1212.95 28.5450   5
   3  -1   1 1218.49 28.6372   7
  -4   1  -1 4568.63 111.221   1
  -4   1  -1 4331.81 98.4031   6
  -4   1  -1 4251.05 98.5944   7
  -4   1  -1 4180.00 98.4821   5
  -4   1  -1 4301.66 98.1607   3
  -4   1  -1 4201.91 97.9166   2
  -4   1  -1 4292.13 98.5587   7
   4  -1   1 4629.98 111.455   1
   4  -1   1 4231.64 98.5705   7
   4  -1   1 4241.36 98.4152   6
   4  -1   1 4374.72 97.9280   2
   4  -1   1 4168.08 99.1016   5
   4  -1   1 4360.77 98.5966   7
   4  -1   1 4180.29 98.1298   3
  -5   1  -1 52.4652 10.2551   1
  -5   1  -1 34.1236 3.57616   7
  -5   1  -1 41.2070 2.24073   4
  -5   1  -1 35.7081 3.52209   6
  -5   1  -1 39.9262 3.47444   5
  -5   1  -1 43.2497 3.59524   3
  -5   1  -1 48.2471 3.18975   2
  -5   1  -1 34.5101 3.40308   7
   5  -1   1 42.8652 10.3679   1
   5  -1   1 39.7271 3.32914   6
   5  -1   1 45.3244 3.74975   5
   5  -1   1 41.7026 3.27759   3
   5  -1   1 38.8660 3.80416   7
   5  -1   1 47.7791 3.65923   7
  -6   1  -1 1106.22 28.4210   7
  -6   1  -1 1106.72 28.4306   5
  -6   1  -1 1128.36 28.0887   3
  -6   1  -1 1131.24 28.6299   7
  -6   1  -1 1084.28 44.3407   1
  -6   1  -1 1067.08 27.5328   2
  -6   1  -1 1098.88 26.1053   4
  -6   1  -1 1115.14 28.2384   6
  -6   1  -1 1112.39 26.1051   4
   6  -1   1 1123.02 28.5523   7
   6  -1   1 1109.23 45.5347   1
   6  -1   1 1149.08 27.6418   2
   6  -1   1 1135.32 28.3033   6
   6  -1   1 1116.18 27.9456   3
   6  -1   1 1114.54 28.5317   7
   6  -1   1 1103.61 28.3499   5
  -7   1  -1 1059.38 28.3910   5
  -7   1  -1 1103.67 25.1941   4
  -7   1  -1 1071.39 28.0830   3
   7  -1   1 1111.25 28.6826   7
   7  -1   1 1065.24 27.8455   3
   7  -1   1 1082.90 28.7618   7
   7  -1   1 1089.48 28.2230   6
   7  -1   1 1073.83 27.5464   2
   7  -1   1 1051.38 49.9595   1
  -8   1  -1 0.96237 3.77389   5
   8  -1   1 -2.4559 2.79190   7
   8  -1   1 2.41050 2.47238   6
   8  -1   1 1.48800 2.72055   3
   8  -1   1 -45.546 21.5660   1
  -9   1  -1 280.480 12.4353   5
   9  -1   1 295.744 11.9281   3
   9  -1   1 265.168 13.0263   7
   9  -1   1 289.309 12.0130   6
 -10   1  -1 330.786 15.2984   5
  10  -1   1 347.201 14.7478   6
  10  -1   1 346.928 14.3926   3
  10   0  -1 199.144 12.3419   6
  10   0  -1 247.499 12.8828   3
 -10   0   1 220.449 13.0274   5
   9   0  -1 125.037 8.71632   6
   9   0  -1 138.923 8.93633   3
  -9   0   1 141.884 9.41830   5
   8   0  -1 201.146 10.1522   7
   8   0  -1 195.851 9.32347   3
   8   0  -1 188.035 10.3397   6
  -8   0   1 195.803 9.55994   5
  -8   0   1 193.966 9.70412   7
  -8   0   1 204.094 9.79448   2
   7   0  -1 82.6137 6.02593   7
   7   0  -1 80.3162 5.72191   6
   7   0  -1 73.4020 6.64638   2
   7   0  -1 72.9806 6.93917   7
   7   0  -1 70.1562 5.46029   3
   7   0  -1 86.6594 18.1752   1
  -7   0   1 75.5925 6.73790   3
  -7   0   1 65.8215 18.0601   1
  -7   0   1 63.8240 5.49092   7
  -7   0   1 68.3612 5.74855   5
  -7   0   1 72.6763 5.35756   2
   6   0  -1 217.739 8.17397   2
   6   0  -1 211.495 8.22743   6
   6   0  -1 213.964 8.53261   7
   6   0  -1 199.489 24.6045   1
   6   0  -1 213.565 8.12795   3
   6   0  -1 186.975 9.50174   7
   6   0  -1 220.420 8.50413   5
  -6   0   1 222.868 8.41393   7
  -6   0   1 214.784 8.19354   5
  -6   0   1 229.019 22.5244   1
  -6   0   1 222.933 8.57831   3
  -6   0   1 225.711 8.09836   2
   5   0  -1 2054.70 48.0712   2
   5   0  -1 2082.67 48.4942   7
   5   0  -1 1953.67 48.2405   6
   5   0  -1 1983.66 48.4111   7
   5   0  -1 2017.30 48.2690   3
   5   0  -1 2062.49 48.2709   5
  -5   0   1 2075.48 48.2622   3
  -5   0   1 2043.22 48.5241   7
  -5   0   1 1997.77 48.0850   2
  -5   0   1 1993.07 48.2684   5
  -5   0   1 2112.96 63.8061   1
   4   0  -1 170.361 6.76454   5
   4   0  -1 189.579 6.41027   7
   4   0  -1 181.748 6.31371   7
   4   0  -1 148.887 13.8985   1
   4   0  -1 189.548 6.29921   3
   4   0  -1 185.741 6.17379   2
   4   0  -1 189.488 6.40444   6
  -4   0   1 184.257 6.34209   3
  -4   0   1 184.426 6.28255   5
  -4   0   1 193.163 6.46137   7
  -4   0   1 185.034 14.2243   1
  -4   0   1 193.446 6.25166   2
   3   0  -1 544.892 13.7357   2
   3   0  -1 556.687 13.9775   7
   3   0  -1 553.645 13.9090   7
   3   0  -1 545.852 13.7928   5
   3   0  -1 520.709 13.8576   6
   3   0  -1 615.893 14.0448   3
   3   0  -1 535.851 21.2383   1
  -3   0   1 536.684 21.1361   1
  -3   0   1 552.812 13.9895   7
  -3   0   1 552.168 13.9019   7
  -3   0   1 550.045 13.8610   3
  -3   0   1 522.843 13.7930   5
  -3   0   1 526.929 12.5023   4
  -3   0   1 550.312 12.5216   4
  -3   0   1 539.317 13.7913   2
   2   0  -1 9935.32 229.971   1
  -2   0   1 9999.99 229.973   1
   1   0  -1 5389.61 124.133   1
  -1   0   1 5423.11 124.148   1
  -1   0  -1 3391.83 80.1802   1
   1   0   1 3403.05 80.1920   1
  -2   0  -1 890.756 21.4497   3
  -2   0  -1 871.031 21.1873   2
  -2   0  -1 899.251 21.4819   5
  -2   0  -1 870.189 21.2965   6
  -2   0  -1 922.981 21.5909   7
  -2   0  -1 955.563 27.8322   1
  -2   0  -1 911.737 21.5900   7
   2   0   1 914.100 21.6037   7
   2   0   1 962.998 28.0163   1
   2   0   1 889.567 21.4958   3
   2   0   1 898.659 21.1901   2
   2   0   1 955.775 21.6256   7
   2   0   1 889.320 21.4364   5
  -3   0  -1 382.979 10.4909   7
  -3   0  -1 390.961 9.47558   4
  -3   0  -1 388.874 10.1930   6
  -3   0  -1 376.277 10.0185   2
  -3   0  -1 390.962 17.8362   1
  -3   0  -1 389.256 10.4116   3
  -3   0  -1 383.226 9.46900   4
  -3   0  -1 386.172 10.4059   5
  -3   0  -1 402.647 10.5217   7
   3   0   1 390.719 10.5314   7
   3   0   1 389.237 10.0167   2
   3   0   1 402.237 10.5414   7
   3   0   1 385.361 10.2243   6
   3   0   1 397.179 10.3636   5
   3   0   1 359.887 17.5815   1
   3   0   1 369.685 10.3151   3
  -4   0  -1 20.4084 2.28928   2
  -4   0  -1 21.5866 2.76814   7
  -4   0  -1 21.7264 7.12343   1
  -4   0  -1 20.8677 2.55311   5
  -4   0  -1 19.0091 2.52196   6
  -4   0  -1 23.0985 1.56724   4
  -4   0  -1 19.8885 2.60803   7
  -4   0  -1 21.9167 2.86784   3
   4   0   1 24.7867 2.43299   2
   4   0   1 20.0085 2.69337   7
   4   0   1 20.6407 2.47654   6
   4   0   1 25.3894 2.78061   5
   4   0   1 41.7722 8.57839   1
   4   0   1 18.5088 2.13307   3
  -5   0  -1 559.088 15.8266   7
  -5   0  -1 574.042 13.8182   4
  -5   0  -1 554.684 15.6434   5
  -5   0  -1 573.497 15.7442   3
  -5   0  -1 560.932 15.1794   2
   5   0   1 561.878 15.8932   7
   5   0   1 572.315 15.6558   3
   5   0   1 583.214 15.9694   7
   5   0   1 579.526 15.5266   6
   5   0   1 573.706 15.6726   5
   5   0   1 569.896 15.1804   2
   5   0   1 601.431 29.8599   1
  -6   0  -1 1059.51 27.8015   7
  -6   0  -1 1083.31 27.6296   5
  -6   0  -1 1046.15 45.0343   1
  -6   0  -1 1039.69 26.8833   2
  -6   0  -1 1096.11 24.8720   4
  -6   0  -1 1032.35 25.1983   4
  -6   0  -1 1087.35 27.6268   3
   6   0   1 1055.58 27.2769   6
   6   0   1 1073.53 27.8085   7
   6   0   1 1032.61 27.3260   3
   6   0   1 1068.71 27.5438   5
   6   0   1 1084.14 47.1650   1
   6   0   1 1096.08 27.8893   7
   6   0   1 1096.23 27.0084   2
  -7   0  -1 45.7574 6.09264   3
  -7   0  -1 40.6524 4.58798   2
  -7   0  -1 55.9787 5.44687   5
  -7   0  -1 34.1476 16.9977   1
  -7   0  -1 40.7632 5.09834   7
   7   0   1 57.3576 19.0932   1
   7   0   1 46.7412 4.83750   7
   7   0   1 43.6889 5.07104   3
   7   0   1 41.4015 4.29973   2
   7   0   1 46.9251 4.93781   6
   7   0   1 47.7504 5.32888   7
  -8   0  -1 280.412 11.9843   7
  -8   0  -1 270.659 11.6088   5
  -8   0  -1 293.559 11.0120   2
   8   0   1 292.990 12.3866   7
  -9   0  -1 315.939 13.5955   5
   9   0   1 349.288 13.3669   6
   9   0   1 290.173 20.7528   7
   9   0   1 318.293 13.3189   3
  10   0   1 86.8566 10.0585   6
  10   0   1 69.5154 7.44807   3
  10  -1  -1 652.953 20.4278   3
  10  -1  -1 614.126 20.9850   6
 -10   1   1 618.159 21.3958   5
   9  -1  -1 20.6250 4.16203   6
   9  -1  -1 12.8820 4.24664   7
   9  -1  -1 11.2624 3.91714   3
  -9   1   1 14.4921 4.34465   5
   8  -1  -1 265.381 34.8423   1
   8  -1  -1 301.482 12.1980   6
   8  -1  -1 299.114 11.8004   7
   8  -1  -1 278.881 10.6636   3
   7  -1  -1 117.766 6.68200   2
   7  -1  -1 126.081 6.05059   3
   7  -1  -1 132.986 7.93170   5
   7  -1  -1 128.410 6.71974   6
   7  -1  -1 119.217 6.59351   7
   7  -1  -1 118.352 19.2635   1
   7  -1  -1 116.569 7.29278   7
  -7   1   1 126.242 6.66005   5
  -7   1   1 119.512 6.84890   3
   6  -1  -1 6.00210 2.13484   2
   6  -1  -1 5.19595 2.13836   7
   6  -1  -1 7.57300 2.15426   6
   6  -1  -1 -7.8637 10.0082   1
   6  -1  -1 7.03929 1.89905   3
   6  -1  -1 7.67676 2.37379   5
   6  -1  -1 4.69203 1.98536   7
  -6   1   1 5.73640 2.36946   3
  -6   1   1 6.12985 2.05481   7
  -6   1   1 -2.6617 9.12084   1
  -6   1   1 5.44689 1.88532   7
   5  -1  -1 1.18902 1.39288   7
   5  -1  -1 -1.4775 1.33450   6
   5  -1  -1 1.07291 1.62351   5
   5  -1  -1 -5.2846 6.38059   1
   5  -1  -1 1.38002 1.33134   3
   5  -1  -1 5.77510 1.62643   2
   5  -1  -1 -1.9219 1.37995   7
  -5   1   1 2.35269 0.70976   4
  -5   1   1 -1.6446 5.92643   1
  -5   1   1 0.60893 1.37518   7
  -5   1   1 1.73235 1.45383   7
  -5   1   1 -0.3434 1.39716   5
  -5   1   1 1.63537 1.49391   3
  -5   1   1 1.15073 1.32406   2
  -5   1   1 2.14212 1.61037   6
   4  -1  -1 30.5253 2.65400   5
   4  -1  -1 23.5564 5.79669   1
   4  -1  -1 30.4397 2.39725   3
   4  -1  -1 30.7340 2.52255   2
   4  -1  -1 31.8007 2.70187   7
   4  -1  -1 27.8613 2.71767   7
   4  -1  -1 28.9501 2.72369   6
  -4   1   1 28.3956 2.48149   2
  -4   1   1 28.9588 2.63338   6
  -4   1   1 29.9897 2.65095   7
  -4   1   1 30.1193 2.72016   5
  -4   1   1 28.9429 2.60260   7
  -4   1   1 18.1883 5.57098   1
  -4   1   1 29.6286 1.55306   4
  -4   1   1 30.6967 2.61060   3
   3  -1  -1 1230.98 28.4481   2
   3  -1  -1 1218.21 28.7045   6
   3  -1  -1 1267.25 36.2097   1
   3  -1  -1 1222.69 28.6231   7
   3  -1  -1 1251.87 28.6401   7
   3  -1  -1 1195.86 27.7157   4
   3  -1  -1 1241.85 28.6652   5
   3  -1  -1 1066.81 28.6497   3
  -3   1   1 1195.85 28.6458   5
  -3   1   1 1215.87 28.6096   7
  -3   1   1 1205.09 28.2262   3
  -3   1   1 1174.00 27.7277   4
  -3   1   1 1285.57 28.7524   6
   2  -1  -1 736.013 17.0658   7
   2  -1  -1 706.725 17.0971   5
   2  -1  -1 752.896 21.8584   1
   2  -1  -1 712.093 17.0345   7
   2  -1  -1 726.802 17.0093   2
   2  -1  -1 693.108 16.6531   3
   2  -1  -1 772.458 21.9882   1
   2  -1  -1 700.383 16.6408   4
  -2   1   1 732.001 17.1482   6
  -2   1   1 695.481 16.6492   4
  -2   1   1 701.411 16.6602   3
   1  -1  -1 770.636 18.5711   1
   1  -1  -1 649.401 15.3914   6
   1  -1  -1 671.295 15.3997   7
   1  -1  -1 652.640 15.4026   4
   1  -1  -1 647.740 15.4380   5
  -1   1   1 645.359 15.4449   5
  -1   1   1 655.289 15.3894   6
  -1   1   1 632.633 15.3910   4
   0  -1  -1 5482.65 126.667   1
  -1  -1  -1 2344.30 54.7434   2
  -1  -1  -1 2305.22 54.7193   5
  -1  -1  -1 2349.86 54.8924   3
  -1  -1  -1 2372.02 54.9212   7
  -1  -1  -1 2604.45 60.8770   1
   1   1   1 2342.89 54.8990   7
   1   1   1 2693.78 61.2365   1
   1   1   1 2347.04 54.7244   5
   1   1   1 2346.93 54.7299   2
  -2  -1  -1 637.558 15.1871   4
  -2  -1  -1 658.042 23.2639   1
  -2  -1  -1 653.698 15.6759   2
  -2  -1  -1 650.994 15.7276   5
  -2  -1  -1 648.468 15.9513   3
   2   1   1 635.095 15.8922   7
   2   1   1 634.223 15.1932   4
   2   1   1 606.642 15.4518   6
   2   1   1 652.974 15.9651   7
   2   1   1 653.143 15.6382   2
   2   1   1 650.088 23.2150   1
   2   1   1 630.726 15.6623   5
   2   1   1 637.544 15.9526   3
  -3  -1  -1 2255.08 60.4405   1
  -3  -1  -1 2097.86 48.5530   7
  -3  -1  -1 2028.07 48.0505   2
  -3  -1  -1 2005.57 47.2407   4
  -3  -1  -1 2001.85 48.1349   5
  -3  -1  -1 2144.21 48.5159   3
   3   1   1 2131.07 48.2015   5
   3   1   1 1897.59 48.6371   7
   3   1   1 2048.15 48.4481   3
   3   1   1 2074.03 59.4217   1
   3   1   1 2077.34 48.4545   7
   3   1   1 2115.94 48.0597   2
   3   1   1 2052.47 47.9544   6
  -4  -1  -1 1427.87 35.0738   2
  -4  -1  -1 1560.88 49.9532   1
  -4  -1  -1 1440.50 35.6362   7
  -4  -1  -1 1410.81 35.2518   5
  -4  -1  -1 1465.76 33.9039   4
  -4  -1  -1 1486.71 35.6376   3
   4   1   1 1474.09 35.0720   2
   4   1   1 1512.98 35.6958   7
   4   1   1 1462.79 35.6091   3
   4   1   1 1491.25 49.3097   1
   4   1   1 1454.63 35.0291   6
   4   1   1 1415.03 35.5806   7
   4   1   1 1497.48 35.3032   5
  -5  -1  -1 366.804 25.1358   1
  -5  -1  -1 379.591 11.9139   3
  -5  -1  -1 359.627 11.7751   7
  -5  -1  -1 366.530 11.3601   5
  -5  -1  -1 357.815 11.1064   2
  -5  -1  -1 385.236 9.50878   4
   5   1   1 370.691 11.2074   2
   5   1   1 396.025 31.8065   1
   5   1   1 372.937 11.8520   7
   5   1   1 364.835 11.6469   3
   5   1   1 369.941 11.1462   6
   5   1   1 376.578 11.5169   5
   5   1   1 385.924 11.9216   7
  -6  -1  -1 338.115 8.32942   4
  -6  -1  -1 327.365 11.5551   7
  -6  -1  -1 311.126 11.7263   3
  -6  -1  -1 318.689 28.5509   1
  -6  -1  -1 310.761 10.7129   2
  -6  -1  -1 335.030 11.2688   5
  -6  -1  -1 330.010 8.38047   4
   6   1   1 325.972 11.1071   2
   6   1   1 328.241 11.4965   5
   6   1   1 332.798 10.8677   6
   6   1   1 323.053 11.8576   7
   6   1   1 376.430 31.0007   1
   6   1   1 341.513 11.5193   3
   6   1   1 338.161 11.5567   7
  -7  -1  -1 703.662 20.7757   5
  -7  -1  -1 741.909 21.5296   7
  -7  -1  -1 714.596 20.3548   2
  -7  -1  -1 751.995 48.0285   1
   7   1   1 726.013 20.4960   6
   7   1   1 723.798 47.7365   1
   7   1   1 714.780 21.0578   3
   7   1   1 713.118 21.9270   7
   7   1   1 731.824 21.4073   7
  -8  -1  -1 249.321 11.2936   5
  -8  -1  -1 238.733 10.7266   2
   8   1   1 248.808 11.4550   3
   8   1   1 254.463 10.8498   6
   8   1   1 243.603 12.0279   7
  -9  -1  -1 39.5651 5.91207   7
  -9  -1  -1 34.8550 5.03677   2
  -9  -1  -1 38.4716 5.42024   5
   9   1   1 50.8754 5.92232   6
   9   1   1 46.9137 5.80470   3
  10  -2  -1 73.8897 7.82101   3
  10  -2  -1 68.1195 8.71199   6
 -10   2   1 87.0671 9.27429   5
   9  -2  -1 398.333 13.3560   3
   9  -2  -1 378.899 14.5753   7
   9  -2  -1 390.329 14.3891   6
  -9   2   1 410.796 14.7879   5
   8  -2  -1 484.564 14.3795   3
   8  -2  -1 492.751 15.6494   6
   8  -2  -1 462.199 38.7090   1
   8  -2  -1 475.011 15.4789   7
  -8   2   1 474.492 14.8678   3
  -8   2   1 477.411 15.5815   7
  -8   2   1 494.353 15.7210   5
   7  -2  -1 28.7712 12.8792   1
   7  -2  -1 34.6181 12.2617   1
   7  -2  -1 46.2630 4.74785   2
   7  -2  -1 45.9081 5.63371   5
   7  -2  -1 48.5089 4.01037   3
   7  -2  -1 39.5488 5.23939   7
   7  -2  -1 48.1684 4.75833   6
  -7   2   1 44.0803 4.73298   3
  -7   2   1 48.1315 5.02044   7
  -7   2   1 43.0352 2.87740   4
  -7   2   1 45.6424 5.71698   6
  -7   2   1 50.6390 4.86805   5
   6  -2  -1 240.667 8.60209   5
   6  -2  -1 241.803 8.11207   2
   6  -2  -1 247.011 8.72176   7
   6  -2  -1 227.023 20.2333   1
   6  -2  -1 231.089 20.5147   1
   6  -2  -1 234.262 7.64961   3
   6  -2  -1 242.267 8.53885   7
   6  -2  -1 240.914 8.61230   6
  -6   2   1 242.754 8.52948   5
  -6   2   1 248.213 8.60890   7
  -6   2   1 239.267 8.60258   6
  -6   2   1 242.559 6.73994   4
  -6   2   1 228.162 8.68766   3
   5  -2  -1 503.565 13.0883   3
   5  -2  -1 496.753 13.8354   7
   5  -2  -1 518.347 14.0133   5
   5  -2  -1 470.543 14.2886   2
   5  -2  -1 519.620 25.1866   1
   5  -2  -1 510.973 14.1197   7
   5  -2  -1 508.748 24.7723   1
   5  -2  -1 511.467 14.0456   6
   5  -2  -1 507.145 12.5007   4
  -5   2   1 519.131 14.0282   6
  -5   2   1 517.190 13.9457   7
  -5   2   1 521.334 13.1991   3
  -5   2   1 500.151 12.5549   4
  -5   2   1 502.439 13.9684   5
   4  -2  -1 1801.55 42.6186   6
   4  -2  -1 1875.62 53.0128   1
   4  -2  -1 1871.05 42.6016   5
   4  -2  -1 1771.77 41.6650   3
   4  -2  -1 1870.38 42.5391   7
   4  -2  -1 1841.22 42.5137   7
   4  -2  -1 1850.68 42.2141   2
   4  -2  -1 1767.27 41.5801   4
   4  -2  -1 1808.37 52.6595   1
  -4   2   1 1680.93 41.7023   4
  -4   2   1 1761.62 41.6630   3
  -4   2   1 1775.88 42.5431   5
  -4   2   1 1835.48 42.5924   6
  -4   2   1 1838.25 42.5195   7
   3  -2  -1 3.06365 0.95466   7
   3  -2  -1 4.93565 0.73131   3
   3  -2  -1 3.55141 0.87482   4
   3  -2  -1 2.49067 0.99813   6
   3  -2  -1 2.15195 2.85827   1
   3  -2  -1 3.32480 1.12033   5
  -3   2   1 3.53109 0.75528   3
  -3   2   1 4.94055 1.18670   5
  -3   2   1 3.26710 1.01815   7
  -3   2   1 2.43170 1.07298   6
   2  -2  -1 9588.58 210.894   1
  -2   2   1 8578.61 211.049   1
   1  -2  -1 3258.55 77.0986   4
   1  -2  -1 3627.58 82.7192   1
  -1   2   1 3524.75 82.5910   1
  -1   2   1 3206.23 76.9729   2
   0  -2  -1 111.087 7.90115   1
   0  -2  -1 108.373 3.62418   4
   0  -2  -1 114.789 3.41137   5
   0  -2  -1 106.550 3.70940   2
   0  -2  -1 113.919 3.14874   6
   0  -2  -1 112.086 3.55493   3
   0  -2  -1 111.525 3.71417   7
   0   2   1 118.932 3.70669   2
   0   2   1 109.794 8.04179   1
   0   2   1 112.984 3.72570   7
   0   2   1 115.381 3.14230   6
   0   2   1 112.763 3.58038   3
  -1  -2  -1 2371.72 54.4965   3
  -1  -2  -1 2689.86 63.9572   1
  -1  -2  -1 2267.26 54.3387   2
  -1  -2  -1 2369.90 54.1676   4
  -1  -2  -1 2331.13 54.5758   7
  -1  -2  -1 2276.01 54.1525   5
   1   2   1 2348.18 53.8471   6
   1   2   1 2199.07 54.2470   4
   1   2   1 2406.21 54.5996   7
   1   2   1 2365.20 54.3681   2
   1   2   1 2379.78 54.1471   5
   1   2   1 2458.56 63.1196   1
   1   2   1 2373.74 54.5258   3
  -2  -2  -1 1087.22 26.0431   3
  -2  -2  -1 1087.42 26.0617   7
  -2  -2  -1 1039.34 25.7082   2
  -2  -2  -1 1087.79 25.2424   4
  -2  -2  -1 1103.86 36.0107   1
  -2  -2  -1 1042.14 25.5177   5
   2   2   1 1093.95 25.5695   5
   2   2   1 1128.88 25.8071   2
   2   2   1 1028.74 35.2077   1
   2   2   1 1040.24 26.0040   3
   2   2   1 1057.54 25.9799   7
   2   2   1 1062.43 25.2124   4
   2   2   1 1072.47 25.2841   6
  -3  -2  -1 209.989 6.73250   5
  -3  -2  -1 208.111 6.04495   4
  -3  -2  -1 213.263 7.37624   3
  -3  -2  -1 214.629 7.27496   7
  -3  -2  -1 209.326 16.5478   1
  -3  -2  -1 219.120 6.93634   2
   3   2   1 199.863 7.21943   3
   3   2   1 206.099 6.47223   6
   3   2   1 196.992 7.33271   2
   3   2   1 204.708 7.17134   7
   3   2   1 193.997 16.4796   1
   3   2   1 216.282 7.24445   7
   3   2   1 213.702 6.05128   4
   3   2   1 211.365 6.76857   5
  -4  -2  -1 127.716 5.51125   2
  -4  -2  -1 129.500 4.32003   4
  -4  -2  -1 125.748 5.86018   7
  -4  -2  -1 125.700 6.31246   3
  -4  -2  -1 117.713 5.33487   5
  -4  -2  -1 145.096 20.1138   1
   4   2   1 124.164 5.15753   6
   4   2   1 115.252 5.37138   5
   4   2   1 129.998 6.01653   3
   4   2   1 107.002 17.3724   1
   4   2   1 126.352 5.57264   2
   4   2   1 127.219 5.92311   7
   4   2   1 111.659 6.75790   7
  -5  -2  -1 474.362 14.2384   2
  -5  -2  -1 497.490 15.1684   3
  -5  -2  -1 489.546 31.1589   1
  -5  -2  -1 501.427 15.0460   7
  -5  -2  -1 499.727 14.3883   5
  -5  -2  -1 487.071 12.3791   4
   5   2   1 471.377 14.8147   3
   5   2   1 512.790 15.0592   7
   5   2   1 491.483 14.4371   5
   5   2   1 506.183 14.0265   6
   5   2   1 465.637 31.7858   1
   5   2   1 492.327 15.1038   7
   5   2   1 489.878 14.4068   2
  -6  -2  -1 291.916 32.0085   1
  -6  -2  -1 315.374 11.7668   7
  -6  -2  -1 322.600 11.1380   2
  -6  -2  -1 309.065 11.0277   5
  -6  -2  -1 312.073 8.13338   4
   6   2   1 291.665 33.1767   1
   6   2   1 321.520 12.8889   5
   6   2   1 309.691 11.6473   3
   6   2   1 324.475 10.8080   6
   6   2   1 318.788 12.9936   2
   6   2   1 320.287 12.4931   7
   6   2   1 307.508 11.6617   7
  -7  -2  -1 110.304 11.4194   2
  -7  -2  -1 110.329 8.18034   7
   7   2   1 123.733 8.72243   7
   7   2   1 123.573 7.28554   6
   7   2   1 132.119 8.32405   3
  -8  -2  -1 88.7612 9.03449   7
  -8  -2  -1 115.587 8.54400   5
  -8  -2  -1 95.9206 8.33678   2
   8   2   1 94.4008 9.41924   7
   8   2   1 114.301 8.07936   6
   8   2   1 108.722 9.07514   3
  -9  -2  -1 112.317 11.0107   7
  -9  -2  -1 115.472 10.7492   5
  -9  -2  -1 122.943 10.3479   2
   9   2   1 134.347 11.5497   3
   9   2   1 121.053 9.99116   6
  11  -3  -1 39.9920 6.83575   6
  10  -3  -1 262.498 12.5420   6
  10  -3  -1 285.193 10.9766   3
 -10   3   1 251.888 12.6600   5
   9  -3  -1 234.435 10.7057   6
   9  -3  -1 249.584 9.24645   3
   9  -3  -1 234.902 11.0113   7
  -9   3   1 241.720 10.9659   5
  -9   3   1 235.414 11.2134   3
   8  -3  -1 13.7070 3.39976   2
   8  -3  -1 6.37056 4.31918   7
   8  -3  -1 13.8860 3.11011   7
   8  -3  -1 25.1542 18.2445   1
   8  -3  -1 14.2114 3.01084   6
   8  -3  -1 14.7517 2.47840   3
  -8   3   1 16.3557 1.76378   4
  -8   3   1 7.42519 3.25738   7
  -8   3   1 20.4487 3.23177   3
  -8   3   1 23.0128 3.82264   5
   7  -3  -1 1742.07 42.9814   5
   7  -3  -1 1785.69 41.4192   3
   7  -3  -1 1780.10 42.9827   7
   7  -3  -1 1760.20 62.2788   1
   7  -3  -1 1668.62 43.2920   7
   7  -3  -1 1669.70 61.4521   1
   7  -3  -1 1735.34 42.9911   6
   7  -3  -1 1764.65 42.1770   2
  -7   3   1 1750.52 41.4514   3
  -7   3   1 1772.96 42.8921   7
  -7   3   1 1753.93 43.0371   5
  -7   3   1 1750.92 43.0283   6
  -7   3   1 1690.12 40.5907   4
   6  -3  -1 668.843 18.3665   7
   6  -3  -1 686.895 17.1026   3
   6  -3  -1 639.695 18.3665   6
   6  -3  -1 696.943 17.9511   2
   6  -3  -1 689.190 18.5781   5
   6  -3  -1 686.983 16.9716   4
   6  -3  -1 668.225 32.7678   1
   6  -3  -1 665.389 31.7680   1
   6  -3  -1 700.074 18.5687   7
  -6   3   1 665.267 16.9814   4
  -6   3   1 686.440 18.6335   6
  -6   3   1 684.042 17.1867   3
  -6   3   1 683.908 18.5713   5
  -6   3   1 727.411 18.6240   7
   5  -3  -1 735.747 17.5966   3
   5  -3  -1 730.634 19.0057   6
   5  -3  -1 733.576 19.0959   7
   5  -3  -1 759.430 30.6045   1
   5  -3  -1 660.840 20.9288   2
   5  -3  -1 757.926 30.9022   1
   5  -3  -1 719.869 18.8397   7
   5  -3  -1 756.180 18.0116   4
   5  -3  -1 738.158 18.9415   5
  -5   3   1 722.651 18.0044   4
  -5   3   1 709.170 18.9048   5
  -5   3   1 729.016 17.6268   3
  -5   3   1 741.254 18.8969   7
  -5   3   1 717.293 18.9178   6
   4  -3  -1 707.856 17.6074   5
   4  -3  -1 687.444 16.2375   3
   4  -3  -1 678.916 17.4993   7
   4  -3  -1 639.756 17.4558   6
   4  -3  -1 694.200 17.0641   4
   4  -3  -1 718.570 26.9372   1
  -4   3   1 700.738 17.5928   5
  -4   3   1 688.884 17.5257   7
  -4   3   1 693.634 16.2770   3
  -4   3   1 675.068 17.0939   4
  -4   3   1 720.196 17.6451   6
   3  -3  -1 2650.16 65.2743   1
   3  -3  -1 2370.13 55.2215   7
   3  -3  -1 2368.91 55.1654   6
   3  -3  -1 2378.40 55.0905   4
   3  -3  -1 2410.27 55.1617   5
   3  -3  -1 2265.13 54.9651   2
  -3   3   1 2276.72 55.0539   4
  -3   3   1 2462.67 64.4088   1
  -3   3   1 2359.54 55.1691   5
  -3   3   1 2401.05 55.2443   7
  -3   3   1 2397.14 55.1566   6
   2  -3  -1 2260.26 53.2802   5
   2  -3  -1 2518.80 62.0082   1
   2  -3  -1 2273.16 53.5184   7
   2  -3  -1 2288.57 53.5766   4
   2  -3  -1 2340.55 53.3088   6
   2  -3  -1 2255.25 53.3984   2
  -2   3   1 2302.95 53.5390   7
  -2   3   1 2344.26 53.2874   6
  -2   3   1 2277.67 53.3211   5
  -2   3   1 2247.48 53.5820   4
  -2   3   1 2457.17 61.9539   1
  -2   3   1 2378.52 53.4416   2
   1  -3  -1 284.961 8.07977   2
   1  -3  -1 309.029 7.81200   5
   1  -3  -1 300.918 8.23565   7
   1  -3  -1 320.557 14.5330   1
   1  -3  -1 292.802 7.68084   6
   1  -3  -1 291.771 7.60908   3
   1  -3  -1 301.635 8.29085   4
  -1   3   1 295.436 7.64449   6
  -1   3   1 304.769 8.13082   2
  -1   3   1 298.487 7.68461   3
  -1   3   1 312.095 14.6456   1
  -1   3   1 290.400 8.18904   7
  -1   3   1 302.292 8.34347   4
   0  -3  -1 460.935 11.7176   3
   0  -3  -1 465.785 11.8747   4
   0  -3  -1 457.363 11.8986   2
   0  -3  -1 450.492 19.3738   1
   0  -3  -1 461.082 12.0374   7
   0  -3  -1 449.276 11.2070   6
   0  -3  -1 454.042 11.4425   5
   0   3   1 459.083 11.7776   3
   0   3   1 465.379 11.9009   2
   0   3   1 470.631 20.0094   1
   0   3   1 449.818 11.8795   4
   0   3   1 467.834 12.0628   7
   0   3   1 453.046 11.1838   6
  -1  -3  -1 2486.87 56.1646   3
  -1  -3  -1 2555.65 67.9640   1
  -1  -3  -1 2425.83 55.7793   4
  -1  -3  -1 2351.27 56.0260   2
  -1  -3  -1 2351.95 55.5617   5
  -1  -3  -1 2371.18 56.2790   7
   1   3   1 2382.28 56.1535   3
   1   3   1 2484.02 67.7071   1
   1   3   1 2419.83 56.0394   2
   1   3   1 2391.46 55.5695   5
   1   3   1 2462.68 56.3271   7
   1   3   1 2443.74 55.3179   6
   1   3   1 2353.94 55.7761   4
  -2  -3  -1 1078.76 26.6948   7
  -2  -3  -1 1071.24 26.4090   2
  -2  -3  -1 1052.26 38.3528   1
  -2  -3  -1 1064.78 25.9175   5
  -2  -3  -1 1099.33 26.6547   3
  -2  -3  -1 1086.82 25.8100   4
   2   3   1 1092.00 26.3862   2
   2   3   1 1046.22 25.7606   4
   2   3   1 1113.79 25.9799   5
   2   3   1 1069.65 26.6737   7
   2   3   1 1065.00 26.6498   3
   2   3   1 1083.96 25.6254   6
   2   3   1 1065.45 39.0585   1
  -3  -3  -1 408.402 12.0686   3
  -3  -3  -1 389.392 11.0690   5
  -3  -3  -1 398.603 10.5525   4
  -3  -3  -1 374.739 11.3668   2
  -3  -3  -1 383.842 24.3301   1
  -3  -3  -1 393.460 11.8285   7
   3   3   1 391.473 24.7582   1
   3   3   1 386.007 11.8607   3
   3   3   1 384.060 10.7405   6
   3   3   1 392.972 11.0992   5
   3   3   1 400.356 11.9325   7
   3   3   1 385.438 10.7268   6
   3   3   1 378.981 10.4601   4
   3   3   1 378.666 11.4100   2
  -4  -3  -1 1300.44 32.5092   2
  -4  -3  -1 1298.10 30.9746   4
  -4  -3  -1 1309.14 33.1011   3
  -4  -3  -1 1237.02 31.9901   5
  -4  -3  -1 1298.44 50.8265   1
  -4  -3  -1 1324.60 33.1253   7
   4   3   1 1306.84 31.8047   6
   4   3   1 1322.56 32.1758   5
   4   3   1 1299.22 33.0903   3
   4   3   1 1332.78 33.1320   7
   4   3   1 1281.00 32.4542   2
   4   3   1 1338.51 33.1311   7
  -5  -3  -1 29.2003 3.89795   5
  -5  -3  -1 34.6735 3.08834   4
  -5  -3  -1 42.8677 16.7917   1
  -5  -3  -1 20.6099 2.90476   2
  -5  -3  -1 23.6271 3.38283   7
   5   3   1 21.8937 3.64982   3
   5   3   1 30.5817 3.80033   7
   5   3   1 31.1237 4.16515   7
   5   3   1 23.8449 2.83985   6
   5   3   1 24.4016 14.7828   1
   5   3   1 25.4199 3.46384   5
   5   3   1 16.6654 3.26585   2
  -6  -3  -1 265.776 10.5532   2
  -6  -3  -1 272.779 11.2992   7
  -6  -3  -1 250.272 10.1206   5
  -6  -3  -1 248.914 7.22552   4
  -6  -3  -1 302.537 40.3351   1
  -6  -3  -1 268.331 7.41502   4
   6   3   1 233.133 12.2593   7
   6   3   1 265.868 40.6735   1
   6   3   1 252.953 11.0773   7
   6   3   1 260.215 9.72967   6
   6   3   1 263.294 11.1786   3
  -7  -3  -1 82.7470 7.27975   5
  -7  -3  -1 73.8764 7.09860   2
   7   3   1 78.7414 7.70003   3
   7   3   1 69.4047 7.61123   6
   7   3   1 77.9856 8.17481   7
  -8  -3  -1 22.5115 4.64715   2
  -8  -3  -1 32.1926 5.44219   5
  -8  -3  -1 35.7803 6.10977   7
   8   3   1 27.4949 5.00820   6
   8   3   1 40.9511 6.19490   3
  11  -4  -1 121.790 11.3035   6
 -11   4   1 152.664 11.8324   5
  10  -4  -1 19.3026 4.61858   6
  10  -4  -1 25.7492 3.75178   3
 -10   4   1 26.1192 5.26505   5
   9  -4  -1 168.796 9.28706   7
   9  -4  -1 182.008 9.48068   6
   9  -4  -1 184.237 7.28162   3
  -9   4   1 187.174 10.5154   3
  -9   4   1 187.340 9.52101   5
  -9   4   1 172.045 6.13593   4
   8  -4  -1 890.045 24.5668   6
   8  -4  -1 880.345 22.1905   3
   8  -4  -1 895.535 23.6987   2
   8  -4  -1 848.861 24.8202   7
   8  -4  -1 860.303 46.9235   1
   8  -4  -1 882.176 24.3370   7
  -8   4   1 867.939 21.9873   4
  -8   4   1 902.596 24.5914   5
  -8   4   1 883.944 22.4155   3
  -8   4   1 916.192 24.5544   7
   7  -4  -1 1702.85 59.9171   1
   7  -4  -1 1605.49 37.6437   3
   7  -4  -1 1621.95 39.8311   7
   7  -4  -1 1557.37 39.7479   5
   7  -4  -1 1345.04 41.2933   7
   7  -4  -1 1613.17 39.9086   6
   7  -4  -1 1617.05 59.5925   1
   7  -4  -1 1643.31 39.0598   2
  -7   4   1 1645.86 40.0526   6
  -7   4   1 1654.29 37.7903   3
  -7   4   1 1616.12 39.8396   5
  -7   4   1 1607.78 39.7120   7
  -7   4   1 1571.78 38.0636   4
   6  -4  -1 167.792 6.96447   6
   6  -4  -1 170.078 18.8427   1
   6  -4  -1 161.226 5.14645   3
   6  -4  -1 165.118 6.84127   7
   6  -4  -1 179.318 7.28627   5
   6  -4  -1 167.987 6.54522   2
   6  -4  -1 170.634 7.19146   7
   6  -4  -1 170.673 6.20626   4
   6  -4  -1 183.534 20.4789   1
  -6   4   1 160.115 6.05843   4
  -6   4   1 164.126 7.14882   6
  -6   4   1 167.930 6.91755   7
  -6   4   1 164.594 5.31879   3
  -6   4   1 173.380 7.04564   5
   5  -4  -1 2116.02 49.9784   7
   5  -4  -1 2100.25 49.5304   2
   5  -4  -1 2214.84 64.4048   1
   5  -4  -1 2063.52 48.0830   3
   5  -4  -1 2087.51 50.0029   6
   5  -4  -1 2147.21 49.4486   4
   5  -4  -1 2211.38 50.0869   5
  -5   4   1 2186.55 50.0913   7
  -5   4   1 2055.34 48.1145   3
  -5   4   1 2099.37 49.9394   6
  -5   4   1 2041.34 49.4020   4
  -5   4   1 2032.95 49.8879   5
   4  -4  -1 2076.08 48.4850   4
   4  -4  -1 2072.42 48.6061   6
   4  -4  -1 2164.10 60.9079   1
   4  -4  -1 2012.08 48.3308   2
   4  -4  -1 2064.98 48.6872   7
  -4   4   1 1940.55 49.4859   6
  -4   4   1 2041.85 48.4931   4
  -4   4   1 2039.77 46.8706   3
  -4   4   1 2240.61 61.5771   1
  -4   4   1 2094.10 48.7270   7
  -4   4   1 2069.97 48.5823   5
   3  -4  -1 622.370 24.5910   1
   3  -4  -1 587.323 15.1136   2
   3  -4  -1 589.738 15.2967   7
   3  -4  -1 597.305 15.1041   6
   3  -4  -1 582.177 15.2963   4
   3  -4  -1 587.074 15.0408   5
  -3   4   1 581.300 15.0313   5
  -3   4   1 602.917 15.1106   2
  -3   4   1 571.613 15.3388   4
  -3   4   1 598.126 13.8103   3
  -3   4   1 586.906 24.3783   1
  -3   4   1 608.560 15.0951   6
  -3   4   1 609.361 15.3806   7
  -3   4   1 577.686 13.8113   3
   2  -4  -1 638.534 15.6037   6
   2  -4  -1 610.635 15.9012   2
   2  -4  -1 623.225 16.0680   7
   2  -4  -1 631.189 15.5961   5
   2  -4  -1 635.744 24.7932   1
   2  -4  -1 645.700 16.2384   4
  -2   4   1 630.983 15.6176   5
  -2   4   1 656.585 15.9825   2
  -2   4   1 633.948 16.1104   7
  -2   4   1 622.043 16.2397   4
  -2   4   1 609.227 15.0583   3
  -2   4   1 634.979 24.9892   1
  -2   4   1 625.270 15.5504   6
   1  -4  -1 2222.01 53.0537   7
   1  -4  -1 2377.01 53.1221   4
   1  -4  -1 2423.06 64.5142   1
   1  -4  -1 2236.03 52.3240   3
   1  -4  -1 2262.67 52.9144   2
   1  -4  -1 2214.41 52.2037   6
   1  -4  -1 2176.33 52.2635   5
  -1   4   1 2258.18 52.2017   6
  -1   4   1 2209.02 52.3588   3
  -1   4   1 2241.76 53.0825   4
  -1   4   1 2427.68 64.7070   1
  -1   4   1 2318.73 52.8840   2
  -1   4   1 2269.83 53.0832   7
   0  -4  -1 813.706 19.7575   3
   0  -4  -1 798.310 30.6556   1
   0  -4  -1 792.322 19.2799   5
   0  -4  -1 771.095 19.8985   2
   0  -4  -1 787.679 19.8942   4
   0  -4  -1 801.550 20.1946   7
   0  -4  -1 806.822 19.1166   6
   0   4   1 785.201 20.1560   7
   0   4   1 795.233 19.9546   4
   0   4   1 807.146 19.0923   6
   0   4   1 785.710 19.7595   3
   0   4   1 786.298 20.5220   2
   0   4   1 810.562 31.0457   1
  -1  -4  -1 7.55934 1.66838   7
  -1  -4  -1 5.91466 1.54636   2
  -1  -4  -1 6.99558 1.34734   5
  -1  -4  -1 8.55897 6.15547   1
  -1  -4  -1 10.9788 1.87573   4
  -1  -4  -1 8.15707 1.82731   3
   1   4   1 9.91985 7.55159   1
   1   4   1 5.82479 1.71697   3
   1   4   1 9.13239 1.90008   2
   1   4   1 8.78641 1.30510   6
   1   4   1 6.64567 1.75493   7
   1   4   1 5.72322 1.47018   4
  -2  -4  -1 332.228 22.3066   1
  -2  -4  -1 346.526 10.6783   3
  -2  -4  -1 338.111 10.3849   2
  -2  -4  -1 333.834 9.77951   4
  -2  -4  -1 331.638 9.60010   5
  -2  -4  -1 326.132 10.5361   7
   2   4   1 345.920 10.5048   2
   2   4   1 305.002 23.1088   1
   2   4   1 316.565 10.4773   3
   2   4   1 349.703 10.8124   7
   2   4   1 325.624 9.66741   4
   2   4   1 353.049 9.74691   5
   2   4   1 343.490 9.44421   6
  -3  -4  -1 972.314 25.3913   7
  -3  -4  -1 935.231 42.3823   1
  -3  -4  -1 969.907 24.9639   2
  -3  -4  -1 990.497 24.1019   4
  -3  -4  -1 960.555 25.3115   3
  -3  -4  -1 965.710 24.1966   5
   3   4   1 973.594 24.0444   6
   3   4   1 901.351 25.1417   3
   3   4   1 983.242 25.4486   7
   3   4   1 950.508 23.8073   4
   3   4   1 959.589 23.8449   6
   3   4   1 953.199 24.9165   2
   3   4   1 995.745 44.4754   1
   3   4   1 970.873 24.2327   5
  -4  -4  -1 6.95422 2.55053   7
  -4  -4  -1 24.3946 14.9688   1
  -4  -4  -1 5.37038 2.03046   5
  -4  -4  -1 11.1417 2.63396   2
   4   4   1 8.74276 2.61240   5
   4   4   1 11.6200 1.90514   4
   4   4   1 11.0223 3.06801   3
   4   4   1 1.49487 16.2868   1
   4   4   1 10.0035 3.30023   7
   4   4   1 7.92751 1.99911   6
   4   4   1 7.43193 2.41599   6
   4   4   1 7.74636 3.10521   2
   4   4   1 7.68607 2.48172   7
  -5  -4  -1 256.847 8.20481   4
  -5  -4  -1 250.641 10.5510   7
  -5  -4  -1 238.361 9.94112   2
  -5  -4  -1 239.734 9.19681   5
  -5  -4  -1 177.082 24.1095   1
   5   4   1 231.594 9.90349   5
   5   4   1 256.266 10.6471   7
   5   4   1 242.086 9.39423   6
   5   4   1 240.777 8.83063   6
   5   4   1 202.628 27.4628   1
   5   4   1 222.721 11.1136   7
  -6  -4  -1 504.324 15.8425   5
  -6  -4  -1 493.852 17.1844   7
  -6  -4  -1 493.451 16.4082   2
   6   4   1 459.562 16.9341   7
   6   4   1 485.234 15.1755   6
   6   4   1 493.191 17.0995   3
  -7  -4  -1 14.2577 4.15975   2
  -7  -4  -1 10.3823 4.50297   7
  -7  -4  -1 13.5291 4.29559   5
   7   4   1 16.2782 3.94363   6
   7   4   1 15.0896 4.57161   3
  11  -5  -1 37.5421 5.37575   2
  11  -5  -1 55.1056 6.94793   6
 -11   5   1 38.7801 6.40088   5
  10  -5  -1 266.376 11.3286   2
  10  -5  -1 256.745 9.11849   3
  10  -5  -1 270.065 12.4640   6
 -10   5   1 299.871 12.9479   5
   9  -5  -1 335.517 13.0616   6
   9  -5  -1 341.631 10.0353   3
   9  -5  -1 338.939 13.2331   7
   9  -5  -1 350.516 12.1571   2
  -9   5   1 324.770 10.4137   4
  -9   5   1 349.189 13.2272   5
   8  -5  -1 36.4657 4.12703   7
   8  -5  -1 0.87692 16.3997   1
   8  -5  -1 33.9736 3.38485   4
   8  -5  -1 26.1138 5.14469   7
   8  -5  -1 26.2451 3.70019   2
   8  -5  -1 24.5367 3.72079   6
   8  -5  -1 28.7909 2.82173   3
   8  -5  -1 33.8770 4.49893   2
  -8   5   1 32.9011 3.77514   4
  -8   5   1 45.5175 5.91980   7
  -8   5   1 37.7769 3.54552   3
  -8   5   1 35.4360 4.31584   5
   7  -5  -1 64.8705 4.64863   4
   7  -5  -1 59.1787 5.60473   7
   7  -5  -1 78.8158 15.7667   1
   7  -5  -1 62.4334 2.83205   3
   7  -5  -1 51.4887 5.50059   7
   7  -5  -1 58.6606 5.92715   5
   7  -5  -1 33.7310 14.8011   1
   7  -5  -1 59.1079 5.18122   6
   7  -5  -1 54.0563 4.42293   2
   7  -5  -1 55.1165 5.14991   2
  -7   5   1 59.7978 3.09676   3
  -7   5   1 50.4451 5.75557   6
  -7   5   1 54.7283 5.02925   5
  -7   5   1 55.9516 5.31802   7
  -7   5   1 66.7497 4.37508   4
   6  -5  -1 649.092 17.0194   4
   6  -5  -1 626.166 17.5363   6
   6  -5  -1 601.826 17.8083   7
   6  -5  -1 648.104 17.6725   5
   6  -5  -1 640.947 32.3922   1
   6  -5  -1 623.619 16.9865   2
  -6   5   1 633.096 17.0135   4
  -6   5   1 641.493 17.5658   5
  -6   5   1 625.644 17.5365   7
  -6   5   1 632.820 15.0677   3
  -6   5   1 637.088 17.6708   6
   5  -5  -1 449.186 12.7455   5
   5  -5  -1 450.497 12.7634   6
   5  -5  -1 461.973 12.6845   4
   5  -5  -1 438.873 12.8449   7
   5  -5  -1 439.867 24.6280   1
   5  -5  -1 441.324 12.4006   2
  -5   5   1 430.130 12.7378   7
  -5   5   1 439.439 10.3923   3
  -5   5   1 436.453 12.7238   6
  -5   5   1 411.821 24.4185   1
  -5   5   1 446.567 12.6699   5
  -5   5   1 416.211 12.5005   4
   4  -5  -1 44.7846 3.36448   5
   4  -5  -1 42.4336 3.28569   2
   4  -5  -1 41.5098 3.43774   7
   4  -5  -1 27.8704 7.34778   1
   4  -5  -1 48.9421 3.36865   6
   4  -5  -1 44.4130 3.61525   4
  -4   5   1 40.1286 3.59902   4
  -4   5   1 40.4244 1.67504   3
  -4   5   1 46.8210 3.49424   6
  -4   5   1 46.4425 3.29682   5
  -4   5   1 37.0062 3.52211   7
  -4   5   1 49.8520 10.1930   1
  -4   5   1 42.2778 1.70338   3
   3  -5  -1 1673.69 41.2732   7
   3  -5  -1 1799.87 41.5004   4
   3  -5  -1 1711.45 40.8021   6
   3  -5  -1 1754.91 53.9520   1
   3  -5  -1 1653.53 40.9818   2
   3  -5  -1 1727.28 40.7518   5
  -3   5   1 1680.63 41.4222   4
  -3   5   1 1831.69 55.0651   1
  -3   5   1 1659.57 39.7198   3
  -3   5   1 1753.02 41.3804   7
  -3   5   1 1701.44 40.7532   5
  -3   5   1 1805.14 41.1376   2
  -3   5   1 1801.46 40.8843   6
   2  -5  -1 1824.90 42.0454   4
   2  -5  -1 1780.57 54.6894   1
   2  -5  -1 1720.31 41.0450   5
   2  -5  -1 1722.47 41.0906   6
   2  -5  -1 1757.45 41.7039   2
  -2   5   1 1735.94 41.8874   7
  -2   5   1 1779.07 41.0980   6
  -2   5   1 1723.97 42.0145   4
  -2   5   1 1702.91 40.7521   3
  -2   5   1 1819.68 41.7416   2
  -2   5   1 1786.81 55.1048   1
   1  -5  -1 48.4231 2.81822   5
   1  -5  -1 48.5199 3.01708   3
   1  -5  -1 50.5392 2.78530   6
   1  -5  -1 46.5211 3.42873   2
   1  -5  -1 44.9619 3.63191   4
   1  -5  -1 52.2520 3.57508   7
   1  -5  -1 32.8300 7.50969   1
  -1   5   1 47.5800 3.51380   4
  -1   5   1 48.8274 2.78963   6
  -1   5   1 47.0666 3.64978   7
  -1   5   1 54.6930 3.20163   3
  -1   5   1 35.5341 8.52210   1
  -1   5   1 49.8442 3.50101   2
   0  -5  -1 1167.43 28.6818   5
   0  -5  -1 1210.58 30.0025   7
   0  -5  -1 1209.57 28.5977   6
   0  -5  -1 1235.74 44.1492   1
   0  -5  -1 1207.34 29.7126   2
   0  -5  -1 1230.40 29.4375   3
   0  -5  -1 1205.23 29.6188   4
   0   5   1 1197.23 29.4491   3
   0   5   1 1205.70 28.5664   6
   0   5   1 1227.51 44.9013   1
   0   5   1 1196.16 29.6570   4
   0   5   1 1182.19 29.6557   2
   0   5   1 1188.14 29.9374   7
  -1  -5  -1 1513.03 37.1545   5
  -1  -5  -1 1610.89 38.3075   3
  -1  -5  -1 1525.27 38.1914   2
  -1  -5  -1 1641.55 55.8741   1
  -1  -5  -1 1558.79 38.5954   7
  -1  -5  -1 1608.16 37.9560   4
   1   5   1 1577.25 55.4693   1
   1   5   1 1546.71 38.2346   2
   1   5   1 1563.24 38.5837   7
   1   5   1 1569.44 38.3092   3
   1   5   1 1562.00 37.9448   4
   1   5   1 1597.32 37.0295   6
  -2  -5  -1 74.9301 4.07066   5
  -2  -5  -1 86.6139 15.3337   1
  -2  -5  -1 83.4385 5.25447   7
  -2  -5  -1 85.5161 5.71463   3
  -2  -5  -1 79.0772 4.79391   4
  -2  -5  -1 82.2416 5.03843   2
   2   5   1 76.5257 4.36623   4
   2   5   1 82.3576 4.41027   6
   2   5   1 105.055 16.3241   1
   2   5   1 62.3965 5.51001   7
   2   5   1 81.0227 5.56110   2
   2   5   1 77.8083 5.26618   3
  -3  -5  -1 17.0173 3.00666   7
  -3  -5  -1 11.7400 14.0794   1
  -3  -5  -1 21.9139 2.67905   5
  -3  -5  -1 20.7695 3.15677   2
  -3  -5  -1 24.0011 3.04311   4
   3   5   1 23.6337 2.75661   4
   3   5   1 24.4601 3.55477   3
   3   5   1 16.0482 3.48715   7
   3   5   1 23.3021 3.82590   2
   3   5   1 22.8055 2.79100   6
   3   5   1 40.1121 16.0195   1
   3   5   1 23.6345 3.15333   6
  -4  -5  -1 177.678 23.7446   1
  -4  -5  -1 226.964 8.33999   4
  -4  -5  -1 223.104 9.53974   2
  -4  -5  -1 223.125 9.88699   7
  -4  -5  -1 225.519 8.44764   5
   4   5   1 211.294 10.7929   7
   4   5   1 231.084 37.0898   1
   4   5   1 226.033 10.2288   3
   4   5   1 220.134 9.01515   5
   4   5   1 226.264 8.61712   6
   4   5   1 230.292 8.18040   6
   4   5   1 219.804 9.78245   7
   4   5   1 228.052 7.87086   4
  -5  -5  -1 510.555 15.4381   5
  -5  -5  -1 507.094 17.1565   7
  -5  -5  -1 517.426 16.5872   2
   5   5   1 470.960 19.1114   6
   5   5   1 470.636 16.9116   3
   5   5   1 475.876 14.8121   6
   5   5   1 512.981 17.2392   7
  -6  -5  -1 -1.3722 3.67182   2
  -6  -5  -1 1.07590 4.26662   7
  -6  -5  -1 8.77517 3.64375   5
   6   5   1 2.95405 3.36865   6
   6   5   1 2.44320 4.37135   7
   6   5   1 -2.0992 4.03157   3
  -7  -5  -1 96.0843 11.4028   7
  -7  -5  -1 92.8677 9.40649   5
  -7  -5  -1 80.6509 10.1351   2
   7   5   1 91.1209 11.7146   6
   7   5   1 76.5506 8.37877   3
  11  -6  -1 251.383 12.2013   2
  11  -6  -1 227.928 13.3498   6
 -11   6   1 251.219 13.7200   5
  10  -6  -1 189.480 9.63102   2
  10  -6  -1 188.059 10.8489   6
 -10   6   1 193.142 10.9072   5
 -10   6   1 175.161 7.92320   4
   9  -6  -1 99.2229 7.79591   6
   9  -6  -1 92.7724 7.03585   4
   9  -6  -1 95.1358 6.86024   2
   9  -6  -1 95.0992 7.99987   7
  -9   6   1 102.112 6.12764   4
  -9   6   1 113.982 7.88219   5
   8  -6  -1 293.429 11.5814   6
   8  -6  -1 284.938 10.5099   4
   8  -6  -1 276.489 11.2078   2
   8  -6  -1 234.800 35.9617   1
   8  -6  -1 300.583 11.3989   7
   8  -6  -1 289.241 10.4252   2
  -8   6   1 292.582 7.63327   3
  -8   6   1 290.257 10.1166   4
  -8   6   1 303.862 11.4251   5
  -8   6   1 298.607 11.6020   7
   7  -6  -1 260.514 9.55962   4
   7  -6  -1 258.632 30.0821   1
   7  -6  -1 259.865 10.6091   7
   7  -6  -1 247.541 26.4129   1
   7  -6  -1 274.576 10.1268   6
   7  -6  -1 279.144 10.1025   7
   7  -6  -1 261.310 9.36167   2
   7  -6  -1 276.015 9.85207   2
   7  -6  -1 276.193 12.7806   5
  -7   6   1 268.704 10.2334   7
  -7   6   1 274.594 10.0885   5
  -7   6   1 263.095 9.45129   4
   6  -6  -1 -0.8371 10.7191   1
   6  -6  -1 -0.0198 1.77179   2
   6  -6  -1 0.19994 1.74152   6
   6  -6  -1 0.97035 2.33832   5
   6  -6  -1 0.81801 2.11781   4
   6  -6  -1 0.34390 1.95475   7
  -6   6   1 2.20391 1.96001   4
  -6   6   1 -1.4368 1.98743   7
  -6   6   1 -2.0188 10.8770   1
  -6   6   1 0.20193 2.55433   6
  -6   6   1 3.63704 2.05199   5
   5  -6  -1 284.765 9.67747   4
   5  -6  -1 295.413 22.6776   1
   5  -6  -1 290.245 9.73269   7
   5  -6  -1 282.691 9.44143   5
   5  -6  -1 282.242 9.24456   2
   5  -6  -1 286.188 9.39040   6
  -5   6   1 271.452 22.1471   1
  -5   6   1 272.223 9.17899   5
  -5   6   1 286.283 9.79346   7
  -5   6   1 289.029 9.56645   6
  -5   6   1 273.489 9.61881   4
   4  -6  -1 1449.63 34.6836   4
   4  -6  -1 1458.14 33.9589   5
   4  -6  -1 1409.23 34.5273   7
   4  -6  -1 1363.99 48.9230   1
   4  -6  -1 1346.23 34.0179   2
   4  -6  -1 1418.19 33.9953   6
  -4   6   1 1370.67 33.8976   6
  -4   6   1 1429.65 50.0602   1
  -4   6   1 1335.69 34.4927   4
  -4   6   1 1400.02 34.5021   7
  -4   6   1 1364.88 32.1932   3
  -4   6   1 1391.86 32.1845   3
  -4   6   1 1387.33 33.8495   5
  -4   6   1 1457.58 34.2060   2
   3  -6  -1 143.055 6.13692   7
   3  -6  -1 146.590 6.27452   4
   3  -6  -1 138.535 5.93804   2
   3  -6  -1 140.998 16.1039   1
   3  -6  -1 145.569 5.50862   6
  -3   6   1 141.345 4.76861   3
  -3   6   1 147.473 6.47365   4
  -3   6   1 130.965 17.9161   1
  -3   6   1 140.347 6.15464   7
  -3   6   1 148.842 5.59836   6
  -3   6   1 152.038 6.16330   2
   2  -6  -1 462.334 13.2661   4
   2  -6  -1 450.118 12.0405   6
   2  -6  -1 448.759 11.9979   5
   2  -6  -1 412.022 12.6479   2
   2  -6  -1 445.124 25.4936   1
   2  -6  -1 446.203 13.0604   7
  -2   6   1 473.130 26.7591   1
  -2   6   1 436.876 11.9847   6
  -2   6   1 443.030 12.8615   2
  -2   6   1 430.962 13.0981   4
  -2   6   1 431.049 11.8534   3
  -2   6   1 450.393 13.1261   7
   1  -6  -1 1522.04 36.1377   6
   1  -6  -1 1536.82 37.5831   7
   1  -6  -1 1570.07 36.6649   3
   1  -6  -1 1520.78 37.3657   4
   1  -6  -1 1505.15 36.1614   5
   1  -6  -1 1566.65 36.1815   5
   1  -6  -1 1473.74 53.4467   1
   1  -6  -1 1462.27 37.1417   2
  -1   6   1 1523.43 36.6587   3
  -1   6   1 1511.43 54.1274   1
  -1   6   1 1557.79 37.2831   2
  -1   6   1 1544.68 37.6345   7
  -1   6   1 1527.48 37.4921   4
  -1   6   1 1531.51 36.1065   6
   0  -6  -1 625.229 17.6342   7
   0  -6  -1 612.682 16.0882   5
   0  -6  -1 611.635 17.2770   4
   0  -6  -1 587.398 32.1217   1
   0  -6  -1 631.114 17.0504   3
   0  -6  -1 636.933 17.4433   2
   0   6   1 598.789 17.0148   3
   0   6   1 641.893 17.4232   4
   0   6   1 633.822 17.7556   7
   0   6   1 637.109 34.5525   1
   0   6   1 654.456 16.1020   6
  -1  -6  -1 48.5685 4.69431   7
  -1  -6  -1 64.3228 5.31404   3
  -1  -6  -1 51.6873 3.54501   5
  -1  -6  -1 57.0633 4.92573   4
  -1  -6  -1 50.3767 4.56053   2
  -1  -6  -1 50.7180 17.5967   1
   1   6   1 50.3000 4.26153   4
   1   6   1 28.7075 13.8225   1
   1   6   1 53.2778 5.51768   2
   1   6   1 40.1731 4.28654   7
   1   6   1 53.9410 4.78512   3
  -2  -6  -1 84.9122 9.00762   3
  -2  -6  -1 73.5043 5.53556   2
  -2  -6  -1 69.0067 4.24293   5
  -2  -6  -1 104.055 18.3958   1
  -2  -6  -1 80.7637 5.66556   4
  -2  -6  -1 70.8928 5.66175   7
   2   6   1 65.4957 5.63592   3
   2   6   1 74.4654 4.60231   6
   2   6   1 62.4089 20.0039   1
   2   6   1 73.4688 6.54385   7
   2   6   1 75.1529 4.79680   4
  -3  -6  -1 420.771 14.2432   2
  -3  -6  -1 427.568 13.3369   4
  -3  -6  -1 412.422 14.4985   7
  -3  -6  -1 444.181 40.6002   1
  -3  -6  -1 424.745 12.6790   5
   3   6   1 420.204 15.3911   7
   3   6   1 422.417 12.8758   4
   3   6   1 417.678 14.5851   3
   3   6   1 374.837 42.6024   1
   3   6   1 432.185 12.7316   6
   3   6   1 440.975 12.4922   6
  -4  -6  -1 209.356 9.96819   2
  -4  -6  -1 138.585 32.1740   1
  -4  -6  -1 207.353 10.7380   7
  -4  -6  -1 215.663 8.66149   5
   4   6   1 207.722 10.4942   3
   4   6   1 212.835 8.28692   6
   4   6   1 214.792 8.19076   4
   4   6   1 207.831 10.6352   7
  -5  -6  -1 48.3767 6.32302   7
  -5  -6  -1 51.7346 6.75450   5
  -5  -6  -1 46.0295 5.46298   2
   5   6   1 70.2696 8.36109   3
   5   6   1 42.3010 5.87522   7
   5   6   1 69.1195 6.24039   6
  -6  -6  -1 167.663 12.6843   7
  -6  -6  -1 161.626 9.78164   5
  -6  -6  -1 163.385 11.1347   2
   6   6   1 162.846 12.2456   3
  11  -7  -1 20.0112 5.88573   6
  11  -7  -1 11.8084 5.03386   2
 -11   7   1 7.25794 5.40893   5
  10  -7  -1 164.605 9.67041   2
  10  -7  -1 188.638 11.0485   6
 -10   7   1 176.936 11.0105   5
 -10   7   1 184.125 9.05312   4
   9  -7  -1 363.098 13.9013   6
   9  -7  -1 370.422 14.1238   7
   9  -7  -1 337.986 13.7253   2
  -9   7   1 393.254 14.0633   5
  -9   7   1 351.905 12.5292   4
   8  -7  -1 71.5276 23.4286   1
   8  -7  -1 100.465 7.42151   7
   8  -7  -1 109.808 8.20110   6
   8  -7  -1 105.433 7.82700   4
   8  -7  -1 117.713 6.83654   2
  -8   7   1 124.177 8.55009   7
  -8   7   1 124.778 6.97427   4
   7  -7  -1 0.60787 2.92519   4
   7  -7  -1 2.70320 2.22789   2
   7  -7  -1 21.4779 15.2415   1
   7  -7  -1 2.61137 2.55685   7
   7  -7  -1 3.68185 2.60636   6
  -7   7   1 6.75584 2.51634   4
  -7   7   1 5.00922 2.61767   5
  -7   7   1 3.90778 3.00455   7
   6  -7  -1 781.673 21.1295   7
   6  -7  -1 740.836 20.6661   6
   6  -7  -1 737.112 20.2856   2
   6  -7  -1 763.891 38.8819   1
   6  -7  -1 736.996 20.8909   4
   6  -7  -1 762.301 20.7681   5
  -6   7   1 772.443 20.5995   5
  -6   7   1 751.115 20.9314   4
  -6   7   1 722.283 39.6330   1
  -6   7   1 761.740 21.1478   7
  -6   7   1 733.291 20.7752   6
   5  -7  -1 1207.85 30.4787   7
   5  -7  -1 1209.82 29.8799   6
   5  -7  -1 1184.33 30.5119   4
   5  -7  -1 1210.69 29.8136   5
   5  -7  -1 1164.37 47.7076   1
   5  -7  -1 1192.40 29.9059   2
  -5   7   1 1197.85 29.7253   5
  -5   7   1 1206.79 29.9778   6
  -5   7   1 1172.31 30.4177   7
  -5   7   1 1145.77 49.0866   1
  -5   7   1 1140.43 27.0993   3
  -5   7   1 1173.66 27.1166   3
  -5   7   1 1162.64 30.4668   4
   4  -7  -1 270.838 9.75837   7
   4  -7  -1 279.021 9.14869   6
   4  -7  -1 264.283 23.4722   1
   4  -7  -1 278.459 10.1519   4
   4  -7  -1 279.824 9.21420   5
   4  -7  -1 276.496 9.55333   2
  -4   7   1 292.704 26.1757   1
  -4   7   1 270.592 9.28431   6
  -4   7   1 280.150 10.0876   7
  -4   7   1 279.934 10.2083   4
  -4   7   1 285.578 9.82057   2
  -4   7   1 286.303 7.70942   3
  -4   7   1 280.151 7.65972   3
   3  -7  -1 1275.41 31.9659   7
   3  -7  -1 1259.43 49.1342   1
   3  -7  -1 1261.33 30.6523   5
   3  -7  -1 1261.89 32.0723   4
   3  -7  -1 1252.25 31.5631   2
   3  -7  -1 1264.96 30.8058   6
  -3   7   1 1228.14 49.5273   1
  -3   7   1 1262.14 31.6079   2
  -3   7   1 1281.98 30.8251   6
  -3   7   1 1235.24 30.0185   3
  -3   7   1 1244.15 31.8967   7
  -3   7   1 1248.21 32.1158   4
   2  -7  -1 883.791 23.5955   7
   2  -7  -1 887.351 22.0803   5
   2  -7  -1 884.078 23.3146   2
   2  -7  -1 794.745 39.1173   1
   2  -7  -1 902.712 23.7281   4
   2  -7  -1 874.651 22.1718   6
  -2   7   1 915.735 23.5395   2
  -2   7   1 874.701 22.2122   3
  -2   7   1 878.700 22.1322   6
  -2   7   1 883.994 42.0076   1
  -2   7   1 895.079 23.7225   7
  -2   7   1 869.963 23.6296   4
   1  -7  -1 6.68596 2.39658   3
   1  -7  -1 5.41420 1.89398   5
   1  -7  -1 3.37895 2.04384   7
   1  -7  -1 3.57882 1.55096   5
   1  -7  -1 -1.4355 11.2616   1
   1  -7  -1 4.56360 2.75102   4
   1  -7  -1 2.63545 2.01472   2
   1  -7  -1 3.99404 1.58303   6
  -1   7   1 6.40049 1.88971   6
  -1   7   1 6.92470 2.25266   3
  -1   7   1 3.53057 12.8213   1
  -1   7   1 3.55742 2.48573   2
  -1   7   1 4.61882 2.36827   4
  -1   7   1 -0.1880 2.59083   7
   0  -7  -1 68.3810 4.34967   5
   0  -7  -1 71.2903 4.00214   5
   0  -7  -1 63.2236 5.60191   3
   0  -7  -1 52.4323 13.3531   1
   0  -7  -1 64.5931 5.32278   2
   0  -7  -1 81.9557 5.82924   7
   0  -7  -1 74.9287 6.04013   4
   0   7   1 66.6188 5.17294   3
   0   7   1 90.4812 19.0169   1
   0   7   1 62.9833 6.84015   2
   0   7   1 73.3265 4.31067   6
   0   7   1 73.6246 5.42277   4
   0   7   1 73.1717 6.26451   7
  -1  -7  -1 202.994 9.13531   7
  -1  -7  -1 216.498 9.02155   2
  -1  -7  -1 190.607 7.13413   5
  -1  -7  -1 203.765 9.15877   4
  -1  -7  -1 225.217 14.3616   3
  -1  -7  -1 197.106 30.3280   1
   1   7   1 208.753 8.52879   4
   1   7   1 203.371 8.98335   3
   1   7   1 194.637 26.4329   1
   1   7   1 205.186 9.76704   7
   1   7   1 211.404 7.50527   6
  -2  -7  -1 53.0010 6.15223   7
  -2  -7  -1 65.5559 4.61079   5
  -2  -7  -1 62.0195 8.09478   2
  -2  -7  -1 53.8879 6.74479   4
  -2  -7  -1 69.5014 22.2855   1
   2   7   1 70.2456 5.44847   4
   2   7   1 56.7930 5.20681   6
   2   7   1 62.0127 6.25377   3
   2   7   1 28.8388 24.3116   1
   2   7   1 57.3328 6.33648   7
  -3  -7  -1 1.77005 2.30378   5
  -3  -7  -1 1.15017 3.36310   7
  -3  -7  -1 -11.811 6.15289   4
  -3  -7  -1 -3.8047 2.92457   2
   3   7   1 -5.9482 6.73897   7
   3   7   1 1.88785 2.23396   6
   3   7   1 -0.7586 2.46400   4
   3   7   1 -2.1401 3.30378   3
  -4  -7  -1 133.927 7.70165   5
  -4  -7  -1 145.226 9.63244   2
   4   7   1 138.241 7.32610   6
   4   7   1 125.437 7.54090   4
   4   7   1 136.430 10.0319   7
   4   7   1 151.771 10.1388   3
  -5  -7  -1 40.7377 6.47336   7
  -5  -7  -1 53.3292 6.24260   2
  -5  -7  -1 55.5915 7.39723   5
   5   7   1 51.6311 6.92349   3
  10  -8  -1 415.255 14.9972   2
  10  -8  -1 419.320 16.3689   6
 -10   8   1 409.406 16.1624   5
 -10   8   1 424.207 14.9591   4
   9  -8  -1 1.37561 3.78405   7
   9  -8  -1 4.19235 3.53941   6
   9  -8  -1 -2.7071 3.05685   2
  -9   8   1 4.29218 3.78466   5
  -9   8   1 1.73165 6.34928   4
   8  -8  -1 510.984 16.2960   2
   8  -8  -1 525.396 17.1434   6
   8  -8  -1 526.021 17.3857   7
  -8   8   1 539.696 16.9011   4
  -8   8   1 514.843 16.8836   5
   7  -8  -1 462.322 14.2735   2
   7  -8  -1 448.720 14.6040   6
   7  -8  -1 448.625 14.9976   7
  -7   8   1 415.031 15.1217   7
  -7   8   1 458.088 14.8859   4
  -7   8   1 424.612 14.2188   5
   6  -8  -1 294.527 11.0216   7
   6  -8  -1 285.812 10.4292   2
   6  -8  -1 277.034 30.4094   1
   6  -8  -1 280.811 10.7713   5
   6  -8  -1 275.685 10.3461   6
  -6   8   1 287.439 11.1559   4
  -6   8   1 284.274 10.2454   5
  -6   8   1 281.860 11.3353   7
   5  -8  -1 16.5769 2.83372   6
   5  -8  -1 10.0991 2.60376   2
   5  -8  -1 17.9726 3.25690   5
   5  -8  -1 14.2302 2.97181   7
   5  -8  -1 11.1262 14.8822   1
  -5   8   1 15.4263 3.35975   4
  -5   8   1 15.1174 3.30347   6
  -5   8   1 19.2109 2.04218   3
  -5   8   1 13.3561 15.6526   1
  -5   8   1 17.3121 3.52796   7
   4  -8  -1 558.906 16.6106   7
   4  -8  -1 535.257 34.8118   1
   4  -8  -1 523.392 15.9849   2
   4  -8  -1 552.575 15.4688   5
   4  -8  -1 548.784 15.4171   6
  -4   8   1 540.579 16.7013   7
  -4   8   1 552.958 16.8911   4
  -4   8   1 550.476 16.4780   2
  -4   8   1 552.701 13.9981   3
  -4   8   1 498.937 36.8119   1
  -4   8   1 526.458 15.5228   6
   3  -8  -1 263.605 10.0577   7
   3  -8  -1 258.900 8.79766   6
   3  -8  -1 267.605 8.92159   5
   3  -8  -1 275.696 10.0393   2
   3  -8  -1 288.945 29.4456   1
  -3   8   1 275.621 8.48365   3
  -3   8   1 270.737 9.19525   6
  -3   8   1 249.954 10.2194   4
  -3   8   1 234.082 10.2989   2
  -3   8   1 271.237 10.5974   7
  -3   8   1 244.483 29.7248   1
   2  -8  -1 63.8376 5.52601   7
   2  -8  -1 69.5744 15.4981   1
   2  -8  -1 64.9839 4.20608   5
   2  -8  -1 68.1110 4.66370   5
   2  -8  -1 67.9353 5.47654   2
   2  -8  -1 65.9410 4.33637   6
  -2   8   1 65.0110 5.83252   4
  -2   8   1 65.3360 4.61726   3
  -2   8   1 65.6518 4.75859   6
  -2   8   1 44.0457 18.0226   1
   1  -8  -1 238.550 7.89101   6
   1  -8  -1 227.886 9.79917   7
   1  -8  -1 225.869 9.43689   2
   1  -8  -1 235.518 8.12033   5
   1  -8  -1 213.412 9.00721   3
   1  -8  -1 239.824 7.88423   5
   1  -8  -1 264.092 30.7393   1
  -1   8   1 235.513 8.92214   3
  -1   8   1 226.786 10.4391   7
  -1   8   1 314.901 47.3925   1
  -1   8   1 233.453 9.72694   4
  -1   8   1 227.728 8.18558   6
   0  -8  -1 271.994 8.77603   5
   0  -8  -1 200.982 32.7571   1
   0  -8  -1 273.980 10.9253   7
   0  -8  -1 263.972 10.7493   2
   0  -8  -1 268.781 9.09742   5
   0   8   1 263.412 11.7730   7
   0   8   1 284.635 10.5113   3
   0   8   1 227.881 37.0211   1
   0   8   1 268.669 10.6066   4
   0   8   1 277.905 9.17570   6
  -1  -8  -1 29.6809 3.87027   5
  -1  -8  -1 22.9805 3.82057   2
  -1  -8  -1 25.7869 4.06683   7
  -1  -8  -1 29.1693 3.52856   5
  -1  -8  -1 58.0678 29.3881   1
   1   8   1 29.4222 4.00035   4
   1   8   1 30.0879 3.51105   6
   1   8   1 27.7529 5.32011   7
   1   8   1 32.4189 4.67230   3
  -2  -8  -1 97.6521 5.83457   5
  -2  -8  -1 79.7172 7.71502   7
  -2  -8  -1 84.6584 7.44906   2
   2   8   1 100.865 7.89412   3
   2   8   1 90.5424 5.52529   6
   2   8   1 83.4284 6.78315   4
  -3  -8  -1 180.677 8.35810   5
  -3  -8  -1 175.317 10.4167   2
   3   8   1 201.136 10.3913   4
   3   8   1 184.519 8.11951   6
   3   8   1 192.099 11.1812   3
  -4  -8  -1 37.9011 6.89215   7
  -4  -8  -1 37.1543 5.99448   2
   4   8   1 53.3797 6.90434   3
  10  -9  -1 33.2145 5.39849   2
  10  -9  -1 34.1147 5.41699   6
 -10   9   1 32.5065 5.41874   4
 -10   9   1 34.3151 5.55910   5
   9  -9  -1 419.267 14.5383   2
   9  -9  -1 398.848 15.2814   6
  -9   9   1 380.277 14.9416   5
  -9   9   1 395.002 14.9375   4
   8  -9  -1 348.639 12.9998   2
   8  -9  -1 332.827 13.9802   7
   8  -9  -1 357.820 13.4663   6
  -8   9   1 341.234 13.2213   5
  -8   9   1 368.447 13.8113   4
   7  -9  -1 1.66922 3.90937   6
   7  -9  -1 -2.8441 2.89889   7
   7  -9  -1 -0.6685 4.79891   2
  -7   9   1 -1.0992 3.10861   4
  -7   9   1 -0.7158 2.73752   5
   6  -9  -1 339.344 11.5828   6
   6  -9  -1 296.828 11.8932   7
   6  -9  -1 309.123 11.5414   2
  -6   9   1 272.453 13.7156   4
  -6   9   1 298.460 12.8800   7
   5  -9  -1 408.114 13.6297   2
   5  -9  -1 391.813 13.2146   5
   5  -9  -1 395.966 13.9530   7
   5  -9  -1 413.825 12.9947   6
  -5   9   1 412.824 14.7320   7
  -5   9   1 396.761 10.5059   3
  -5   9   1 388.222 13.7797   6
  -5   9   1 340.418 19.0540   4
  -5   9   1 410.335 10.4538   3
   4  -9  -1 259.357 9.67964   5
   4  -9  -1 246.496 10.1993   2
   4  -9  -1 249.830 9.23679   6
   4  -9  -1 252.650 10.5565   7
  -4   9   1 251.149 8.01302   3
  -4   9   1 240.288 16.0872   7
  -4   9   1 251.480 11.7163   4
  -4   9   1 250.334 9.80155   6
   3  -9  -1 -1.0845 1.96670   6
   3  -9  -1 41.6546 17.7937   1
   3  -9  -1 2.71167 2.65439   5
   3  -9  -1 1.86495 2.72513   7
   3  -9  -1 3.99875 3.13015   2
  -3   9   1 0.75045 2.78148   6
  -3   9   1 -0.0913 1.89645   3
  -3   9   1 1.80964 3.87810   7
  -3   9   1 7.44032 3.92083   4
   2  -9  -1 589.542 16.3760   5
   2  -9  -1 561.969 18.2609   7
   2  -9  -1 593.824 16.3202   6
   2  -9  -1 604.890 16.1579   5
  -2   9   1 568.632 16.4987   6
  -2   9   1 578.936 19.1075   7
  -2   9   1 605.381 16.8916   3
   1  -9  -1 385.398 13.5504   2
   1  -9  -1 363.855 13.5726   7
   1  -9  -1 372.180 11.0888   5
   1  -9  -1 366.257 11.5740   5
  -1   9   1 363.225 12.5428   3
  -1   9   1 320.140 15.4333   4
  -1   9   1 359.595 11.6321   6
  -1   9   1 370.184 14.6589   7
   0  -9  -1 7.20217 2.39310   5
   0  -9  -1 4.31824 3.57294   7
   0  -9  -1 8.54457 3.71220   2
   0   9   1 10.1257 3.45162   4
  -1  -9  -1 246.998 12.3387   7
  -1  -9  -1 232.482 8.70584   5
  -1  -9  -1 242.013 11.6173   2
   1   9   1 236.856 10.8572   4
   1   9   1 242.902 11.3920   3
  -2  -9  -1 478.447 17.4887   2
  -2  -9  -1 471.176 20.9704   7
   2   9   1 460.051 16.0831   4
   2   9   1 460.195 17.5641   3
  -3  -9  -1 31.1426 5.76300   2
  -3  -9  -1 25.8778 6.38919   7
   3   9   1 26.5380 5.96978   3
   3   9   1 28.4116 5.41576   4
  10 -10  -1 162.878 11.8169   6
 -10  10   1 168.696 11.7991   4
   9 -10  -1 113.939 9.68447   6
   9 -10  -1 100.416 9.16342   2
  -9  10   1 130.101 9.92523   5
  -9  10   1 136.497 10.3282   4
   8 -10  -1 140.976 9.43532   6
   8 -10  -1 160.195 9.44053   2
  -8  10   1 159.551 9.64160   5
  -8  10   1 153.738 10.1547   4
   7 -10  -1 407.002 14.7484   2
   7 -10  -1 423.401 15.8837   7
   7 -10  -1 427.814 14.8775   6
  -7  10   1 417.538 15.7748   4
   6 -10  -1 267.217 11.4908   2
   6 -10  -1 287.638 12.4527   7
  -6  10   1 273.773 12.4854   4
   5 -10  -1 31.2315 4.66452   7
   5 -10  -1 44.1870 4.56867   6
   5 -10  -1 47.6724 6.06352   2
  -5  10   1 40.1472 3.43610   3
  -5  10   1 36.9811 4.96845   4
   4 -10  -1 136.207 8.71567   7
   4 -10  -1 139.722 11.4225   5
   4 -10  -1 145.614 7.32811   6
   4 -10  -1 127.812 8.30646   2
  -4  10   1 148.783 9.02962   4
  -4  10   1 135.576 6.19767   3
   3 -10  -1 319.826 10.9032   6
   3 -10  -1 317.007 13.1797   7
   3 -10  -1 309.488 12.5616   2
   3 -10  -1 313.518 10.5397   5
  -3  10   1 332.735 13.3633   4
  -3  10   1 316.111 10.8396   3
   2 -10  -1 12.3468 3.99145   2
   2 -10  -1 14.0746 2.87778   6
   2 -10  -1 8.16538 3.86187   7
   2 -10  -1 16.3917 2.88482   5
  -2  10   1 12.8937 3.99271   4
  -2  10   1 21.1925 3.74638   3
   1 -10  -1 19.0984 3.07766   5
   1 -10  -1 19.8872 4.90012   7
   1 -10  -1 19.8595 4.20922   2
  -1  10   1 16.6225 4.09119   3
  -1  10   1 18.5038 4.56760   4
   0 -10  -1 223.024 10.9275   5
   0 -10  -1 206.515 11.4166   2
   0 -10  -1 199.421 12.2420   7
   0  10   1 221.094 11.3591   4
   0  10   1 201.954 10.8966   3
  -1 -10  -1 210.213 12.8802   7
  -1 -10  -1 194.439 11.8532   2
   1  10   1 197.294 11.2944   4
   1  10   1 192.017 11.8435   3
   9 -11  -1 46.8638 6.02749   2
   9 -11  -1 42.8530 6.29558   6
  -9  11   1 43.3415 6.51144   4
   8 -11  -1 110.764 9.49738   6
   8 -11  -1 99.8631 9.31237   2
  -8  11   1 100.384 10.2198   4
   7 -11  -1 101.347 8.71399   2
   7 -11  -1 94.6871 8.35395   6
  -7  11   1 93.7264 9.42781   4
   6 -11  -1 42.7262 6.00169   7
   6 -11  -1 55.6190 5.62658   6
   6 -11  -1 60.6391 7.68407   2
  -6  11   1 56.5480 6.70366   4
   5 -11  -1 295.762 13.0468   2
   5 -11  -1 328.450 12.3578   6
   5 -11  -1 322.799 14.3591   7
  -5  11   1 306.674 14.1852   4
   4 -11  -1 138.490 9.63823   2
   4 -11  -1 153.289 7.95783   5
   4 -11  -1 161.865 8.56357   6
   4 -11  -1 137.211 10.1583   7
  -4  11   1 150.636 7.29984   3
  -4  11   1 159.047 10.5637   4
   3 -11  -1 4.57561 2.92721   5
   3 -11  -1 7.37066 3.25350   6
   3 -11  -1 1.46495 3.87371   2
   3 -11  -1 1.21594 4.54257   7
  -3  11   1 14.9177 4.68525   4
  -3  11   1 9.76307 3.57782   3
   2 -11  -1 105.543 10.2855   7
   2 -11  -1 110.088 9.38145   2
  -2  11   1 111.744 9.68601   4
  -2  11   1 98.8154 8.31756   3
   1 -11  -1 230.342 12.3232   2
  -1  11   1 210.714 12.1892   4
  -1  11   1 204.241 11.4205   3
   7 -12  -1 141.848 10.4940   6
   7 -12  -1 131.690 10.7954   2
  -7  12   1 135.590 12.3950   4
   6 -12  -1 162.611 11.3087   2
   6 -12  -1 152.325 10.0067   6
  -6  12   1 144.550 12.1726   4
   5 -12  -1 34.9077 6.04069   2
   5 -12  -1 43.8739 5.54287   6
  -5  12   1 30.9926 6.59393   4
   4 -12  -1 81.0079 9.67497   2
   4 -12  -1 74.1463 7.76065   6
  -4  12   1 92.2741 10.7514   4
   3 -12  -1 180.985 12.1839   2
  -3  12   1 156.245 12.4584   4
  -3  12  -2 -0.3473 5.46878   4
  -3  12  -2 2.77198 7.03447   3
   3 -12   2 6.24004 5.32121   2
   3 -12   2 -1.8289 4.21797   6
   3 -12   2 -1.5367 5.72333   7
  -4  12  -2 48.1347 6.89723   4
   4 -12   2 39.7381 5.71799   2
   4 -12   2 46.0001 5.57548   6
   4 -12   2 48.3670 6.85132   7
  -5  12  -2 135.089 11.7614   4
   5 -12   2 155.846 10.6421   2
   5 -12   2 133.190 10.0997   6
  -6  12  -2 -0.1523 4.89265   4
   6 -12   2 9.46453 4.84795   2
   6 -12   2 -0.4576 4.61015   6
  -7  12  -2 131.012 12.1842   4
   7 -12   2 124.562 10.6840   6
   7 -12   2 142.076 10.8243   2
   0  11  -2 202.651 12.6001   4
   0  11  -2 228.463 13.0558   3
   0 -11   2 207.604 13.1206   2
   0 -11   2 219.231 14.4911   7
  -1  11  -2 -0.8198 4.85799   3
  -1  11  -2 -1.5872 4.81437   4
   1 -11   2 -6.9465 5.07620   7
   1 -11   2 -1.9243 4.38563   2
  -2  11  -2 97.4795 9.40082   4
  -2  11  -2 115.559 8.91208   3
   2 -11   2 116.495 9.28141   2
   2 -11   2 127.415 8.13167   6
   2 -11   2 100.774 12.0405   7
  -3  11  -2 272.689 11.3409   3
  -3  11  -2 260.061 12.9084   4
   3 -11   2 275.273 11.1773   6
   3 -11   2 272.967 12.3533   2
   3 -11   2 268.087 13.4272   7
  -4  11  -2 6.68414 4.26388   4
  -4  11  -2 10.3500 3.64240   3
   4 -11   2 7.48376 3.66534   2
   4 -11   2 9.19729 4.54632   7
   4 -11   2 6.47269 2.65825   5
   4 -11   2 7.78403 3.77258   6
  -5  11  -2 71.5956 8.55519   4
  -5  11  -2 62.3906 5.59543   3
   5 -11   2 53.8787 5.90945   2
   5 -11   2 53.4799 6.34196   7
   5 -11   2 47.1337 5.26387   6
  -6  11  -2 267.336 13.5499   4
   6 -11   2 271.149 12.0678   6
   6 -11   2 284.808 12.1902   2
   6 -11   2 293.707 13.8454   7
  -7  11  -2 233.788 12.5170   4
   7 -11   2 228.265 12.9030   7
   7 -11   2 219.666 11.1476   2
   7 -11   2 219.270 11.4399   6
  -8  11  -2 3.37668 5.18138   4
   8 -11   2 8.48829 4.39787   2
   8 -11   2 2.80736 4.42029   6
  -9  11  -2 78.8216 10.7362   4
   9 -11   2 70.7251 7.84428   6
   1  10  -2 11.6979 4.65653   4
   1  10  -2 3.08604 4.72574   3
  -1 -10   2 6.60744 4.86018   2
  -1 -10   2 12.9593 5.04620   7
   0  10  -2 2.95029 3.99533   3
   0  10  -2 8.52797 4.13913   4
   0 -10   2 -10.926 4.21326   7
   0 -10   2 -0.8953 3.84750   2
  -1  10  -2 401.167 14.8696   4
  -1  10  -2 380.834 14.2152   3
   1 -10   2 389.562 15.3050   7
   1 -10   2 378.594 14.5303   2
  -2  10  -2 158.589 8.56670   3
  -2  10  -2 152.544 9.44763   4
   2 -10   2 158.236 9.05900   2
   2 -10   2 162.620 9.70270   7
   2 -10   2 151.394 5.83950   5
   2 -10   2 162.331 8.02758   6
  -3  10  -2 5.73830 3.12464   3
  -3  10  -2 9.78634 4.02689   4
   3 -10   2 11.3679 3.41573   6
   3 -10   2 9.44193 3.68614   7
   3 -10   2 8.20685 3.29092   2
   3 -10   2 6.30695 2.16131   5
  -4  10  -2 372.790 12.0061   3
  -4  10  -2 377.933 14.6511   4
   4 -10   2 382.417 14.5803   7
   4 -10   2 370.784 13.1178   6
   4 -10   2 387.680 13.7626   2
  -5  10  -2 705.591 18.5473   3
  -5  10  -2 691.180 21.9211   4
   5 -10   2 687.010 20.7427   2
   5 -10   2 717.866 21.9098   7
  -6  10  -2 181.540 10.2163   4
  -6  10  -2 168.613 6.28116   3
   6 -10   2 165.266 9.86664   7
   6 -10   2 179.569 9.15147   2
   6 -10   2 166.918 9.17601   6
  -7  10  -2 122.020 9.24994   4
  -7  10  -2 118.141 7.71050   5
   7 -10   2 127.114 8.11042   2
   7 -10   2 118.070 8.58788   6
   7 -10   2 119.920 9.51771   7
  -8  10  -2 155.679 10.3326   4
  -8  10  -2 155.025 9.10849   5
   8 -10   2 153.315 8.90320   2
   8 -10   2 147.589 10.8481   7
   8 -10   2 159.864 9.90414   6
  -9  10  -2 98.9636 9.08905   5
  -9  10  -2 82.5880 9.42787   4
   9 -10   2 97.6045 8.20146   2
   9 -10   2 88.9071 9.16336   6
   3   9  -2 117.699 11.8485   4
   3   9  -2 121.027 11.4687   3
  -3  -9   2 125.910 11.1507   2
  -3  -9   2 135.952 12.1327   7
   2   9  -2 14.3509 4.79415   3
   2   9  -2 14.5006 4.14275   4
  -2  -9   2 17.3444 4.69896   7
  -2  -9   2 18.7813 5.02826   2
   1   9  -2 207.095 10.0826   4
   1   9  -2 211.181 10.7671   3
  -1  -9   2 195.353 10.3972   2
  -1  -9   2 207.506 11.8023   7
   0   9  -2 390.059 14.3913   3
   0   9  -2 344.302 13.4349   6
   0   9  -2 342.168 18.2699   4
   0  -9   2 425.250 14.4445   2
   0  -9   2 290.507 51.5845   1
   0  -9   2 416.819 14.8118   7
   0  -9   2 381.500 10.4140   5
  -1   9  -2 0.46537 4.46503   7
  -1   9  -2 4.44583 3.15458   3
  -1   9  -2 2.52589 4.31663   4
  -1   9  -2 2.67401 23.6993   1
  -1   9  -2 5.29825 3.60361   6
   1  -9   2 15.7371 17.4291   1
   1  -9   2 0.73932 1.92858   5
   1  -9   2 3.74632 1.60367   5
   1  -9   2 1.70035 2.71779   2
   1  -9   2 4.92099 2.41476   6
   1  -9   2 4.30709 3.01123   7
  -2   9  -2 62.0499 6.71479   6
  -2   9  -2 44.9049 24.4624   1
  -2   9  -2 66.9828 8.11810   7
  -2   9  -2 72.5049 5.79520   3
  -2   9  -2 62.6484 6.85113   4
   2  -9   2 66.0824 6.08305   7
   2  -9   2 74.1330 5.32148   6
   2  -9   2 70.9537 6.08593   2
   2  -9   2 49.1390 19.2498   1
   2  -9   2 72.7610 5.86352   5
   2  -9   2 70.0956 3.85853   5
  -3   9  -2 422.614 14.6790   4
  -3   9  -2 398.102 14.8615   7
  -3   9  -2 414.108 12.6380   3
  -3   9  -2 370.545 41.6921   1
  -3   9  -2 388.609 13.3580   6
   3  -9   2 405.397 11.7702   5
   3  -9   2 416.237 13.7240   2
   3  -9   2 402.657 14.1458   7
   3  -9   2 412.143 13.0689   6
   3  -9   2 431.763 39.1288   1
  -4   9  -2 409.952 11.9804   3
  -4   9  -2 373.444 42.4224   1
  -4   9  -2 383.318 14.7618   7
  -4   9  -2 390.283 15.6451   4
  -4   9  -2 397.149 12.1280   3
   4  -9   2 402.724 12.0449   5
   4  -9   2 421.650 13.2159   6
   4  -9   2 388.937 13.9313   7
   4  -9   2 396.801 13.2645   2
   4  -9   2 400.247 36.6790   1
  -5   9  -2 60.4647 4.69913   3
  -5   9  -2 70.7266 4.33894   3
   5  -9   2 68.3137 5.73736   2
   5  -9   2 71.6501 6.42256   7
   5  -9   2 32.7704 16.3736   1
   5  -9   2 60.9303 5.91317   5
   5  -9   2 64.3643 5.80052   6
  -6   9  -2 641.185 20.7061   7
  -6   9  -2 658.595 20.6038   4
  -6   9  -2 621.705 16.3845   3
  -6   9  -2 671.661 18.4671   5
  -6   9  -2 650.186 16.4164   3
   6  -9   2 655.549 20.0428   7
   6  -9   2 644.753 19.4451   6
   6  -9   2 638.034 18.7710   5
   6  -9   2 662.282 18.9155   2
  -7   9  -2 523.359 13.7432   3
  -7   9  -2 524.794 16.2079   5
  -7   9  -2 515.285 17.4923   4
   7  -9   2 524.531 17.0379   6
   7  -9   2 532.950 16.1822   2
   7  -9   2 523.417 17.5925   7
  -8   9  -2 139.941 8.37626   5
  -8   9  -2 133.408 9.03573   4
   8  -9   2 142.562 8.88739   6
   8  -9   2 133.727 7.88122   2
   8  -9   2 129.106 9.54309   7
  -9   9  -2 346.424 14.2529   4
  -9   9  -2 370.195 14.2037   5
   9  -9   2 370.353 13.3069   2
   9  -9   2 364.981 14.8263   6
   9  -9   2 354.060 15.4957   7
 -10   9  -2 147.978 10.5995   5
 -10   9  -2 141.262 10.3912   4
  10  -9   2 136.215 10.6594   6
  10  -9   2 147.215 9.40737   2
   4   8  -2 127.538 8.94917   6
   4   8  -2 122.978 11.2108   3
  -4  -8   2 127.233 11.1196   7
  -4  -8   2 123.869 10.5793   2
   3   8  -2 73.1392 6.77002   4
   3   8  -2 86.7373 8.75067   3
   3   8  -2 74.3561 6.85008   6
  -3  -8   2 84.1169 8.54871   2
  -3  -8   2 70.0694 8.46976   7
   2   8  -2 355.464 12.3703   4
   2   8  -2 354.047 13.8635   3
  -2  -8   2 347.544 13.6520   7
  -2  -8   2 345.467 13.4461   2
  -2  -8   2 330.073 10.0371   5
   1   8  -2 296.114 17.0909   3
   1   8  -2 329.175 11.8110   6
   1   8  -2 353.410 12.2489   4
   1   8  -2 308.089 14.2431   7
   1   8  -2 312.745 42.2099   1
  -1  -8   2 347.787 10.1320   5
  -1  -8   2 358.282 12.7987   2
  -1  -8   2 339.910 9.51019   5
  -1  -8   2 341.759 13.0470   7
  -1  -8   2 342.586 40.2539   1
   0   8  -2 8.46681 4.16191   7
   0   8  -2 16.5879 3.21616   6
   0   8  -2 21.4222 17.8118   1
   0   8  -2 12.5530 3.24810   3
   0   8  -2 17.9450 3.18032   4
   0  -8   2 12.6402 3.09263   7
   0  -8   2 14.9738 1.83408   5
   0  -8   2 16.3658 2.10543   5
   0  -8   2 31.0936 16.2412   1
   0  -8   2 15.6771 3.09211   2
  -1   8  -2 345.777 12.2907   4
  -1   8  -2 330.801 11.5888   3
  -1   8  -2 350.018 12.8932   7
  -1   8  -2 347.147 11.3491   6
  -1   8  -2 355.997 35.9203   1
   1  -8   2 349.466 9.64226   5
   1  -8   2 313.868 31.7451   1
   1  -8   2 331.622 11.8537   2
   1  -8   2 350.428 9.51374   5
   1  -8   2 348.766 10.9931   6
   1  -8   2 353.347 12.4548   7
  -2   8  -2 1060.78 28.7813   4
  -2   8  -2 1074.18 28.9587   7
  -2   8  -2 1069.93 27.6297   6
  -2   8  -2 1074.13 52.4798   1
  -2   8  -2 1067.97 27.6182   3
   2  -8   2 1048.91 49.0925   1
   2  -8   2 1086.27 28.9092   7
   2  -8   2 1095.15 26.1480   5
   2  -8   2 1071.02 27.5817   6
   2  -8   2 1106.15 28.3422   2
   2  -8   2 1090.72 26.1497   5
   2  -8   2 1120.75 34.9304   4
  -3   8  -2 82.9577 4.84312   3
  -3   8  -2 86.8487 6.85032   7
  -3   8  -2 82.9260 5.76656   6
  -3   8  -2 74.6024 6.18978   4
  -3   8  -2 66.3950 6.34538   2
   3  -8   2 75.0558 5.48643   2
   3  -8   2 78.5294 5.14894   6
   3  -8   2 83.5529 17.9066   1
   3  -8   2 80.4458 6.04480   7
  -4   8  -2 461.600 14.2712   6
  -4   8  -2 457.500 12.7125   3
  -4   8  -2 450.743 36.3663   1
  -4   8  -2 461.245 14.2712   2
  -4   8  -2 456.269 14.9007   4
  -4   8  -2 483.167 15.1152   7
  -4   8  -2 474.099 12.8838   3
   4  -8   2 440.542 13.8108   2
   4  -8   2 448.368 14.5961   7
   4  -8   2 454.924 13.0008   5
   4  -8   2 461.726 13.9339   6
   4  -8   2 431.439 33.7755   1
  -5   8  -2 797.023 19.6132   3
  -5   8  -2 736.781 44.0084   1
  -5   8  -2 816.763 20.7489   5
  -5   8  -2 758.022 22.2260   4
  -5   8  -2 787.006 22.4403   7
  -5   8  -2 798.758 19.6577   3
  -5   8  -2 761.703 21.7857   6
   5  -8   2 764.913 43.4547   1
   5  -8   2 787.614 20.7973   5
   5  -8   2 810.785 22.3001   7
   5  -8   2 802.726 21.6546   6
   5  -8   2 769.177 21.1531   2
  -6   8  -2 85.6221 6.79004   4
  -6   8  -2 82.4821 5.35763   5
  -6   8  -2 62.0462 7.28352   7
  -6   8  -2 67.7188 20.4113   1
  -6   8  -2 83.4366 4.03310   3
  -6   8  -2 88.4912 3.89061   3
   6  -8   2 86.1163 5.63073   2
   6  -8   2 82.3743 6.15348   6
   6  -8   2 85.3471 6.40719   5
   6  -8   2 87.4709 6.59057   7
   6  -8   2 112.097 21.5599   1
  -7   8  -2 84.4802 3.92976   3
  -7   8  -2 96.4443 8.56938   7
  -7   8  -2 90.4847 7.03670   4
  -7   8  -2 83.2301 3.67449   3
  -7   8  -2 93.8448 6.27808   5
   7  -8   2 79.4397 6.82759   7
   7  -8   2 87.9390 5.75630   2
   7  -8   2 89.1620 8.09115   6
  -8   8  -2 436.327 16.7776   4
  -8   8  -2 394.126 19.2063   5
   8  -8   2 462.253 15.8207   7
   8  -8   2 469.001 14.1862   2
   8  -8   2 445.961 15.4374   6
  -9   8  -2 55.4165 7.17137   4
  -9   8  -2 73.4548 7.29207   5
   9  -8   2 60.1886 7.51318   6
   9  -8   2 54.2718 6.13202   2
   9  -8   2 52.3136 6.06167   7
 -10   8  -2 53.8039 6.29135   5
 -10   8  -2 57.8769 8.05345   4
  10  -8   2 72.3580 8.78411   6
  10  -8   2 72.1307 7.60251   2
   5   7  -2 31.5485 6.22241   3
   5   7  -2 28.4164 4.87416   6
  -5  -7   2 21.5525 5.58737   2
  -5  -7   2 31.3149 6.13962   7
   4   7  -2 581.506 17.3761   6
   4   7  -2 543.179 19.4823   7
   4   7  -2 549.509 15.9785   4
   4   7  -2 555.552 19.4406   3
  -4  -7   2 556.748 19.3009   7
  -4  -7   2 548.439 15.6832   5
  -4  -7   2 551.933 18.9531   2
   3   7  -2 231.967 11.0851   3
   3   7  -2 227.832 11.5395   6
   3   7  -2 228.742 8.79117   4
  -3  -7   2 228.163 10.6205   2
  -3  -7   2 215.115 7.75472   5
  -3  -7   2 213.539 10.8053   7
   2   7  -2 0.97516 3.03535   6
   2   7  -2 5.08838 2.47830   4
   2   7  -2 10.3098 4.37526   7
   2   7  -2 4.84567 21.4638   1
   2   7  -2 9.13710 3.57487   3
  -2  -7   2 0.16184 16.0802   1
  -2  -7   2 3.28595 2.86111   7
  -2  -7   2 9.74032 3.38197   4
  -2  -7   2 7.04081 1.86757   5
  -2  -7   2 5.54931 4.25585   2
   1   7  -2 345.173 11.0267   6
   1   7  -2 299.960 35.7268   1
   1   7  -2 334.428 11.2302   4
   1   7  -2 339.895 12.1120   3
   1   7  -2 309.041 12.3108   7
  -1  -7   2 330.192 33.0741   1
  -1  -7   2 333.575 9.23877   5
  -1  -7   2 325.169 12.0057   7
  -1  -7   2 321.493 11.4062   4
  -1  -7   2 328.761 11.8037   2
  -1  -7   2 335.408 9.43275   5
   0   7  -2 16.2145 2.61835   6
   0   7  -2 16.2816 2.74094   4
   0   7  -2 16.1443 3.26312   7
   0   7  -2 15.2881 14.6075   1
   0   7  -2 12.4355 3.35716   2
   0   7  -2 15.4627 2.86325   3
   0  -7   2 17.5011 2.21816   5
   0  -7   2 16.3379 3.25714   3
   0  -7   2 19.5995 1.96364   5
   0  -7   2 16.6390 3.02359   4
   0  -7   2 15.1185 13.4430   1
   0  -7   2 15.8713 2.87270   7
   0  -7   2 14.6207 2.71070   2
   0  -7   2 19.6990 2.46465   6
  -1   7  -2 604.499 17.6779   7
  -1   7  -2 604.293 16.8408   3
  -1   7  -2 618.713 16.4618   6
  -1   7  -2 575.349 17.0686   2
  -1   7  -2 601.301 17.3227   4
   1  -7   2 604.727 15.0038   5
   1  -7   2 612.938 17.3400   4
   1  -7   2 572.465 16.2620   6
   1  -7   2 583.103 16.9238   2
   1  -7   2 596.454 14.9774   5
   1  -7   2 597.065 34.1763   1
   1  -7   2 612.332 17.5914   7
  -2   7  -2 677.401 19.0597   7
  -2   7  -2 691.353 17.9965   3
  -2   7  -2 665.097 37.2285   1
  -2   7  -2 659.208 18.5333   2
  -2   7  -2 692.402 18.1451   6
  -2   7  -2 680.899 19.0678   4
   2  -7   2 667.930 18.4019   2
   2  -7   2 659.499 18.0134   6
   2  -7   2 693.722 16.8666   5
   2  -7   2 676.616 19.0452   7
   2  -7   2 686.834 18.9560   4
   2  -7   2 572.944 48.7331   1
  -3   7  -2 12.3943 2.46732   6
  -3   7  -2 26.5109 11.7386   1
  -3   7  -2 13.9837 2.75485   4
  -3   7  -2 14.9781 2.21163   3
  -3   7  -2 13.8484 2.79299   2
  -3   7  -2 20.0622 3.22993   7
   3  -7   2 11.5280 1.90442   5
   3  -7   2 12.9859 8.80079   1
   3  -7   2 11.6657 2.29048   2
   3  -7   2 7.96973 2.34675   7
   3  -7   2 10.6440 2.04034   6
   3  -7   2 14.9514 3.05211   4
  -4   7  -2 2342.05 55.1937   7
  -4   7  -2 2289.69 54.2369   2
  -4   7  -2 2319.23 53.1362   3
  -4   7  -2 2258.24 53.1107   3
  -4   7  -2 2328.10 53.6433   5
  -4   7  -2 2253.36 74.9241   1
  -4   7  -2 2258.67 55.1604   4
  -4   7  -2 2338.29 54.5635   6
   4  -7   2 2315.59 55.1825   4
   4  -7   2 2300.18 53.6016   5
   4  -7   2 2210.55 73.6308   1
   4  -7   2 2196.56 54.1476   2
   4  -7   2 2252.45 54.4785   6
   4  -7   2 2332.86 55.1787   7
  -5   7  -2 220.302 9.14356   7
  -5   7  -2 212.468 8.91534   4
  -5   7  -2 201.349 25.5299   1
  -5   7  -2 221.006 6.67130   3
  -5   7  -2 217.145 6.76159   3
  -5   7  -2 214.842 7.78759   5
  -5   7  -2 216.855 8.81020   6
   5  -7   2 221.464 8.76666   7
   5  -7   2 225.527 8.48498   6
   5  -7   2 227.612 9.14188   4
   5  -7   2 220.596 8.07074   5
   5  -7   2 206.844 7.84933   2
   5  -7   2 191.269 23.6146   1
  -6   7  -2 448.050 14.4139   7
  -6   7  -2 449.240 11.5860   3
  -6   7  -2 407.033 14.2225   6
  -6   7  -2 418.731 33.2570   1
  -6   7  -2 450.658 13.4297   5
  -6   7  -2 456.474 14.2937   4
  -6   7  -2 455.158 11.5341   3
   6  -7   2 419.529 33.9675   1
   6  -7   2 447.474 13.0868   2
   6  -7   2 438.115 14.1401   7
   6  -7   2 431.907 13.5874   5
   6  -7   2 430.039 14.1432   4
   6  -7   2 460.861 14.0775   6
  -7   7  -2 1527.46 36.0204   3
  -7   7  -2 1449.41 63.6491   1
  -7   7  -2 1404.00 44.8646   7
  -7   7  -2 1573.86 38.9726   4
  -7   7  -2 1572.29 38.6422   5
   7  -7   2 1558.79 39.3400   7
   7  -7   2 1613.75 64.0503   1
   7  -7   2 1539.82 39.1156   4
   7  -7   2 1563.57 37.8194   2
   7  -7   2 1571.36 39.2511   6
  -8   7  -2 135.223 7.91836   4
  -8   7  -2 135.693 9.50424   7
  -8   7  -2 130.372 7.84544   5
  -8   7  -2 128.843 5.26296   3
   8  -7   2 106.939 24.5773   1
   8  -7   2 98.9174 9.55212   7
   8  -7   2 115.843 7.75687   2
   8  -7   2 127.729 6.61010   2
   8  -7   2 134.983 8.13384   6
   8  -7   2 140.312 8.31352   7
  -9   7  -2 165.958 8.74805   4
  -9   7  -2 168.420 9.24570   5
   9  -7   2 168.226 9.46795   6
   9  -7   2 148.327 7.78314   2
   9  -7   2 145.654 9.58808   7
 -10   7  -2 418.053 16.1184   5
 -10   7  -2 399.077 14.4545   4
  10  -7   2 426.262 16.2027   6
 -11   7  -2 21.1081 6.10954   5
  11  -7   2 17.8933 5.84191   6
   6   6  -2 10.0038 4.49678   6
   6   6  -2 17.5795 5.96845   3
  -6  -6   2 -0.9514 4.96461   7
  -6  -6   2 6.26564 5.23929   2
   5   6  -2 279.874 13.0473   3
   5   6  -2 248.997 13.1370   7
  -5  -6   2 250.074 9.91921   5
  -5  -6   2 271.329 12.3854   2
  -5  -6   2 272.777 12.7014   7
   4   6  -2 474.146 13.6848   4
   4   6  -2 489.530 16.6891   7
   4   6  -2 481.119 15.0310   6
   4   6  -2 492.191 16.8649   3
  -4  -6   2 475.868 13.8921   5
  -4  -6   2 481.987 16.6105   7
  -4  -6   2 474.779 16.3648   2
   3   6  -2 150.924 9.56616   7
   3   6  -2 152.606 6.62353   4
   3   6  -2 150.132 26.1082   1
   3   6  -2 153.724 8.91190   3
   3   6  -2 147.392 7.74052   6
  -3  -6   2 159.007 7.17861   4
  -3  -6   2 159.470 6.16385   5
  -3  -6   2 155.418 8.33519   7
  -3  -6   2 158.491 8.57486   2
  -3  -6   2 143.976 22.7614   1
   2   6  -2 1612.80 39.3118   4
   2   6  -2 1616.73 40.7231   3
   2   6  -2 1533.99 62.9931   1
   2   6  -2 1603.43 39.3151   6
   2   6  -2 1647.10 40.9019   7
  -2  -6   2 1651.66 40.5726   2
  -2  -6   2 1636.82 39.3236   4
  -2  -6   2 1636.67 40.7608   7
  -2  -6   2 1613.18 38.1166   5
  -2  -6   2 1578.26 62.1264   1
   1   6  -2 2057.35 49.1304   7
   1   6  -2 2023.91 48.7810   2
   1   6  -2 2032.92 69.9759   1
   1   6  -2 2006.52 47.7218   6
   1   6  -2 2037.15 48.1716   4
   1   6  -2 1941.94 48.6776   3
  -1  -6   2 2014.18 68.7874   1
  -1  -6   2 2066.68 48.8335   3
  -1  -6   2 1947.20 46.4486   5
  -1  -6   2 2036.67 49.0501   7
  -1  -6   2 1988.90 48.0003   4
  -1  -6   2 1941.78 48.5768   2
   0   6  -2 2.26340 2.22199   7
   0   6  -2 7.43045 10.1315   1
   0   6  -2 2.52587 1.81580   6
   0   6  -2 2.45661 2.12621   4
   0   6  -2 4.22058 2.23186   3
   0   6  -2 4.55676 2.37226   2
   0  -6   2 3.83813 1.20935   5
   0  -6   2 3.31022 2.26022   3
   0  -6   2 2.10894 1.95007   4
   0  -6   2 3.47311 1.98782   7
   0  -6   2 -9.1180 7.33015   1
   0  -6   2 0.78905 1.83212   2
   0  -6   2 3.63146 1.68745   6
   0  -6   2 3.88058 1.16834   5
  -1   6  -2 929.392 23.8634   2
  -1   6  -2 955.038 23.4373   6
  -1   6  -2 913.919 23.5939   3
  -1   6  -2 969.890 24.2441   4
  -1   6  -2 913.647 39.4502   1
  -1   6  -2 969.501 24.5328   7
   1  -6   2 934.778 22.2385   5
   1  -6   2 918.920 23.9479   4
   1  -6   2 939.343 24.2802   7
   1  -6   2 961.421 23.5034   6
   1  -6   2 888.239 23.7260   2
   1  -6   2 942.164 22.2128   5
   1  -6   2 875.328 38.1723   1
  -2   6  -2 135.433 6.01432   7
  -2   6  -2 130.011 5.17183   3
  -2   6  -2 137.117 5.55756   6
  -2   6  -2 109.637 17.7794   1
  -2   6  -2 140.722 5.81654   2
  -2   6  -2 129.630 6.05731   4
   2  -6   2 131.229 5.36152   6
   2  -6   2 125.292 5.89208   4
   2  -6   2 148.283 17.5665   1
   2  -6   2 134.104 4.56707   5
   2  -6   2 134.343 5.92921   7
   2  -6   2 124.604 5.49606   2
  -3   6  -2 125.810 4.66418   3
  -3   6  -2 124.108 5.42655   2
  -3   6  -2 128.812 5.87345   7
  -3   6  -2 121.942 17.6342   1
  -3   6  -2 123.547 5.46308   6
  -3   6  -2 119.666 4.55572   5
  -3   6  -2 112.892 5.74375   4
   3  -6   2 127.653 4.71274   5
   3  -6   2 126.442 5.72600   7
   3  -6   2 119.203 15.9971   1
   3  -6   2 124.653 5.29914   2
   3  -6   2 120.619 5.27121   6
   3  -6   2 116.528 5.84843   4
  -4   6  -2 4.36594 2.00317   7
  -4   6  -2 4.50415 1.84418   2
  -4   6  -2 6.48811 1.58306   5
  -4   6  -2 8.74826 1.49218   3
  -4   6  -2 9.29002 8.32684   1
  -4   6  -2 7.14850 1.33352   3
  -4   6  -2 8.08647 2.34728   4
  -4   6  -2 5.74433 2.15984   6
   4  -6   2 7.05969 1.91677   6
   4  -6   2 4.03363 1.86058   7
   4  -6   2 6.87208 1.69463   2
   4  -6   2 31.0268 9.96145   1
   4  -6   2 6.34993 1.76147   5
   4  -6   2 4.95282 2.25883   4
  -5   6  -2 136.762 6.70088   7
  -5   6  -2 150.472 5.95963   5
  -5   6  -2 150.121 4.93354   3
  -5   6  -2 153.110 6.78377   4
  -5   6  -2 148.824 6.74369   6
  -5   6  -2 168.921 20.0694   1
   5  -6   2 153.329 6.75652   4
   5  -6   2 144.988 6.14988   5
   5  -6   2 142.622 6.55752   7
   5  -6   2 143.629 5.79103   2
   5  -6   2 143.940 19.6927   1
   5  -6   2 136.115 6.31651   6
  -6   6  -2 1423.34 35.2703   6
  -6   6  -2 1417.58 34.9927   4
  -6   6  -2 1417.51 35.3535   7
  -6   6  -2 1392.08 32.8530   3
  -6   6  -2 1415.49 54.7529   1
  -6   6  -2 1366.25 34.5875   5
   6  -6   2 1395.01 35.1229   6
   6  -6   2 1391.25 34.0015   2
   6  -6   2 1394.65 34.8607   4
   6  -6   2 1412.86 35.2828   7
   6  -6   2 1300.28 52.6052   1
   6  -6   2 1428.17 34.7853   5
  -7   6  -2 26.5838 3.20012   3
  -7   6  -2 23.5411 3.31966   5
  -7   6  -2 23.9661 3.30098   4
  -7   6  -2 21.4613 3.65189   7
   7  -6   2 28.9249 3.52264   7
   7  -6   2 21.4718 3.79730   7
   7  -6   2 21.2212 2.56909   2
   7  -6   2 16.9153 16.0544   1
   7  -6   2 35.3805 15.9290   1
   7  -6   2 20.1128 2.87389   2
   7  -6   2 26.7072 3.77007   4
   7  -6   2 19.8071 3.13823   6
   7  -6   2 20.5863 3.47646   5
  -8   6  -2 57.9898 5.21906   4
  -8   6  -2 61.0334 5.77433   5
  -8   6  -2 45.1899 6.18900   7
   8  -6   2 51.2469 6.06170   4
   8  -6   2 55.8553 6.25058   7
   8  -6   2 38.4004 5.13401   7
   8  -6   2 55.1861 5.81975   2
   8  -6   2 54.8206 4.58113   2
   8  -6   2 22.0360 19.8809   1
  -9   6  -2 612.438 19.6085   5
  -9   6  -2 602.837 18.1089   4
   9  -6   2 634.677 20.0764   7
   9  -6   2 683.417 23.2991   2
   9  -6   2 630.944 19.9259   6
   9  -6   2 632.526 18.0130   2
 -10   6  -2 81.7977 8.48773   5
 -10   6  -2 71.9600 6.72508   4
  10  -6   2 65.7424 7.01105   2
  10  -6   2 68.5138 8.91879   7
  10  -6   2 90.3452 8.55365   6
  10  -6   2 72.6033 5.37510   3
 -11   6  -2 17.3407 6.06733   5
  11  -6   2 16.3285 4.84662   2
  11  -6   2 16.3745 5.90121   6
   7   5  -2 119.757 9.75748   6
   7   5  -2 107.195 10.9898   3
  -7  -5   2 103.495 8.94430   5
  -7  -5   2 113.768 10.9856   7
  -7  -5   2 99.4064 10.6113   2
   6   5  -2 101.834 7.92516   6
   6   5  -2 93.2264 8.96169   3
  -6  -5   2 87.2025 8.51485   7
  -6  -5   2 95.5435 7.10399   5
  -6  -5   2 89.1685 8.49691   2
   5   5  -2 30.7967 3.96386   6
   5   5  -2 20.3730 4.02717   5
   5   5  -2 30.0776 4.94264   3
   5   5  -2 19.4574 4.05920   7
  -5  -5   2 23.8358 3.26469   5
  -5  -5   2 21.6578 4.18718   7
  -5  -5   2 22.7255 4.12664   2
   4   5  -2 2.30926 2.65706   7
   4   5  -2 4.46545 2.31769   6
   4   5  -2 2.18163 3.75798   7
   4   5  -2 2.54783 1.67010   4
   4   5  -2 4.78583 3.15248   6
   4   5  -2 5.00617 3.04682   3
   4   5  -2 2.82484 2.60197   5
   4   5  -2 0.14100 18.2851   1
  -4  -5   2 2.94090 1.85237   5
  -4  -5   2 8.87622 15.4918   1
  -4  -5   2 -0.2013 2.52551   2
  -4  -5   2 2.96250 2.59645   7
   3   5  -2 632.549 18.9613   3
   3   5  -2 644.890 16.9960   4
   3   5  -2 660.311 17.8115   6
   3   5  -2 642.625 16.9260   5
   3   5  -2 655.531 19.0400   7
   3   5  -2 652.556 20.3438   2
   3   5  -2 623.336 39.9740   1
  -3  -5   2 623.822 37.4332   1
  -3  -5   2 645.020 18.7671   7
  -3  -5   2 633.729 16.9824   4
  -3  -5   2 713.327 22.8965   3
  -3  -5   2 652.603 16.8532   5
  -3  -5   2 650.421 18.6559   2
   2   5  -2 353.037 10.7727   6
   2   5  -2 379.900 11.9399   7
   2   5  -2 368.912 11.6726   2
   2   5  -2 356.540 11.7945   3
   2   5  -2 361.245 27.8990   1
   2   5  -2 353.282 10.5507   4
  -2  -5   2 349.981 11.4491   2
  -2  -5   2 365.461 11.8396   3
  -2  -5   2 327.593 25.3268   1
  -2  -5   2 355.869 11.6782   7
  -2  -5   2 356.379 9.80137   5
  -2  -5   2 355.880 10.5526   4
   1   5  -2 37.6539 4.06891   7
   1   5  -2 32.0193 4.14343   2
   1   5  -2 24.0946 10.3469   1
   1   5  -2 47.7707 3.57821   4
   1   5  -2 41.0528 4.19735   3
  -1  -5   2 48.2735 3.64911   4
  -1  -5   2 36.4188 3.91081   3
  -1  -5   2 36.9793 3.73847   7
  -1  -5   2 37.8229 3.62108   2
  -1  -5   2 51.0405 11.0902   1
  -1  -5   2 39.1553 2.39044   5
   0   5  -2 2700.28 63.9847   3
   0   5  -2 2884.71 64.4382   7
   0   5  -2 2640.22 63.8659   4
   0   5  -2 2792.63 63.5723   6
   0   5  -2 2819.67 64.0998   2
   0   5  -2 2884.61 80.5874   1
   0  -5   2 2608.28 63.8980   2
   0  -5   2 2681.15 63.5197   6
   0  -5   2 2958.04 80.9668   1
   0  -5   2 2750.35 63.9242   3
   0  -5   2 2637.06 62.4140   5
   0  -5   2 2564.95 62.3974   5
   0  -5   2 2676.20 64.2775   7
   0  -5   2 2824.52 63.9374   4
  -1   5  -2 1714.24 39.5725   6
  -1   5  -2 1658.72 40.0397   4
  -1   5  -2 1658.71 53.2956   1
  -1   5  -2 1625.38 39.5542   3
  -1   5  -2 1755.22 40.2739   7
  -1   5  -2 1662.48 39.7804   2
   1  -5   2 1734.74 53.9099   1
   1  -5   2 1608.33 39.4671   6
   1  -5   2 1692.37 39.8257   2
   1  -5   2 1614.24 40.0942   7
   1  -5   2 1709.76 40.0118   4
   1  -5   2 1649.96 38.4818   5
  -2   5  -2 30.6633 2.75948   6
  -2   5  -2 25.6910 3.06510   4
  -2   5  -2 25.8150 2.33149   3
  -2   5  -2 25.8818 2.75204   2
  -2   5  -2 26.1352 2.90161   7
  -2   5  -2 28.2833 7.34663   1
   2  -5   2 29.4787 3.06839   4
   2  -5   2 31.2508 2.08762   5
   2  -5   2 32.0862 2.98532   7
   2  -5   2 29.9446 2.62860   6
   2  -5   2 25.1516 2.62101   2
   2  -5   2 25.5797 6.87868   1
  -3   5  -2 376.546 9.80600   3
  -3   5  -2 371.874 21.8133   1
  -3   5  -2 379.879 10.9401   7
  -3   5  -2 365.662 9.95857   5
  -3   5  -2 366.781 10.5929   6
  -3   5  -2 388.247 10.4038   2
  -3   5  -2 366.232 9.78203   3
  -3   5  -2 367.546 11.0065   4
   3  -5   2 371.990 10.9172   4
   3  -5   2 356.258 10.8182   7
   3  -5   2 375.444 10.3595   2
   3  -5   2 383.165 10.0365   5
   3  -5   2 353.616 10.5188   6
   3  -5   2 376.252 20.9590   1
  -4   5  -2 1392.84 33.5988   5
  -4   5  -2 1421.52 34.3329   4
  -4   5  -2 1430.40 34.3799   7
  -4   5  -2 1443.08 32.8688   3
  -4   5  -2 1430.51 34.1604   6
  -4   5  -2 1365.73 47.4811   1
   4  -5   2 1257.47 34.3144   5
   4  -5   2 1369.10 34.0631   6
   4  -5   2 1466.79 34.3281   4
   4  -5   2 1416.30 33.5224   2
   4  -5   2 1425.01 34.3562   7
   4  -5   2 1460.75 48.6144   1
  -5   5  -2 1509.81 36.1269   6
  -5   5  -2 1475.41 35.9150   4
  -5   5  -2 1479.06 35.6261   5
  -5   5  -2 1464.41 36.1471   7
  -5   5  -2 1472.49 34.4204   3
  -5   5  -2 1453.43 51.8957   1
   5  -5   2 1504.44 35.8725   4
   5  -5   2 1466.54 35.6508   5
   5  -5   2 1475.33 35.1465   2
   5  -5   2 1462.85 36.1521   7
   5  -5   2 1522.87 51.8525   1
   5  -5   2 1385.58 35.8612   6
  -6   5  -2 124.261 5.91821   4
  -6   5  -2 111.845 6.55771   7
  -6   5  -2 127.498 6.04061   5
  -6   5  -2 118.455 4.72610   3
  -6   5  -2 115.230 6.40076   6
   6  -5   2 125.453 5.29303   2
   6  -5   2 118.523 16.1133   1
   6  -5   2 121.611 6.20409   6
   6  -5   2 121.758 6.24064   5
   6  -5   2 126.449 6.05694   4
   6  -5   2 118.806 5.39021   2
   6  -5   2 129.724 6.35354   7
  -7   5  -2 694.360 17.8454   3
  -7   5  -2 683.745 19.3916   5
  -7   5  -2 692.742 19.9025   7
  -7   5  -2 680.423 18.6744   4
  -7   5  -2 762.277 25.3822   6
   7  -5   2 696.644 19.9439   7
   7  -5   2 699.675 17.5867   3
   7  -5   2 697.179 41.5201   1
   7  -5   2 692.663 19.7424   7
   7  -5   2 660.539 37.9709   1
   7  -5   2 679.455 18.3073   2
   7  -5   2 665.788 19.4952   5
   7  -5   2 680.179 18.6616   4
   7  -5   2 707.612 19.7610   6
   7  -5   2 693.628 18.2809   2
  -8   5  -2 347.100 11.2648   4
  -8   5  -2 364.766 13.3738   7
  -8   5  -2 362.682 11.0676   3
  -8   5  -2 368.194 12.6990   5
   8  -5   2 332.194 13.1858   7
   8  -5   2 293.537 37.5156   1
   8  -5   2 336.646 11.4626   4
   8  -5   2 350.211 12.7543   7
   8  -5   2 365.070 11.2223   2
   8  -5   2 368.884 12.9168   6
   8  -5   2 356.324 10.5261   3
   8  -5   2 354.399 11.5480   2
   8  -5   2 362.326 53.4819   1
  -9   5  -2 43.1785 4.68420   4
  -9   5  -2 31.9891 4.39206   5
   9  -5   2 47.5695 5.30704   6
   9  -5   2 43.2029 4.95414   7
   9  -5   2 29.7653 3.56434   2
   9  -5   2 31.2766 4.20678   3
   9  -5   2 23.8819 4.23253   2
 -10   5  -2 37.4171 5.52216   5
 -10   5  -2 26.5967 3.60436   4
  10  -5   2 35.1832 5.20813   6
  10  -5   2 24.2832 5.07002   7
  10  -5   2 29.6382 3.74926   3
  10  -5   2 22.9397 4.07386   2
 -11   5  -2 152.768 12.1032   5
  11  -5   2 181.058 12.0118   6
  11  -5   2 140.043 9.61605   2
   7   4  -2 112.486 8.52011   6
   7   4  -2 115.826 9.57081   3
  -7  -4   2 109.944 9.34928   7
  -7  -4   2 89.2461 7.95417   5
  -7  -4   2 112.612 9.17033   2
   6   4  -2 2.59055 3.50762   3
   6   4  -2 3.52177 3.61695   7
   6   4  -2 2.43068 2.94906   6
  -6  -4   2 2.76308 3.80732   7
  -6  -4   2 3.33898 2.88228   5
  -6  -4   2 2.59756 3.32282   2
   5   4  -2 650.584 18.1337   5
   5   4  -2 636.949 45.9992   1
   5   4  -2 628.877 18.7470   6
   5   4  -2 683.271 19.7779   7
   5   4  -2 653.586 18.6065   6
   5   4  -2 621.378 20.9560   3
  -5  -4   2 673.226 19.5359   2
  -5  -4   2 640.656 17.8709   5
  -5  -4   2 659.919 19.6559   7
  -5  -4   2 652.435 15.8525   4
  -5  -4   2 626.356 42.7444   1
   4   4  -2 1492.60 37.9940   6
   4   4  -2 1644.30 39.2798   7
   4   4  -2 1506.61 38.0181   6
   4   4  -2 1586.14 37.4880   5
   4   4  -2 1564.53 39.2054   7
   4   4  -2 1557.85 36.4810   4
   4   4  -2 1544.52 61.1749   1
   4   4  -2 1572.92 39.3844   3
   4   4  -2 1521.81 39.0641   2
  -4  -4   2 1587.42 60.5680   1
  -4  -4   2 1555.38 38.9092   2
  -4  -4   2 1524.95 37.3783   5
  -4  -4   2 1518.86 36.4100   4
  -4  -4   2 1565.00 39.1400   7
   3   4  -2 4.33791 2.51820   2
   3   4  -2 4.06369 1.85725   5
   3   4  -2 4.04950 2.38779   3
   3   4  -2 3.98069 1.39244   4
   3   4  -2 -3.9586 10.2211   1
   3   4  -2 2.87131 1.93190   6
   3   4  -2 4.99124 2.33452   7
  -3  -4   2 4.90473 2.11983   2
  -3  -4   2 3.86236 1.94802   7
  -3  -4   2 5.71253 1.50072   4
  -3  -4   2 -6.4920 8.49169   1
  -3  -4   2 5.58975 1.54830   5
  -3  -4   2 11.9094 3.01817   3
   2   4  -2 1104.07 26.9843   4
   2   4  -2 1117.53 28.2173   3
   2   4  -2 1126.10 43.0356   1
   2   4  -2 1153.64 28.1851   7
   2   4  -2 1107.56 27.4193   6
   2   4  -2 1126.80 26.6301   5
   2   4  -2 1177.76 28.0723   2
  -2  -4   2 1071.49 27.8350   2
  -2  -4   2 1072.91 43.0427   1
  -2  -4   2 1128.07 26.9634   4
  -2  -4   2 1079.48 28.0281   7
  -2  -4   2 1133.43 28.1001   3
  -2  -4   2 1123.30 26.5769   5
   1   4  -2 2327.69 52.5046   2
   1   4  -2 2293.94 66.4473   1
   1   4  -2 2143.00 52.4872   3
   1   4  -2 2175.47 51.9332   4
   1   4  -2 2291.67 52.6591   7
   1   4  -2 2256.42 51.9735   6
  -1  -4   2 2090.60 50.9947   5
  -1  -4   2 2287.08 52.5161   3
  -1  -4   2 2173.39 52.5734   7
  -1  -4   2 2379.97 66.6551   1
  -1  -4   2 2108.99 52.3065   2
  -1  -4   2 2284.64 51.9504   4
   0   4  -2 251.370 7.86792   7
   0   4  -2 275.604 17.1397   1
   0   4  -2 252.064 7.69222   4
   0   4  -2 250.844 7.73577   2
   0   4  -2 255.603 7.43471   6
   0   4  -2 248.964 7.76497   3
   0  -4   2 246.199 7.66138   2
   0  -4   2 249.368 7.87815   7
   0  -4   2 246.594 15.9980   1
   0  -4   2 244.385 6.46186   5
   0  -4   2 253.603 7.65432   3
   0  -4   2 248.604 7.56609   4
   0  -4   2 249.543 7.40732   6
  -1   4  -2 22.6548 2.74164   4
  -1   4  -2 21.2268 2.28131   3
  -1   4  -2 21.4552 2.31868   6
  -1   4  -2 17.4403 6.05716   1
  -1   4  -2 24.9205 2.40116   2
  -1   4  -2 18.3835 2.39148   7
   1  -4   2 19.7935 6.20677   1
   1  -4   2 21.8674 2.37144   2
   1  -4   2 19.3064 2.37591   4
   1  -4   2 22.3472 1.52461   5
   1  -4   2 21.5873 2.48388   7
   1  -4   2 20.8952 2.21661   6
  -2   4  -2 2422.60 57.3376   4
  -2   4  -2 2517.49 57.3319   7
  -2   4  -2 2525.22 57.0533   6
  -2   4  -2 2477.22 56.8130   2
  -2   4  -2 2383.58 56.5298   3
  -2   4  -2 2391.04 56.3367   5
  -2   4  -2 2531.98 68.2686   1
   2  -4   2 2388.97 56.7936   2
   2  -4   2 2509.17 57.3220   4
   2  -4   2 2604.79 68.4270   1
   2  -4   2 2451.02 56.3427   5
   2  -4   2 2409.70 57.0106   6
   2  -4   2 2494.61 57.3436   7
  -3   4  -2 3290.29 79.1154   4
  -3   4  -2 3518.03 91.2338   1
  -3   4  -2 3432.84 78.4931   2
  -3   4  -2 3510.93 79.0584   6
  -3   4  -2 3342.03 78.5116   5
  -3   4  -2 3345.14 78.1474   3
  -3   4  -2 3415.60 79.1871   7
   3  -4   2 3489.05 78.5788   5
   3  -4   2 3347.75 78.4998   2
   3  -4   2 3431.14 79.2154   7
   3  -4   2 3755.00 92.0141   1
   3  -4   2 3405.66 79.0267   6
   3  -4   2 3474.21 79.1652   4
  -4   4  -2 322.651 8.44999   3
  -4   4  -2 332.378 9.58014   6
  -4   4  -2 319.350 9.40664   4
  -4   4  -2 314.464 9.16537   5
  -4   4  -2 291.550 18.6391   1
  -4   4  -2 318.733 9.57457   7
   4  -4   2 330.415 9.67741   7
   4  -4   2 325.435 8.81595   2
   4  -4   2 305.463 9.39657   6
   4  -4   2 305.647 9.39178   4
   4  -4   2 331.100 9.25248   5
   4  -4   2 305.411 18.8845   1
  -5   4  -2 1179.76 29.3073   4
  -5   4  -2 1209.58 29.8750   7
  -5   4  -2 1245.74 29.8469   6
  -5   4  -2 1233.80 28.5195   3
  -5   4  -2 1178.55 29.5084   5
   5  -4   2 1161.84 29.4004   4
   5  -4   2 1189.88 28.4284   3
   5  -4   2 1136.05 29.6200   6
   5  -4   2 1246.39 43.9958   1
   5  -4   2 1198.04 29.8326   7
   5  -4   2 1206.70 28.8005   2
   5  -4   2 1241.43 29.6346   5
  -6   4  -2 1032.53 24.6419   3
  -6   4  -2 1015.36 26.0947   7
  -6   4  -2 996.995 25.1410   4
  -6   4  -2 985.919 25.8037   5
  -6   4  -2 999.705 25.9431   6
   6  -4   2 998.313 26.0235   7
   6  -4   2 981.973 24.7719   2
   6  -4   2 1029.67 43.5128   1
   6  -4   2 993.476 24.4900   3
   6  -4   2 1035.54 25.1506   4
   6  -4   2 1033.33 41.9594   1
   6  -4   2 1054.96 26.2683   7
   6  -4   2 999.128 25.8346   5
   6  -4   2 1029.85 24.8425   2
   6  -4   2 945.078 25.7859   6
  -7   4  -2 186.085 7.89426   5
  -7   4  -2 182.703 6.84068   4
  -7   4  -2 173.266 8.48015   6
  -7   4  -2 169.875 8.17215   7
  -7   4  -2 177.070 6.95761   3
   7  -4   2 186.345 8.02560   7
   7  -4   2 183.784 6.97578   2
   7  -4   2 155.965 24.5501   1
   7  -4   2 156.353 21.0842   1
   7  -4   2 181.583 8.38610   5
   7  -4   2 181.741 7.97259   6
   7  -4   2 186.118 8.42632   7
   7  -4   2 169.631 6.46705   3
   7  -4   2 181.375 6.93843   4
  -8   4  -2 259.062 8.67862   4
  -8   4  -2 255.130 11.0272   7
  -8   4  -2 255.607 9.42473   3
  -8   4  -2 249.263 10.4145   5
   8  -4   2 266.395 10.5702   6
   8  -4   2 262.150 9.46796   2
   8  -4   2 248.019 11.5031   7
   8  -4   2 208.744 34.3547   1
   8  -4   2 259.968 10.6096   7
   8  -4   2 268.120 8.92755   3
   8  -4   2 265.018 34.5205   1
  -9   4  -2 213.727 10.4329   3
  -9   4  -2 214.568 7.71034   4
  -9   4  -2 213.186 10.3980   5
   9  -4   2 219.459 11.2657   2
   9  -4   2 206.137 10.0255   6
   9  -4   2 208.027 8.43649   3
   9  -4   2 209.070 10.4677   7
 -10   4  -2 33.0625 5.31126   5
  10  -4   2 18.6837 5.16970   7
  10  -4   2 34.3600 4.37606   3
  10  -4   2 33.4920 5.22205   6
 -11   4  -2 11.2897 5.90223   5
  11  -4   2 12.8780 5.37856   6
  11  -4   2 9.92120 5.05828   3
   8   3  -2 8.03192 4.72171   3
   8   3  -2 2.06297 4.34157   6
  -8  -3   2 5.46232 4.55893   2
  -8  -3   2 -0.1496 3.95029   5
  -8  -3   2 5.81030 4.46279   7
   7   3  -2 150.082 8.60669   6
   7   3  -2 151.822 9.75377   7
   7   3  -2 137.607 9.28452   3
  -7  -3   2 128.926 8.72800   2
  -7  -3   2 149.186 9.17894   7
   6   3  -2 576.223 16.8851   6
   6   3  -2 531.757 16.6532   5
   6   3  -2 506.402 46.6118   1
   6   3  -2 471.174 21.9459   3
   6   3  -2 571.653 17.6392   7
  -6  -3   2 577.464 17.6235   7
  -6  -3   2 583.732 16.4731   5
  -6  -3   2 532.561 20.4046   2
   5   3  -2 1412.74 35.2576   7
   5   3  -2 1337.41 56.7535   1
   5   3  -2 1355.32 34.4086   6
   5   3  -2 1397.22 35.3074   7
   5   3  -2 1370.85 33.9433   5
   5   3  -2 1375.21 34.4429   6
   5   3  -2 1396.26 35.4302   3
  -5  -3   2 1387.52 31.3734   4
  -5  -3   2 1394.81 35.0085   2
  -5  -3   2 1337.41 33.8504   5
  -5  -3   2 1319.13 55.7023   1
  -5  -3   2 1372.27 35.1987   7
   4   3  -2 109.492 17.3397   1
   4   3  -2 120.531 3.92963   4
   4   3  -2 113.427 5.52931   6
   4   3  -2 122.559 5.85378   6
   4   3  -2 116.180 5.21237   5
   4   3  -2 124.169 6.29656   7
   4   3  -2 93.0049 6.91739   7
   4   3  -2 112.490 6.05707   2
   4   3  -2 110.724 6.24105   3
  -4  -3   2 114.176 5.08915   5
  -4  -3   2 107.538 5.69819   2
  -4  -3   2 119.493 6.03962   7
  -4  -3   2 113.198 3.85260   4
  -4  -3   2 122.056 6.61132   3
  -4  -3   2 81.4783 13.3898   1
   3   3  -2 2523.72 59.2950   4
   3   3  -2 2596.12 60.9711   7
   3   3  -2 2596.23 59.8769   5
   3   3  -2 2692.13 60.8876   2
   3   3  -2 2572.36 76.5514   1
   3   3  -2 2637.52 60.4077   6
   3   3  -2 2558.73 61.1794   3
  -3  -3   2 2719.12 77.1700   1
  -3  -3   2 2525.51 59.8386   5
  -3  -3   2 2442.87 60.7230   2
  -3  -3   2 2716.45 61.2259   3
  -3  -3   2 2599.19 61.0485   7
  -3  -3   2 2516.01 59.2661   4
   2   3  -2 917.271 22.4422   2
   2   3  -2 876.500 22.6313   3
   2   3  -2 866.245 33.6902   1
   2   3  -2 934.276 22.5983   7
   2   3  -2 916.747 21.5604   4
   2   3  -2 886.062 21.4187   5
   2   3  -2 931.828 22.1037   6
  -2  -3   2 884.947 22.5385   3
  -2  -3   2 896.960 21.4193   5
  -2  -3   2 880.051 22.4731   7
  -2  -3   2 871.851 22.3589   2
  -2  -3   2 898.963 21.4708   4
  -2  -3   2 890.323 33.4924   1
   1   3  -2 54.0483 3.24956   7
   1   3  -2 51.6382 3.09981   2
   1   3  -2 53.5078 3.52628   3
   1   3  -2 55.7761 2.90026   4
   1   3  -2 54.5176 2.90910   6
   1   3  -2 42.2221 7.04426   1
   1   3  -2 51.1586 2.19551   5
  -1  -3   2 49.9872 2.13809   5
  -1  -3   2 57.5990 8.52209   1
  -1  -3   2 53.6586 3.08632   2
  -1  -3   2 55.0011 3.18997   7
  -1  -3   2 53.8684 3.08655   3
  -1  -3   2 51.0578 2.67222   4
   0   3  -2 567.402 13.7661   6
   0   3  -2 526.420 13.8665   3
   0   3  -2 563.271 21.6979   1
   0   3  -2 546.213 13.8552   4
   0   3  -2 563.804 13.9135   2
   0   3  -2 570.664 14.0748   7
   0  -3   2 567.000 13.7971   6
   0  -3   2 532.826 12.8561   5
   0  -3   2 565.647 21.6019   1
   0  -3   2 558.472 13.8976   3
   0  -3   2 535.651 13.7526   4
   0  -3   2 527.313 13.8005   2
   0  -3   2 540.333 14.0123   7
  -1   3  -2 599.416 14.9756   2
  -1   3  -2 635.837 15.1335   6
  -1   3  -2 611.720 14.3756   5
  -1   3  -2 611.842 14.9504   3
  -1   3  -2 624.292 15.2669   7
  -1   3  -2 636.060 22.4875   1
  -1   3  -2 606.539 15.2789   4
   1  -3   2 575.028 15.3483   7
   1  -3   2 625.261 14.3805   5
   1  -3   2 595.139 21.9534   1
   1  -3   2 634.153 15.1492   6
   1  -3   2 625.693 15.2830   4
   1  -3   2 603.260 14.9884   2
  -2   3  -2 1432.63 33.3511   7
  -2   3  -2 1203.56 33.1405   5
  -2   3  -2 1396.20 33.3596   4
  -2   3  -2 1413.77 32.7349   3
  -2   3  -2 1424.08 32.8393   2
  -2   3  -2 1439.28 33.2451   6
  -2   3  -2 1537.19 42.2500   1
   2  -3   2 1408.65 32.7669   5
   2  -3   2 1422.41 33.2496   6
   2  -3   2 1407.83 32.8535   2
   2  -3   2 1458.27 33.3873   4
   2  -3   2 1503.55 41.8675   1
  -3   3  -2 129.634 11.0178   1
  -3   3  -2 122.003 4.58396   4
  -3   3  -2 122.984 4.35539   5
  -3   3  -2 121.684 3.92964   3
  -3   3  -2 127.313 4.68905   7
  -3   3  -2 135.502 4.72888   6
   3  -3   2 123.489 4.47770   4
   3  -3   2 111.737 10.4732   1
   3  -3   2 127.199 4.04783   2
   3  -3   2 130.909 4.38524   5
   3  -3   2 124.275 4.62148   6
   3  -3   2 105.672 4.27296   3
  -4   3  -2 821.095 20.5944   4
  -4   3  -2 833.965 20.8152   5
  -4   3  -2 853.300 21.0665   7
  -4   3  -2 836.514 20.1179   3
   4  -3   2 862.054 20.8676   5
   4  -3   2 822.827 31.2461   1
   4  -3   2 849.151 21.0836   7
   4  -3   2 848.348 20.1261   3
   4  -3   2 831.435 20.1543   2
   4  -3   2 866.592 20.6142   4
   4  -3   2 785.529 20.8272   6
  -5   3  -2 267.315 7.78074   3
  -5   3  -2 260.731 8.59096   6
  -5   3  -2 263.107 8.55051   5
  -5   3  -2 265.458 7.95364   4
  -5   3  -2 257.146 8.62366   7
   5  -3   2 260.170 7.86036   4
   5  -3   2 274.875 8.62805   5
   5  -3   2 240.925 8.40501   6
   5  -3   2 276.458 8.80620   7
   5  -3   2 272.568 8.75308   7
   5  -3   2 273.839 7.74579   2
   5  -3   2 266.510 18.9843   1
   5  -3   2 269.384 19.7329   1
   5  -3   2 260.775 7.67936   3
  -6   3  -2 26.3889 2.68055   4
  -6   3  -2 18.1915 2.58241   7
  -6   3  -2 24.9832 3.13168   3
  -6   3  -2 17.9902 2.51334   5
  -6   3  -2 26.0947 3.22533   6
   6  -3   2 17.2224 2.70797   7
   6  -3   2 23.6884 11.0779   1
   6  -3   2 16.8093 2.46932   7
   6  -3   2 26.7106 3.45587   6
   6  -3   2 27.1493 2.96141   2
   6  -3   2 23.0007 2.68110   3
   6  -3   2 16.8033 9.05432   1
   6  -3   2 23.7160 3.08658   5
  -7   3  -2 666.146 17.7286   3
  -7   3  -2 663.654 16.8857   4
  -7   3  -2 637.584 18.6926   6
  -7   3  -2 641.953 18.5601   5
  -7   3  -2 660.175 18.8595   7
   7  -3   2 615.180 37.1675   1
   7  -3   2 636.762 37.2061   1
   7  -3   2 686.419 17.4984   2
   7  -3   2 631.075 18.6302   7
   7  -3   2 642.213 18.8335   5
   7  -3   2 662.874 17.5160   3
   7  -3   2 668.571 19.0015   7
   7  -3   2 638.414 18.4746   6
  -8   3  -2 553.318 16.3386   3
  -8   3  -2 543.680 17.3587   7
  -8   3  -2 551.496 14.5623   4
  -8   3  -2 546.141 17.1108   5
   8  -3   2 545.080 15.7019   3
   8  -3   2 544.845 17.0074   6
   8  -3   2 545.352 15.8328   2
   8  -3   2 553.592 17.1334   7
   8  -3   2 566.430 17.8637   7
   8  -3   2 510.252 40.1314   1
  -9   3  -2 73.1158 7.23417   5
  -9   3  -2 71.3383 4.12759   4
   9  -3   2 70.7903 5.97404   3
   9  -3   2 61.7550 7.27831   7
   9  -3   2 79.5629 7.15498   6
 -10   3  -2 178.025 10.9562   5
  10  -3   2 186.921 10.7703   6
  10  -3   2 186.225 9.63529   3
   9   2  -2 1.35162 5.37144   3
   9   2  -2 2.06553 4.85450   6
  -9  -2   2 2.98767 5.04466   5
  -9  -2   2 -1.2403 4.51485   7
  -9  -2   2 -1.1196 4.71665   2
   8   2  -2 553.567 17.9236   6
   8   2  -2 509.032 18.2382   3
  -8  -2   2 532.618 17.9974   2
  -8  -2   2 537.114 18.5615   7
  -8  -2   2 529.508 17.4796   5
   7   2  -2 404.814 14.3962   7
   7   2  -2 383.890 13.7938   6
   7   2  -2 405.749 14.4340   3
  -7  -2   2 386.692 13.9519   2
  -7  -2   2 392.542 13.5289   5
  -7  -2   2 401.658 14.5111   7
   6   2  -2 203.243 28.9621   1
   6   2  -2 159.891 8.12038   7
   6   2  -2 157.792 8.80731   7
   6   2  -2 170.659 7.76013   6
   6   2  -2 161.400 7.95625   5
   6   2  -2 163.328 8.18641   3
  -6  -2   2 163.225 7.94876   7
  -6  -2   2 170.218 27.3520   1
  -6  -2   2 156.583 7.85789   2
  -6  -2   2 160.525 7.38119   5
   5   2  -2 95.1429 5.44030   7
   5   2  -2 90.7166 5.17066   5
   5   2  -2 86.6368 5.80613   2
   5   2  -2 85.7262 5.74591   7
   5   2  -2 92.5128 5.67227   3
   5   2  -2 90.6736 5.21711   6
   5   2  -2 64.0548 13.1303   1
  -5  -2   2 87.0598 4.85013   5
  -5  -2   2 83.9857 5.37395   7
  -5  -2   2 94.6317 6.19964   3
  -5  -2   2 82.1330 14.0071   1
  -5  -2   2 77.2996 5.12562   2
   4   2  -2 552.883 15.4793   6
   4   2  -2 580.014 15.8683   7
   4   2  -2 563.710 30.9270   1
   4   2  -2 583.817 15.2008   5
   4   2  -2 578.065 15.7651   2
   4   2  -2 573.027 16.1068   3
   4   2  -2 577.701 15.8694   7
  -4  -2   2 570.709 15.7530   2
  -4  -2   2 589.446 16.0801   3
  -4  -2   2 566.117 13.4686   4
  -4  -2   2 567.265 28.7193   1
  -4  -2   2 579.316 15.9222   7
  -4  -2   2 572.721 15.1840   5
   3   2  -2 947.689 23.4889   7
   3   2  -2 950.758 22.8036   5
   3   2  -2 917.465 23.2005   6
   3   2  -2 921.704 34.3041   1
   3   2  -2 940.901 21.9019   4
   3   2  -2 978.212 23.4727   2
   3   2  -2 963.682 23.7730   3
   3   2  -2 946.331 23.4723   7
  -3  -2   2 926.801 22.7833   5
  -3  -2   2 908.861 23.3763   2
  -3  -2   2 942.572 21.8960   4
  -3  -2   2 962.371 34.8295   1
  -3  -2   2 977.065 23.6920   3
  -3  -2   2 901.315 23.4191   7
   2   2  -2 182.852 5.38348   5
   2   2  -2 195.040 5.90174   6
   2   2  -2 176.125 12.7297   1
   2   2  -2 183.440 6.03177   2
   2   2  -2 203.571 6.18430   7
   2   2  -2 180.966 6.41259   3
   2   2  -2 195.151 5.19381   4
  -2  -2   2 194.410 12.9985   1
  -2  -2   2 181.283 5.39040   5
  -2  -2   2 179.211 6.02137   2
  -2  -2   2 179.044 6.00461   7
  -2  -2   2 186.716 5.12269   4
  -2  -2   2 190.241 6.25043   3
   1   2  -2 2510.19 58.4196   4
   1   2  -2 2561.40 59.0285   3
   1   2  -2 2572.27 58.1330   5
   1   2  -2 2712.32 67.0128   1
   1   2  -2 2542.53 58.7387   6
   1   2  -2 2546.05 58.8441   2
   1   2  -2 2607.79 58.9302   7
  -1  -2   2 2497.07 58.9274   3
  -1  -2   2 2562.74 58.9356   7
  -1  -2   2 2626.39 66.5979   1
  -1  -2   2 2555.19 58.8780   2
  -1  -2   2 2548.96 58.4052   4
   0   2  -2 294.283 9.12431   3
   0   2  -2 354.243 8.72497   6
   0   2  -2 351.479 8.78850   7
   0   2  -2 356.395 13.8630   1
   0   2  -2 337.866 8.68808   4
   0   2  -2 345.638 8.67939   2
   0  -2   2 314.334 8.82696   7
   0  -2   2 359.510 8.78176   3
   0  -2   2 354.919 8.67066   4
   0  -2   2 382.771 14.0934   1
   0  -2   2 319.117 7.87258   5
  -1   2  -2 248.408 6.67429   7
  -1   2  -2 257.016 11.1747   1
  -1   2  -2 255.902 6.40291   2
  -1   2  -2 249.216 6.15954   5
  -1   2  -2 247.634 6.65001   6
   1  -2   2 246.008 10.8409   1
   1  -2   2 259.918 6.72924   7
   1  -2   2 255.952 6.75275   4
   1  -2   2 249.464 6.40286   2
   1  -2   2 253.154 6.17299   5
  -2   2  -2 493.794 18.0214   1
  -2   2  -2 516.829 12.2762   7
  -2   2  -2 466.076 12.1002   6
  -2   2  -2 476.129 12.1309   4
  -2   2  -2 482.307 11.7768   3
   2  -2   2 477.241 17.7163   1
   2  -2   2 490.296 11.9428   5
   2  -2   2 492.029 12.2250   7
   2  -2   2 480.620 11.6257   2
   2  -2   2 489.953 11.7913   3
   2  -2   2 495.010 12.1843   6
   2  -2   2 500.109 12.1501   4
  -3   2  -2 1690.66 39.5373   7
  -3   2  -2 1758.13 39.5220   6
  -3   2  -2 1667.58 39.1870   4
  -3   2  -2 1683.06 38.9960   3
  -3   2  -2 1663.44 39.3801   5
   3  -2   2 1819.82 48.9509   1
   3  -2   2 1610.53 39.4081   6
   3  -2   2 1708.33 39.3922   5
   3  -2   2 1658.88 38.9980   3
   3  -2   2 1727.23 39.5933   7
   3  -2   2 1725.66 48.3905   1
   3  -2   2 1668.42 39.5582   7
   3  -2   2 1660.02 39.1411   4
   3  -2   2 1655.42 38.7718   2
  -4   2  -2 629.653 16.4569   5
  -4   2  -2 636.611 16.5451   7
  -4   2  -2 659.958 16.0193   3
  -4   2  -2 638.448 15.8814   4
  -4   2  -2 630.630 16.3982   6
   4  -2   2 649.845 15.8646   4
   4  -2   2 669.058 16.5316   5
   4  -2   2 655.642 15.9952   3
   4  -2   2 623.950 16.7288   7
   4  -2   2 642.243 16.5654   7
   4  -2   2 611.554 26.1349   1
   4  -2   2 629.587 16.4406   6
   4  -2   2 644.907 15.7055   2
   4  -2   2 666.044 26.6865   1
  -5   2  -2 783.354 19.3905   3
  -5   2  -2 759.993 18.8680   4
  -5   2  -2 776.966 19.8665   6
  -5   2  -2 781.119 20.0924   7
  -5   2  -2 726.986 19.8197   5
   5  -2   2 793.620 20.0161   5
   5  -2   2 750.780 32.6346   1
   5  -2   2 769.685 32.5286   1
   5  -2   2 780.797 20.0777   7
   5  -2   2 791.165 19.0564   2
   5  -2   2 767.098 19.8776   6
   5  -2   2 754.758 20.0126   7
   5  -2   2 764.670 19.3238   3
  -6   2  -2 424.708 11.2692   4
  -6   2  -2 412.012 12.7501   5
  -6   2  -2 415.988 12.8996   7
  -6   2  -2 418.320 12.7264   6
  -6   2  -2 423.319 12.2940   3
   6  -2   2 416.433 26.8063   1
   6  -2   2 469.785 28.6957   1
   6  -2   2 420.070 12.8574   5
   6  -2   2 407.281 12.5723   6
   6  -2   2 419.796 11.7835   2
   6  -2   2 432.451 13.0495   7
   6  -2   2 428.436 12.9568   7
   6  -2   2 429.407 12.1620   3
  -7   2  -2 372.667 12.6031   5
  -7   2  -2 362.044 12.0750   3
  -7   2  -2 376.546 10.3692   4
  -7   2  -2 375.647 12.6624   6
  -7   2  -2 393.961 12.9360   7
   7  -2   2 387.247 31.1327   1
   7  -2   2 370.879 31.2152   1
   7  -2   2 374.760 12.3645   6
   7  -2   2 403.903 15.7310   5
   7  -2   2 399.202 11.6726   2
   7  -2   2 383.842 11.8170   3
   7  -2   2 382.565 13.1012   7
   7  -2   2 371.439 12.5901   7
  -8   2  -2 2.61364 3.44999   7
  -8   2  -2 7.00053 3.99524   3
  -8   2  -2 0.73373 1.41140   4
  -8   2  -2 0.00287 4.44278   5
  -8   2  -2 2.29604 1.66891   4
   8  -2   2 -4.4946 2.50706   7
   8  -2   2 2.69468 3.84336   7
   8  -2   2 -2.8549 2.88262   2
   8  -2   2 -3.0038 16.4784   1
   8  -2   2 1.73690 2.49502   6
   8  -2   2 1.29012 2.29948   3
  -9   2  -2 100.708 7.85875   5
   9  -2   2 96.7312 7.52729   6
   9  -2   2 84.6167 8.14249   7
   9  -2   2 92.8561 7.01898   3
 -10   2  -2 515.705 18.7988   5
  10  -2   2 492.071 18.0172   6
  10  -2   2 512.484 17.1672   3
   9   1  -2 125.242 9.53238   3
   9   1  -2 108.445 9.04547   6
  -9  -1   2 138.946 9.61151   5
  -9  -1   2 121.038 9.84380   7
   8   1  -2 263.851 11.5800   3
   8   1  -2 256.525 11.9918   7
   8   1  -2 264.946 11.4434   6
  -8  -1   2 254.532 11.9484   7
  -8  -1   2 293.074 11.6578   2
  -8  -1   2 276.855 11.4310   5
   7   1  -2 25.8775 3.60107   6
   7   1  -2 44.5632 5.61158   3
   7   1  -2 30.9845 16.4991   1
   7   1  -2 25.8724 3.87480   7
  -7  -1   2 44.5474 5.24788   5
  -7  -1   2 36.3608 4.22602   2
  -7  -1   2 25.0317 3.76782   7
   6   1  -2 861.506 23.6184   3
   6   1  -2 885.257 23.5194   6
   6   1  -2 903.014 23.3899   5
   6   1  -2 858.039 42.4777   1
   6   1  -2 871.486 23.4855   2
   6   1  -2 892.571 23.7607   7
   6   1  -2 901.012 23.9102   7
  -6  -1   2 892.083 41.4999   1
  -6  -1   2 869.655 23.7397   3
  -6  -1   2 864.088 23.1922   5
  -6  -1   2 866.969 23.6647   7
  -6  -1   2 887.337 23.5164   2
   5   1  -2 823.345 22.1715   7
   5   1  -2 860.721 22.1623   6
   5   1  -2 880.819 21.9196   5
   5   1  -2 881.943 22.3706   7
   5   1  -2 822.784 22.2163   3
   5   1  -2 847.868 22.0772   2
   5   1  -2 841.860 37.0406   1
  -5  -1   2 874.226 36.9501   1
  -5  -1   2 830.173 22.2538   7
  -5  -1   2 865.085 22.3294   3
  -5  -1   2 830.797 21.8100   5
  -5  -1   2 836.199 22.0728   2
   4   1  -2 21.8693 2.84013   7
   4   1  -2 18.2030 2.42072   3
   4   1  -2 24.4650 3.04229   2
   4   1  -2 12.6343 6.67011   1
   4   1  -2 20.2375 2.34652   6
  -4  -1   2 29.7157 3.27305   3
  -4  -1   2 23.7808 2.68116   5
  -4  -1   2 24.5625 9.10644   1
  -4  -1   2 16.4931 2.19734   2
  -4  -1   2 25.1506 2.91621   7
   3   1  -2 953.547 23.2579   7
   3   1  -2 962.135 23.2615   2
   3   1  -2 945.654 23.4539   3
   3   1  -2 963.993 22.9565   5
   3   1  -2 956.667 23.3069   7
   3   1  -2 943.875 23.2650   6
   3   1  -2 944.492 32.3647   1
  -3  -1   2 918.840 23.2425   2
  -3  -1   2 1007.69 32.9440   1
  -3  -1   2 930.305 22.9358   5
  -3  -1   2 978.439 23.3602   7
  -3  -1   2 954.239 23.3809   3
   2   1  -2 5104.28 118.582   1
   2   1  -2 4764.05 110.630   7
   2   1  -2 4778.00 110.680   2
   2   1  -2 4509.43 110.752   3
  -2  -1   2 4784.13 110.772   3
  -2  -1   2 5395.64 118.986   1
   1   1  -2 185.303 4.99907   2
   1   1  -2 148.216 5.46929   3
   1   1  -2 186.310 8.61409   1
   1   1  -2 181.980 4.52121   5
   1   1  -2 184.231 4.51614   4
   1   1  -2 179.352 4.88393   7
  -1  -1   2 185.443 4.49521   4
  -1  -1   2 182.900 5.07106   3
  -1  -1   2 188.050 8.51271   1
  -1  -1   2 178.320 4.53212   5
  -1  -1   2 162.574 4.90974   7
   0   1  -2 532.384 12.7183   2
   0   1  -2 539.250 12.7988   4
   0   1  -2 541.463 12.7551   7
   0   1  -2 551.788 12.9114   6
   0   1  -2 585.625 15.7130   1
   0  -1   2 528.311 12.7170   2
   0  -1   2 534.800 12.8947   6
   0  -1   2 524.886 12.7515   7
   0  -1   2 562.684 15.6471   1
   0  -1   2 563.309 12.8201   4
  -1   1  -2 1634.06 37.5620   5
  -1   1  -2 1656.81 37.6415   3
  -1   1  -2 1633.59 37.7432   4
  -1   1  -2 1556.18 37.6727   6
  -1   1  -2 1785.06 41.7804   1
  -1   1  -2 1662.15 37.7213   7
   1  -1   2 1653.49 37.7389   4
   1  -1   2 1647.29 37.7169   6
   1  -1   2 1574.50 37.6917   7
   1  -1   2 1816.50 41.8515   1
   1  -1   2 1656.27 37.6507   3
   1  -1   2 1591.42 37.5437   5
  -2   1  -2 3681.22 84.9308   7
  -2   1  -2 3670.52 84.8087   6
   2  -1   2 4098.68 91.8719   1
   2  -1   2 3621.94 84.8349   5
   2  -1   2 3630.14 84.9208   7
   2  -1   2 3499.25 84.6248   4
   2  -1   2 4035.56 91.8473   1
  -3   1  -2 2509.51 58.6764   5
  -3   1  -2 2520.44 58.5153   6
  -3   1  -2 2527.79 58.4355   3
  -3   1  -2 2505.71 58.7284   7
  -3   1  -2 2661.01 68.0837   1
   3  -1   2 2667.89 68.1016   1
   3  -1   2 2506.42 58.5510   6
   3  -1   2 2598.41 58.7882   7
   3  -1   2 2542.03 58.7793   7
   3  -1   2 2569.84 58.6618   5
   3  -1   2 2525.95 58.0147   2
   3  -1   2 2473.29 58.4107   3
  -4   1  -2 451.186 11.3568   2
  -4   1  -2 427.652 11.9953   5
  -4   1  -2 442.117 12.1119   7
  -4   1  -2 437.638 11.7672   3
  -4   1  -2 449.717 11.8766   6
  -4   1  -2 448.031 21.6395   1
  -4   1  -2 446.276 11.1218   4
  -4   1  -2 459.405 12.2223   7
   4  -1   2 414.738 21.5193   1
   4  -1   2 425.585 11.7889   6
   4  -1   2 445.676 11.2979   2
   4  -1   2 421.443 11.6974   3
   4  -1   2 424.674 12.1097   7
   4  -1   2 435.336 12.1024   7
  -5   1  -2 2809.56 79.8380   1
  -5   1  -2 2680.95 62.7342   4
  -5   1  -2 2732.84 64.2865   7
  -5   1  -2 2732.21 63.8425   3
  -5   1  -2 2645.31 63.3034   2
  -5   1  -2 2835.75 64.0050   6
  -5   1  -2 2720.87 64.3423   7
  -5   1  -2 2641.85 64.1474   5
   5  -1   2 2743.21 79.6688   1
   5  -1   2 2716.41 63.8444   3
   5  -1   2 2675.41 63.9214   6
   5  -1   2 2741.25 63.3080   2
   5  -1   2 2820.22 64.3774   7
   5  -1   2 2785.44 64.4012   7
   5  -1   2 2848.72 64.2373   5
  -6   1  -2 60.6790 4.79129   7
  -6   1  -2 57.2802 2.94951   4
  -6   1  -2 60.1049 4.88829   6
  -6   1  -2 68.0418 4.97606   3
  -6   1  -2 41.5782 11.9788   1
  -6   1  -2 54.7246 3.01623   4
  -6   1  -2 55.9684 4.58052   5
  -6   1  -2 59.1130 3.91541   2
  -6   1  -2 50.0282 4.77464   7
   6  -1   2 60.2374 4.36567   6
   6  -1   2 60.1429 4.30991   3
   6  -1   2 47.6181 4.88827   7
   6  -1   2 58.6367 4.16129   2
   6  -1   2 58.5565 4.74247   7
   6  -1   2 64.6091 5.20469   5
  -7   1  -2 596.888 14.7028   4
  -7   1  -2 603.154 14.7055   4
  -7   1  -2 590.690 17.6229   5
  -7   1  -2 607.308 17.5935   3
   7  -1   2 578.619 17.6805   7
   7  -1   2 589.008 17.0269   3
   7  -1   2 589.174 17.1794   6
   7  -1   2 583.401 16.5880   2
   7  -1   2 560.823 38.6824   1
   7  -1   2 585.746 17.9788   7
  -8   1  -2 19.1831 2.09449   4
  -8   1  -2 14.7413 3.76423   5
   8  -1   2 5.78552 6.07489   7
   8  -1   2 18.7401 3.43507   3
   8  -1   2 24.1842 24.6067   1
   8  -1   2 16.3298 3.57685   7
   8  -1   2 23.8171 3.93001   6
   8  -1   2 8.46933 4.19338   2
  -9   1  -2 40.0217 5.29721   5
   9  -1   2 44.1574 5.72753   7
   9  -1   2 50.8415 6.78323   3
   9  -1   2 51.5965 6.88711   6
 -10   1  -2 14.6200 5.68861   5
  10  -1   2 13.3503 4.73645   6
  10  -1   2 11.3908 4.63754   3
  10   0  -2 100.416 9.97862   3
  10   0  -2 99.7370 10.0343   6
 -10   0   2 82.5371 10.2423   5
   9   0  -2 8.52701 3.75953   3
   9   0  -2 9.06140 3.77381   6
  -9   0   2 8.89053 3.89195   5
   8   0  -2 113.109 7.94338   7
   8   0  -2 113.622 7.18224   3
   8   0  -2 102.079 7.30572   6
  -8   0   2 103.308 11.3175   7
  -8   0   2 96.3009 7.57375   5
   7   0  -2 194.530 9.28334   7
   7   0  -2 202.769 8.74877   6
   7   0  -2 204.957 8.42062   3
   7   0  -2 184.817 29.7023   1
   7   0  -2 188.635 9.26919   7
  -7   0   2 195.872 8.50429   5
  -7   0   2 186.329 28.7430   1
  -7   0   2 201.975 9.18944   3
  -7   0   2 204.361 8.39449   2
  -7   0   2 204.316 8.70380   7
   6   0  -2 728.181 19.5748   5
   6   0  -2 722.604 19.4616   3
   6   0  -2 719.826 36.8343   1
   6   0  -2 718.622 19.6784   6
   6   0  -2 732.423 19.4744   2
   6   0  -2 728.359 19.7111   7
   6   0  -2 709.415 19.6788   7
  -6   0   2 713.207 19.5106   3
  -6   0   2 710.863 35.2214   1
  -6   0   2 692.253 19.5830   7
  -6   0   2 727.363 19.5960   5
  -6   0   2 728.462 19.4849   2
   5   0  -2 484.675 13.6420   6
   5   0  -2 484.466 13.5582   7
   5   0  -2 442.379 26.0417   1
   5   0  -2 482.261 13.4100   5
   5   0  -2 480.716 13.3837   2
   5   0  -2 452.659 13.2655   3
   5   0  -2 484.882 13.5436   7
  -5   0   2 479.811 13.4269   5
  -5   0   2 483.008 13.4239   3
  -5   0   2 494.174 13.5019   2
  -5   0   2 466.390 13.4988   7
  -5   0   2 464.539 25.0674   1
   4   0  -2 5386.54 122.170   7
   4   0  -2 5167.09 122.103   7
   4   0  -2 5323.43 122.279   6
   4   0  -2 5828.64 135.173   1
   4   0  -2 5427.22 122.064   5
   4   0  -2 5260.74 122.060   3
  -4   0   2 5393.76 122.056   3
  -4   0   2 5182.27 122.031   5
  -4   0   2 5731.22 135.041   1
  -4   0   2 5182.61 122.136   7
  -4   0   2 5130.96 122.048   2
   3   0  -2 4624.36 104.634   5
   3   0  -2 5035.56 114.047   1
   3   0  -2 4540.59 104.665   3
   3   0  -2 4682.02 104.729   2
   3   0  -2 4550.43 104.704   7
   3   0  -2 4481.98 104.826   6
   3   0  -2 4630.23 104.681   7
  -3   0   2 4451.03 104.619   5
  -3   0   2 4925.87 113.807   1
  -3   0   2 4570.36 104.626   3
  -3   0   2 4521.82 104.708   7
  -3   0   2 4320.57 104.665   2
   2   0  -2 4906.05 120.033   6
   2   0  -2 5576.55 125.633   1
  -2   0   2 5473.08 125.521   1
   1   0  -2 996.164 23.3497   1
   1   0  -2 870.816 21.0629   3
   1   0  -2 877.150 21.0291   5
   1   0  -2 921.416 20.9448   7
   1   0  -2 878.931 20.9152   7
   1   0  -2 923.074 21.1749   2
  -1   0   2 921.974 20.9387   7
  -1   0   2 1023.34 23.4317   1
  -1   0   2 907.810 21.1703   2
  -1   0   2 891.624 20.9308   7
  -1   0   2 910.972 21.0853   3
  -1   0   2 892.195 21.0439   5
   0   0  -2 1079.31 24.9534   3
  -1   0  -2 910.370 20.8995   7
  -1   0  -2 887.588 20.8953   5
  -1   0  -2 893.180 20.6499   6
  -1   0  -2 983.292 24.9403   1
  -1   0  -2 893.358 20.5098   2
  -1   0  -2 921.796 20.9016   7
  -1   0  -2 880.311 20.8883   3
   1   0   2 849.980 20.6297   6
   1   0   2 914.470 20.9140   7
   1   0   2 916.835 25.2362   1
   1   0   2 852.638 20.9025   7
   1   0   2 894.896 20.5105   2
   1   0   2 908.695 20.9162   3
   1   0   2 914.059 20.9111   5
  -2   0  -2 2404.65 58.5719   1
  -2   0  -2 2220.84 51.2045   7
  -2   0  -2 2178.06 50.6904   2
  -2   0  -2 2253.37 51.1424   3
  -2   0  -2 2190.77 51.1429   5
  -2   0  -2 2186.41 51.1978   7
  -2   0  -2 2186.87 50.8529   6
   2   0   2 2217.66 51.1465   3
   2   0   2 2241.58 51.2445   7
   2   0   2 2172.12 50.6765   2
   2   0   2 2388.03 58.6098   1
   2   0   2 2200.07 51.1867   7
   2   0   2 2177.41 51.0935   5
  -3   0  -2 11.5359 4.52809   1
  -3   0  -2 20.8784 2.50967   3
  -3   0  -2 15.8050 1.79212   2
  -3   0  -2 13.7876 1.70458   7
  -3   0  -2 17.4154 2.26135   7
  -3   0  -2 17.4355 1.96642   6
  -3   0  -2 15.5229 1.53661   4
  -3   0  -2 11.7244 1.53665   5
   3   0   2 13.4691 1.68305   3
   3   0   2 13.0375 1.61900   5
   3   0   2 14.2343 1.69005   7
   3   0   2 19.2547 5.77580   1
   3   0   2 15.5443 1.76507   2
   3   0   2 16.7050 1.93508   6
  -4   0  -2 2133.60 49.3939   6
  -4   0  -2 2129.56 49.8703   7
  -4   0  -2 2130.37 62.7042   1
  -4   0  -2 2090.51 49.8787   7
  -4   0  -2 2074.44 48.5346   4
  -4   0  -2 2050.06 49.1067   2
  -4   0  -2 2084.62 49.7401   5
  -4   0  -2 2116.37 48.5389   4
   4   0   2 2145.15 62.6932   1
   4   0   2 2064.72 49.3891   6
   4   0   2 2200.45 49.9611   7
   4   0   2 2035.04 49.6104   3
   4   0   2 2180.02 49.1714   2
   4   0   2 2131.87 49.6944   5
   4   0   2 2188.95 50.0084   7
  -5   0  -2 585.830 16.0536   3
  -5   0  -2 551.412 15.8576   5
  -5   0  -2 577.416 14.2915   4
  -5   0  -2 540.988 28.6673   1
  -5   0  -2 592.043 14.3272   4
  -5   0  -2 555.323 16.0700   7
  -5   0  -2 594.266 15.6811   6
  -5   0  -2 575.524 15.3068   2
   5   0   2 589.393 15.6899   6
   5   0   2 564.042 15.8544   3
   5   0   2 588.433 15.3401   2
   5   0   2 623.292 31.1459   1
   5   0   2 594.584 16.0415   5
   5   0   2 584.335 16.2594   7
  -6   0  -2 512.109 15.7006   7
  -6   0  -2 518.583 15.5428   5
  -6   0  -2 536.508 13.2427   4
  -6   0  -2 527.120 14.7988   2
  -6   0  -2 546.337 32.6035   1
  -6   0  -2 526.420 15.7578   3
  -6   0  -2 523.669 13.1936   4
   6   0   2 528.422 15.1717   6
   6   0   2 525.755 15.4591   3
   6   0   2 541.958 16.0016   7
   6   0   2 529.010 14.8619   2
   6   0   2 534.550 15.8248   7
   6   0   2 550.942 35.5380   1
   6   0   2 526.444 15.6920   5
  -7   0  -2 454.235 13.7205   2
  -7   0  -2 472.644 11.3145   4
  -7   0  -2 427.300 14.6652   7
  -7   0  -2 472.142 37.8053   1
  -7   0  -2 449.007 14.6372   5
   7   0   2 432.995 15.1101   7
   7   0   2 463.171 14.1646   6
   7   0   2 457.667 14.9154   7
   7   0   2 446.939 39.7200   1
   7   0   2 445.864 14.0334   2
   7   0   2 453.978 14.4688   3
  -8   0  -2 37.5036 4.77623   7
  -8   0  -2 36.5754 4.73890   5
  -8   0  -2 41.4477 5.51279   2
   8   0   2 52.1068 6.69094   3
   8   0   2 48.2802 5.33513   7
   8   0   2 39.5538 24.4865   1
   8   0   2 49.9618 6.59703   6
  -9   0  -2 194.897 11.0419   5
   9   0   2 180.127 9.97741   6
   9   0   2 175.651 10.2446   3
   9   0   2 173.335 11.3582   7
  10  -1  -2 110.975 9.69021   6
  10  -1  -2 119.603 9.39997   3
 -10   1   2 109.202 10.1647   5
   9  -1  -2 401.950 16.3843   7
   9  -1  -2 400.859 14.7359   6
  -9   1   2 387.571 14.6937   5
   8  -1  -2 18.0473 3.28523   3
  -8   1   2 24.4863 4.38658   5
  -8   1   2 6.68480 4.60441   3
   7  -1  -2 0.09912 2.56095   2
   7  -1  -2 0.31169 2.08069   7
   7  -1  -2 0.65543 12.0550   1
   7  -1  -2 -2.1464 2.79888   5
   7  -1  -2 -0.6738 1.99572   6
   7  -1  -2 0.89394 1.78261   3
   7  -1  -2 -2.2831 2.53564   7
  -7   1   2 0.08890 2.57981   3
  -7   1   2 3.47175 2.43640   5
   6  -1  -2 84.7967 5.09722   7
   6  -1  -2 84.1101 13.3445   1
   6  -1  -2 96.0764 5.59912   5
   6  -1  -2 93.8930 4.80232   3
   6  -1  -2 93.4017 5.32603   6
   6  -1  -2 93.3329 5.44434   7
   6  -1  -2 96.1485 5.30306   2
  -6   1   2 100.916 5.43375   7
  -6   1   2 85.3307 5.07185   3
  -6   1   2 90.1143 5.13884   5
   5  -1  -2 1354.25 46.4235   1
   5  -1  -2 1415.96 34.1786   5
   5  -1  -2 1468.77 34.2611   7
   5  -1  -2 1462.18 34.0376   2
   5  -1  -2 1403.26 34.3359   6
   5  -1  -2 1410.21 33.7313   3
   5  -1  -2 1383.92 34.0976   7
  -5   1   2 1415.34 34.2072   7
  -5   1   2 1427.14 33.7455   3
  -5   1   2 1432.18 34.1911   7
  -5   1   2 1360.79 34.1447   5
  -5   1   2 1394.04 34.0034   2
  -5   1   2 1397.41 46.5301   1
   4  -1  -2 2784.34 66.7800   3
   4  -1  -2 3002.05 77.9016   1
   4  -1  -2 2883.45 67.3964   6
   4  -1  -2 3008.48 67.2849   7
   4  -1  -2 2945.12 67.2473   7
   4  -1  -2 2960.85 67.1592   2
   4  -1  -2 3006.82 67.3582   5
  -4   1   2 2906.30 67.1929   2
  -4   1   2 2761.93 65.7400   4
  -4   1   2 2882.94 67.3202   5
  -4   1   2 2864.60 67.1912   7
  -4   1   2 2905.57 67.2605   7
  -4   1   2 2892.37 66.8184   3
  -4   1   2 2876.26 67.5759   6
  -4   1   2 3084.41 78.1676   1
   3  -1  -2 178.638 4.51497   4
   3  -1  -2 179.467 5.64055   6
   3  -1  -2 178.846 5.38005   7
   3  -1  -2 178.048 10.8105   1
   3  -1  -2 176.182 5.39545   2
   3  -1  -2 177.306 5.36713   7
   3  -1  -2 174.995 5.47145   5
  -3   1   2 180.872 5.57837   6
  -3   1   2 175.054 4.54685   4
  -3   1   2 173.090 5.50223   5
  -3   1   2 168.950 5.04401   3
   2  -1  -2 2541.24 57.7330   7
   2  -1  -2 2872.47 63.0131   1
   2  -1  -2 2601.41 57.9387   5
   2  -1  -2 2520.58 57.7232   7
   2  -1  -2 2666.88 63.3480   1
   2  -1  -2 2215.08 58.3611   6
   2  -1  -2 2610.33 57.9055   2
  -2   1   2 2513.02 57.9172   6
  -2   1   2 2353.90 58.0000   5
  -1   1   2 2610.33 61.5234   1
   0  -1  -2 455.745 10.8793   3
   0  -1  -2 448.168 10.9034   2
   0  -1  -2 464.879 10.9459   7
   0  -1  -2 466.425 14.0521   1
   0  -1  -2 478.717 11.0595   4
   0   1   2 461.751 11.0429   4
   0   1   2 455.468 10.8711   3
   0   1   2 450.977 10.8931   2
  -1  -1  -2 1298.76 29.8935   2
  -1  -1  -2 1267.30 30.0979   7
  -1  -1  -2 1439.42 36.3665   1
  -1  -1  -2 1291.24 29.8933   4
  -1  -1  -2 1292.62 30.1131   3
   1   1   2 1295.75 30.1170   7
   1   1   2 1292.15 30.0292   5
   1   1   2 1308.55 29.8875   2
   1   1   2 1274.28 29.5192   6
   1   1   2 1294.52 29.8987   4
   1   1   2 1111.24 30.5331   3
   1   1   2 1426.92 36.3339   1
  -2  -1  -2 4193.62 97.9091   7
  -2  -1  -2 4714.33 107.685   1
  -2  -1  -2 4145.57 97.4878   2
  -2  -1  -2 4182.02 97.7215   5
  -2  -1  -2 4388.54 97.9373   3
   2   1   2 4703.77 107.583   1
   2   1   2 4204.13 97.4675   2
   2   1   2 4245.05 97.8877   7
   2   1   2 4198.30 97.6977   5
   2   1   2 4091.36 97.8479   3
  -3  -1  -2 212.800 15.1540   1
  -3  -1  -2 201.757 6.83860   3
  -3  -1  -2 207.501 6.29982   2
  -3  -1  -2 209.546 5.79332   4
  -3  -1  -2 194.874 6.48513   5
  -3  -1  -2 202.995 6.79632   7
   3   1   2 203.879 6.76710   3
   3   1   2 212.090 6.62154   5
   3   1   2 195.417 6.22429   2
   3   1   2 206.883 6.84778   7
   3   1   2 202.373 6.12973   6
   3   1   2 204.017 6.77266   7
   3   1   2 193.676 14.5086   1
  -4  -1  -2 633.008 16.8195   5
  -4  -1  -2 635.385 16.4658   2
  -4  -1  -2 651.989 29.3286   1
  -4  -1  -2 631.419 17.0420   3
  -4  -1  -2 642.940 17.1438   7
  -4  -1  -2 645.388 15.5767   4
   4   1   2 627.659 17.0566   7
   4   1   2 638.542 16.7979   5
   4   1   2 652.658 17.1224   3
   4   1   2 616.875 29.2426   1
   4   1   2 655.595 17.2032   7
   4   1   2 629.143 17.1213   2
   4   1   2 606.603 16.2880   6
  -5  -1  -2 742.770 20.0741   3
  -5  -1  -2 722.488 19.1559   2
  -5  -1  -2 703.362 19.5252   5
  -5  -1  -2 745.765 17.8398   4
  -5  -1  -2 712.027 19.9313   7
  -5  -1  -2 737.083 34.8353   1
  -5  -1  -2 740.901 17.8449   4
   5   1   2 759.294 20.1095   7
   5   1   2 738.883 20.0094   7
   5   1   2 745.054 36.6663   1
   5   1   2 755.762 19.7503   5
   5   1   2 732.864 19.1711   6
   5   1   2 698.089 19.7362   3
   5   1   2 733.524 19.1726   2
  -6  -1  -2 103.168 7.40164   3
  -6  -1  -2 98.5784 6.11217   5
  -6  -1  -2 112.923 3.95309   4
  -6  -1  -2 101.931 5.69024   2
  -6  -1  -2 116.781 19.3469   1
  -6  -1  -2 112.263 6.42317   7
  -6  -1  -2 111.679 4.06110   4
   6   1   2 109.498 6.89454   5
   6   1   2 100.955 6.27469   7
   6   1   2 102.649 6.33721   2
   6   1   2 110.306 6.39710   3
   6   1   2 114.339 7.32517   7
   6   1   2 130.571 20.5475   1
   6   1   2 112.016 5.73853   6
  -7  -1  -2 -1.2881 2.40197   2
  -7  -1  -2 -15.800 18.8608   1
  -7  -1  -2 2.75960 2.79190   7
  -7  -1  -2 0.89308 1.03019   4
  -7  -1  -2 0.03763 2.74556   5
   7   1   2 -2.3497 16.3158   1
   7   1   2 1.08185 2.40275   6
   7   1   2 0.47953 2.81186   7
   7   1   2 -6.0244 3.91837   7
   7   1   2 2.14576 2.77023   3
  -8  -1  -2 570.379 21.1124   7
  -8  -1  -2 586.795 18.0027   2
  -8  -1  -2 588.302 18.9084   5
   8   1   2 549.619 17.9220   6
   8   1   2 572.682 19.3705   7
   8   1   2 603.607 19.0810   3
  -9  -1  -2 64.1342 7.13474   7
  -9  -1  -2 72.0690 8.99619   5
  -9  -1  -2 65.2874 8.29062   2
   9   1   2 64.7131 8.86369   3
   9   1   2 75.2740 8.18369   6
  10  -2  -2 555.605 19.2206   6
  10  -2  -2 554.549 17.7262   3
 -10   2   2 546.326 19.3606   5
   9  -2  -2 232.755 11.2206   7
   9  -2  -2 232.810 10.8208   6
   9  -2  -2 234.816 9.62755   3
  -9   2   2 231.770 10.9735   5
   8  -2  -2 91.7199 6.88990   7
   8  -2  -2 86.0288 5.37750   3
   8  -2  -2 71.0967 19.4823   1
   8  -2  -2 96.3119 6.69566   6
  -8   2   2 81.9105 6.48426   5
  -8   2   2 93.2859 6.66311   3
  -8   2   2 82.3334 6.95859   7
   7  -2  -2 1097.68 29.3597   5
   7  -2  -2 1108.77 29.4734   6
   7  -2  -2 1030.90 46.3716   1
   7  -2  -2 1159.11 28.9746   2
   7  -2  -2 1139.15 28.2898   3
   7  -2  -2 1152.51 29.3512   7
   7  -2  -2 1164.22 29.5037   7
   7  -2  -2 1154.55 48.0278   1
  -7   2   2 1158.13 29.5470   5
  -7   2   2 1147.57 28.3983   3
  -7   2   2 1168.30 29.3959   7
   6  -2  -2 282.766 9.56133   5
   6  -2  -2 274.925 21.5921   1
   6  -2  -2 288.876 8.57234   3
   6  -2  -2 280.273 9.51394   6
   6  -2  -2 287.712 9.49834   7
   6  -2  -2 305.192 22.4281   1
   6  -2  -2 294.761 9.27268   2
   6  -2  -2 292.957 9.39706   7
  -6   2   2 267.178 9.41023   3
  -6   2   2 287.105 9.46012   7
  -6   2   2 252.763 7.43813   4
  -6   2   2 294.498 9.82400   6
  -6   2   2 269.750 9.41643   5
   5  -2  -2 233.906 7.77130   5
   5  -2  -2 227.311 7.50080   7
   5  -2  -2 230.761 7.56343   7
   5  -2  -2 224.430 17.0123   1
   5  -2  -2 229.862 6.19256   4
   5  -2  -2 234.004 16.7529   1
   5  -2  -2 225.052 7.73889   6
   5  -2  -2 238.066 7.46667   2
   5  -2  -2 227.950 6.75351   3
  -5   2   2 228.018 6.82596   3
  -5   2   2 222.933 7.50054   7
  -5   2   2 225.614 7.69444   5
  -5   2   2 227.103 7.74053   6
   4  -2  -2 1486.13 34.0055   7
   4  -2  -2 1430.31 34.0986   5
   4  -2  -2 1436.58 33.9670   7
   4  -2  -2 1318.95 33.3008   3
   4  -2  -2 1461.23 43.6015   1
   4  -2  -2 1394.31 33.0664   4
   4  -2  -2 1510.54 33.9519   2
   4  -2  -2 1384.43 43.2349   1
   4  -2  -2 1360.67 34.0729   6
  -4   2   2 1503.45 34.2457   6
  -4   2   2 1441.50 33.1651   3
  -4   2   2 1444.75 33.9726   7
  -4   2   2 1446.04 34.1808   5
   3  -2  -2 590.387 15.1309   7
   3  -2  -2 613.183 15.3583   6
   3  -2  -2 609.657 14.3391   3
   3  -2  -2 637.590 15.4117   5
   3  -2  -2 628.571 14.8697   4
   3  -2  -2 619.151 21.7441   1
  -3   2   2 619.945 15.3410   6
  -3   2   2 611.321 14.3528   3
  -3   2   2 613.330 15.3726   5
   2  -2  -2 598.470 14.0727   2
   2  -2  -2 574.130 14.0342   5
   2  -2  -2 577.164 13.9175   7
   2  -2  -2 523.006 14.3439   6
   2  -2  -2 571.190 13.9428   4
   2  -2  -2 602.325 19.1568   1
  -2   2   2 577.492 14.0752   5
  -2   2   2 578.108 13.9189   6
   1  -2  -2 1015.65 23.7151   7
   1  -2  -2 1003.81 23.3447   6
   1  -2  -2 1039.53 28.7232   1
   1  -2  -2 1003.40 23.1935   3
   1  -2  -2 993.824 23.6839   5
   1  -2  -2 1028.26 23.8682   4
  -1   2   2 986.166 23.1753   3
  -1   2   2 1069.37 23.8042   2
  -1   2   2 1013.53 23.3443   6
   0  -2  -2 44.4259 5.41554   1
   0  -2  -2 45.4115 2.22379   4
   0  -2  -2 44.6003 1.44765   6
   0  -2  -2 43.2679 2.08531   3
   0  -2  -2 39.0722 2.11021   7
   0  -2  -2 33.5478 2.27789   5
   0  -2  -2 41.5547 2.20037   2
   0   2   2 39.1606 5.76825   1
   0   2   2 40.4115 2.03429   3
   0   2   2 42.1946 2.14204   2
   0   2   2 39.7947 2.15826   4
   0   2   2 44.8489 2.18255   7
   0   2   2 44.1318 1.43024   6
  -1  -2  -2 11.8457 1.44890   7
  -1  -2  -2 14.0933 1.69511   4
  -1  -2  -2 9.96642 3.74207   1
  -1  -2  -2 13.8881 1.74723   2
  -1  -2  -2 15.3037 2.05214   3
  -1  -2  -2 15.5673 1.78068   5
   1   2   2 14.5074 1.69924   4
   1   2   2 17.1439 1.99561   7
   1   2   2 10.0461 1.41714   3
   1   2   2 14.9363 1.17382   6
   1   2   2 14.8691 1.68929   5
   1   2   2 9.72730 1.21835   2
   1   2   2 8.50513 3.74525   1
  -2  -2  -2 29.0064 2.12710   4
  -2  -2  -2 23.8818 2.33352   2
  -2  -2  -2 28.4418 6.53301   1
  -2  -2  -2 23.4908 2.27653   5
  -2  -2  -2 23.4239 2.72378   3
  -2  -2  -2 22.0474 2.54810   7
   2   2   2 24.8665 2.03318   4
   2   2   2 24.7216 1.87492   6
   2   2   2 26.3643 2.72441   3
   2   2   2 23.0742 2.27961   5
   2   2   2 21.7921 2.39688   2
   2   2   2 24.8684 2.54039   7
   2   2   2 17.9433 5.46247   1
  -3  -2  -2 584.231 14.4621   4
  -3  -2  -2 590.759 15.6644   7
  -3  -2  -2 571.857 15.0959   2
  -3  -2  -2 601.004 15.7407   3
  -3  -2  -2 572.226 26.8094   1
  -3  -2  -2 582.041 15.1602   5
   3   2   2 547.094 15.4597   3
   3   2   2 580.028 15.5852   7
   3   2   2 588.012 14.4768   4
   3   2   2 589.755 14.6661   6
   3   2   2 554.834 15.5299   7
   3   2   2 561.385 26.5829   1
  -4  -2  -2 1322.12 30.5750   4
  -4  -2  -2 1306.95 48.1381   1
  -4  -2  -2 1324.87 32.4026   7
  -4  -2  -2 1260.11 31.6814   5
  -4  -2  -2 1306.11 32.3227   3
  -4  -2  -2 1294.91 31.6717   2
   4   2   2 1321.85 31.7731   5
   4   2   2 1282.78 32.2433   7
   4   2   2 1296.18 31.6093   2
   4   2   2 1297.44 31.2001   6
   4   2   2 1242.74 32.1558   3
   4   2   2 1235.29 47.5966   1
   4   2   2 1298.98 32.3985   7
  -5  -2  -2 317.902 8.78274   4
  -5  -2  -2 328.066 11.5252   3
  -5  -2  -2 310.888 27.1879   1
  -5  -2  -2 304.527 10.3913   5
  -5  -2  -2 317.549 11.0047   7
  -5  -2  -2 299.244 10.1557   2
   5   2   2 309.848 10.9686   7
   5   2   2 317.371 10.4826   2
   5   2   2 310.979 28.2489   1
   5   2   2 314.814 10.6405   5
   5   2   2 315.406 11.2204   7
   5   2   2 315.682 9.87176   6
   5   2   2 297.694 10.7992   3
  -6  -2  -2 68.9091 5.46621   2
  -6  -2  -2 81.2135 5.79765   5
  -6  -2  -2 91.5737 3.82868   4
  -6  -2  -2 77.5327 6.01793   7
  -6  -2  -2 50.6981 15.8907   1
  -6  -2  -2 77.2396 3.49307   4
   6   2   2 73.5871 7.23435   7
   6   2   2 79.1222 6.22296   3
   6   2   2 59.4944 6.62051   2
   6   2   2 81.4493 6.25311   7
   6   2   2 92.5858 21.0812   1
   6   2   2 76.0761 5.09374   6
  -7  -2  -2 605.402 19.2346   5
  -7  -2  -2 616.820 19.5196   7
  -7  -2  -2 617.819 18.6369   2
   7   2   2 577.521 19.1974   7
   7   2   2 542.141 53.4595   1
   7   2   2 583.807 17.7775   6
   7   2   2 621.038 19.3306   3
  -8  -2  -2 141.972 8.99303   2
  -8  -2  -2 140.690 10.1387   7
  -8  -2  -2 146.424 9.49257   5
   8   2   2 144.087 10.0106   3
   8   2   2 122.029 10.1938   7
   8   2   2 139.979 8.65018   6
   9   2   2 17.7710 5.19208   6
  11  -3  -2 147.905 11.9565   6
  10  -3  -2 5.71084 4.55592   6
  10  -3  -2 -3.1361 3.15157   3
 -10   3   2 3.85266 4.07893   5
   9  -3  -2 328.658 10.9649   3
   9  -3  -2 319.546 12.7387   6
   9  -3  -2 310.311 12.9312   7
  -9   3   2 339.136 14.4622   3
  -9   3   2 339.640 13.0375   5
   8  -3  -2 315.379 11.2832   7
   8  -3  -2 259.409 31.4001   1
   8  -3  -2 318.486 9.83619   3
   8  -3  -2 304.616 11.4645   6
   8  -3  -2 283.732 11.5705   2
  -8   3   2 300.250 11.4597   5
  -8   3   2 309.888 11.4030   7
  -8   3   2 317.536 10.2851   3
   7  -3  -2 112.560 6.43424   2
   7  -3  -2 130.431 6.72669   6
   7  -3  -2 119.148 5.09421   3
   7  -3  -2 104.800 6.62472   7
   7  -3  -2 104.249 16.5823   1
   7  -3  -2 98.3181 16.4802   1
   7  -3  -2 115.663 6.84442   5
   7  -3  -2 114.760 6.22671   7
  -7   3   2 126.216 7.11353   6
  -7   3   2 126.122 6.53375   7
  -7   3   2 113.197 6.12942   3
  -7   3   2 127.321 6.78310   5
  -7   3   2 123.894 4.44255   4
   6  -3  -2 43.9794 11.1764   1
   6  -3  -2 48.3503 2.84775   3
   6  -3  -2 44.5547 3.87191   2
   6  -3  -2 41.6291 4.22955   5
   6  -3  -2 43.2285 3.90592   6
   6  -3  -2 23.0495 7.94940   1
   6  -3  -2 47.4423 3.81838   7
   6  -3  -2 44.2161 2.73858   4
   6  -3  -2 43.1392 4.08182   7
  -6   3   2 43.1224 3.98583   5
  -6   3   2 57.1896 4.55096   6
  -6   3   2 45.9743 4.00170   7
  -6   3   2 44.9071 2.81806   4
  -6   3   2 42.7137 3.04381   3
   5  -3  -2 574.770 25.9287   1
   5  -3  -2 574.551 15.4727   7
   5  -3  -2 591.143 14.6746   4
   5  -3  -2 581.603 15.7071   6
   5  -3  -2 570.928 15.3049   2
   5  -3  -2 596.474 15.6047   7
   5  -3  -2 566.916 26.5289   1
   5  -3  -2 592.125 14.2345   3
   5  -3  -2 621.987 15.8640   5
  -5   3   2 602.229 15.6039   7
  -5   3   2 567.559 14.2213   3
  -5   3   2 585.671 15.7226   6
  -5   3   2 568.755 14.6802   4
  -5   3   2 571.960 15.6914   5
   4  -3  -2 1494.45 34.5236   4
   4  -3  -2 1417.83 35.6108   5
   4  -3  -2 1400.54 44.2749   1
   4  -3  -2 1413.50 33.4981   3
   4  -3  -2 1475.22 34.9303   7
   4  -3  -2 1517.06 35.1371   6
  -4   3   2 1536.27 35.0254   7
  -4   3   2 1436.75 33.5308   3
  -4   3   2 1458.49 35.0708   5
  -4   3   2 1538.40 35.1525   6
  -4   3   2 1517.87 45.1530   1
  -4   3   2 1448.86 34.5284   4
   3  -3  -2 3793.25 86.3937   4
   3  -3  -2 3735.04 86.4432   6
   3  -3  -2 4136.99 96.1570   1
   3  -3  -2 3669.85 86.4136   7
   3  -3  -2 3774.06 86.4557   2
   3  -3  -2 3791.87 86.5136   5
  -3   3   2 3777.89 86.4055   6
  -3   3   2 3923.60 96.9935   1
  -3   3   2 3686.17 86.4382   7
  -3   3   2 3678.96 86.3883   4
  -3   3   2 3753.95 86.5380   5
   2  -3  -2 2793.85 69.2149   1
   2  -3  -2 2661.32 61.0947   5
   2  -3  -2 2690.25 61.2266   2
   2  -3  -2 2602.32 61.1650   7
   2  -3  -2 2663.25 61.3080   4
   2  -3  -2 2609.62 60.8663   6
  -2   3   2 2880.65 69.8054   1
  -2   3   2 2690.07 60.8936   6
  -2   3   2 2571.00 61.2954   4
  -2   3   2 2563.55 61.1394   7
  -2   3   2 2647.94 61.1521   2
  -2   3   2 2678.83 61.1470   5
   1  -3  -2 2564.96 59.2080   4
   1  -3  -2 2556.84 58.8514   5
   1  -3  -2 2534.59 59.1303   7
   1  -3  -2 2548.39 58.5125   3
   1  -3  -2 2624.60 59.1385   2
   1  -3  -2 2757.94 67.7882   1
   1  -3  -2 2518.25 58.4285   6
  -1   3   2 2586.50 59.0711   2
  -1   3   2 2616.10 67.3608   1
  -1   3   2 2593.36 59.1656   7
  -1   3   2 2581.81 58.4316   6
  -1   3   2 2494.49 59.2149   4
  -1   3   2 2514.76 58.5044   3
   0  -3  -2 264.140 7.83122   7
   0  -3  -2 270.664 7.48181   5
   0  -3  -2 267.811 6.85848   6
   0  -3  -2 279.925 7.82936   4
   0  -3  -2 270.913 14.4614   1
   0  -3  -2 267.007 7.76324   2
   0  -3  -2 266.534 7.58287   3
   0   3   2 270.867 7.74699   2
   0   3   2 282.301 15.1036   1
   0   3   2 276.821 6.85924   6
   0   3   2 267.852 7.76771   4
   0   3   2 274.174 7.89442   7
   0   3   2 274.022 7.63505   3
  -1  -3  -2 310.671 8.84179   2
  -1  -3  -2 310.766 8.97799   3
  -1  -3  -2 293.090 16.9927   1
  -1  -3  -2 321.233 8.74016   4
  -1  -3  -2 309.139 8.52830   5
   1   3   2 310.199 8.82709   2
   1   3   2 312.504 7.90952   6
   1   3   2 308.298 17.7193   1
   1   3   2 297.785 8.97962   7
   1   3   2 304.824 8.93443   3
   1   3   2 292.944 8.59149   4
  -2  -3  -2 699.132 17.2385   4
  -2  -3  -2 676.803 17.9426   7
  -2  -3  -2 703.884 17.9911   3
  -2  -3  -2 665.523 17.2905   5
  -2  -3  -2 649.392 17.5336   2
  -2  -3  -2 715.136 29.6007   1
   2   3   2 682.477 17.9225   3
   2   3   2 671.906 16.6996   6
   2   3   2 675.129 16.7220   6
   2   3   2 692.850 17.9966   7
   2   3   2 715.313 17.4316   5
   2   3   2 669.245 29.7014   1
   2   3   2 702.458 17.6950   2
   2   3   2 680.459 17.1720   4
  -3  -3  -2 1117.86 28.0860   5
  -3  -3  -2 1174.85 44.3039   1
  -3  -3  -2 1139.93 28.3782   2
  -3  -3  -2 1159.46 28.9021   3
  -3  -3  -2 1149.47 28.8755   7
  -3  -3  -2 1148.50 27.5752   4
   3   3   2 1122.30 27.5517   4
   3   3   2 1094.79 43.2690   1
   3   3   2 1169.74 28.9057   7
   3   3   2 1181.35 28.9880   7
   3   3   2 1109.97 27.5012   6
   3   3   2 1129.87 28.3035   2
   3   3   2 1176.77 28.1476   5
   3   3   2 1128.57 28.8351   3
   3   3   2 1166.78 27.5186   6
  -4  -3  -2 1.63517 1.53259   4
  -4  -3  -2 1.33522 1.96867   7
  -4  -3  -2 2.32848 1.72317   5
  -4  -3  -2 -2.5332 2.60597   3
  -4  -3  -2 -0.1043 1.70378   2
  -4  -3  -2 4.65901 10.6942   1
   4   3   2 3.58489 2.42352   7
   4   3   2 0.00028 2.07967   5
   4   3   2 1.25360 2.14437   3
   4   3   2 -0.1145 12.0818   1
   4   3   2 3.39860 1.62550   6
   4   3   2 -0.4102 1.72151   7
   4   3   2 7.10537 2.54765   2
  -5  -3  -2 173.616 7.63801   2
  -5  -3  -2 177.018 6.25646   4
  -5  -3  -2 173.240 7.55629   5
  -5  -3  -2 175.718 8.17936   7
  -5  -3  -2 173.364 27.2982   1
   5   3   2 174.798 8.24374   7
   5   3   2 167.443 8.19466   3
   5   3   2 173.736 8.32705   2
   5   3   2 179.932 29.8829   1
   5   3   2 176.675 8.85347   7
   5   3   2 188.064 7.04227   6
   5   3   2 174.543 8.07026   5
  -6  -3  -2 339.365 12.1103   5
  -6  -3  -2 316.934 40.3309   1
  -6  -3  -2 330.492 9.54055   4
  -6  -3  -2 339.484 12.2692   2
  -6  -3  -2 341.101 12.9851   7
   6   3   2 330.867 14.2960   7
   6   3   2 347.138 13.2693   7
   6   3   2 348.197 11.4284   6
   6   3   2 262.225 41.5277   1
   6   3   2 352.289 13.2028   3
  -7  -3  -2 -3.6968 3.12626   5
  -7  -3  -2 -2.8523 2.76614   2
   7   3   2 5.31021 3.10775   6
   7   3   2 0.03060 3.51148   3
   7   3   2 1.18878 3.82727   7
  -8  -3  -2 63.5273 6.59266   2
  -8  -3  -2 81.0181 9.10979   5
  -8  -3  -2 62.7282 7.21297   7
   8   3   2 84.7446 8.12479   6
   8   3   2 80.2859 9.61951   3
  11  -4  -2 87.1575 10.6138   6
 -11   4   2 82.6782 10.8110   5
  10  -4  -2 489.269 14.7736   3
  10  -4  -2 512.570 17.8944   6
 -10   4   2 496.792 17.8267   5
   9  -4  -2 376.995 11.1300   3
   9  -4  -2 378.164 13.8627   6
   9  -4  -2 345.374 14.6862   7
  -9   4   2 356.912 9.84675   4
  -9   4   2 363.250 13.6576   5
   8  -4  -2 2.90621 1.62309   3
   8  -4  -2 -15.046 14.5780   1
   8  -4  -2 9.19370 2.94994   6
   8  -4  -2 3.58990 2.60326   7
  -8   4   2 5.57884 2.30310   3
  -8   4   2 4.70742 3.04524   5
  -8   4   2 1.04989 2.91039   7
  -8   4   2 3.20140 1.62739   4
   7  -4  -2 682.193 19.2889   7
   7  -4  -2 684.437 36.3740   1
   7  -4  -2 682.422 16.9949   3
   7  -4  -2 690.259 18.7589   2
   7  -4  -2 678.623 37.2343   1
   7  -4  -2 695.384 17.5104   4
   7  -4  -2 674.511 19.4575   5
   7  -4  -2 673.406 19.3209   6
   7  -4  -2 687.898 19.0756   7
  -7   4   2 680.371 17.0990   3
  -7   4   2 677.670 19.4800   6
  -7   4   2 703.159 19.1985   7
  -7   4   2 683.135 17.5637   4
  -7   4   2 675.820 19.2561   5
   6  -4  -2 691.950 17.7803   2
   6  -4  -2 667.308 17.0124   4
   6  -4  -2 652.785 17.9457   7
   6  -4  -2 681.617 18.1703   7
   6  -4  -2 649.892 32.3930   1
   6  -4  -2 679.499 18.2493   5
   6  -4  -2 682.497 31.5379   1
   6  -4  -2 617.137 17.9753   6
   6  -4  -2 678.773 16.0330   3
  -6   4   2 646.364 17.0236   4
  -6   4   2 649.424 18.1194   5
  -6   4   2 655.607 16.0284   3
  -6   4   2 674.229 18.2481   6
  -6   4   2 658.985 17.9447   7
   5  -4  -2 59.5757 3.49910   4
   5  -4  -2 59.8389 3.77153   2
   5  -4  -2 67.8369 10.7619   1
   5  -4  -2 58.0879 2.02667   3
   5  -4  -2 58.1466 3.72781   7
   5  -4  -2 57.3277 4.00281   5
   5  -4  -2 61.1419 3.93860   6
  -5   4   2 60.9224 2.16451   3
  -5   4   2 59.2826 3.87425   7
  -5   4   2 60.2146 4.03085   5
  -5   4   2 59.7008 4.07215   6
  -5   4   2 61.5065 3.62256   4
   4  -4  -2 310.075 17.7834   1
   4  -4  -2 316.809 9.09654   4
   4  -4  -2 314.100 9.09170   2
   4  -4  -2 300.026 9.06693   7
   4  -4  -2 301.709 9.09994   6
   4  -4  -2 329.154 9.37219   5
  -4   4   2 315.057 9.12752   4
  -4   4   2 325.097 18.2844   1
  -4   4   2 302.959 9.12575   7
  -4   4   2 293.371 9.08287   5
   3  -4  -2 2040.40 49.1822   7
   3  -4  -2 2144.92 59.7474   1
   3  -4  -2 2168.56 49.1462   5
   3  -4  -2 2133.50 49.2250   2
   3  -4  -2 2189.54 49.4034   4
   3  -4  -2 2073.12 48.9495   6
  -3   4   2 2069.41 49.0966   5
  -3   4   2 1980.46 47.4884   3
  -3   4   2 2086.30 47.5048   3
  -3   4   2 2178.94 49.0161   6
  -3   4   2 2243.49 60.6384   1
  -3   4   2 2074.93 49.2313   7
  -3   4   2 2073.17 49.3499   4
   2  -4  -2 779.037 19.0674   7
   2  -4  -2 763.968 17.8897   3
   2  -4  -2 777.321 18.6951   5
   2  -4  -2 752.313 18.9407   2
   2  -4  -2 759.983 27.8816   1
   2  -4  -2 769.759 18.4338   6
   2  -4  -2 751.857 19.1363   4
  -2   4   2 761.411 19.0058   7
  -2   4   2 779.410 28.4408   1
  -2   4   2 740.266 17.8891   3
  -2   4   2 757.881 18.3991   6
  -2   4   2 754.316 18.9034   2
  -2   4   2 756.546 19.2198   4
   1  -4  -2 39.6465 2.85443   7
   1  -4  -2 38.4123 2.36442   3
   1  -4  -2 34.5453 2.75773   2
   1  -4  -2 41.5573 7.23918   1
   1  -4  -2 42.8977 3.11512   4
   1  -4  -2 40.1062 2.51244   5
  -1   4   2 40.7907 2.14009   6
  -1   4   2 40.2068 2.58004   3
  -1   4   2 39.1904 7.29557   1
  -1   4   2 38.8472 3.10498   4
  -1   4   2 42.7438 2.95712   2
  -1   4   2 39.2032 2.91718   7
   0  -4  -2 133.409 4.71368   5
   0  -4  -2 143.805 13.0855   1
   0  -4  -2 138.223 5.24631   2
   0  -4  -2 127.633 4.19430   6
   0  -4  -2 137.430 5.26146   4
   0  -4  -2 136.520 5.02730   3
   0   4   2 132.439 13.9057   1
   0   4   2 139.842 5.40331   7
   0   4   2 134.808 4.16405   6
   0   4   2 144.625 5.29153   4
   0   4   2 128.913 5.02259   3
  -1  -4  -2 1313.66 32.1892   7
  -1  -4  -2 1364.92 31.7330   4
  -1  -4  -2 1312.25 45.1802   1
  -1  -4  -2 1294.76 31.3173   5
  -1  -4  -2 1255.58 31.7942   2
  -1  -4  -2 1359.15 31.9718   3
   1   4   2 1266.48 31.8502   3
   1   4   2 1367.23 31.9906   2
   1   4   2 1288.28 45.3564   1
   1   4   2 1307.04 31.6644   4
   1   4   2 1312.92 32.1692   7
   1   4   2 1316.35 30.6885   6
  -2  -4  -2 312.911 9.23833   5
  -2  -4  -2 303.151 10.0030   7
  -2  -4  -2 298.815 9.69456   2
  -2  -4  -2 315.768 10.1709   3
  -2  -4  -2 307.467 22.5936   1
   2   4   2 316.504 9.33073   4
   2   4   2 316.424 9.92294   2
   2   4   2 317.271 22.8819   1
   2   4   2 306.668 10.1619   7
   2   4   2 310.571 9.29869   5
   2   4   2 318.500 8.67916   6
   2   4   2 292.983 9.88243   3
  -3  -4  -2 48.1437 3.81172   4
  -3  -4  -2 42.7391 4.25677   7
  -3  -4  -2 37.7227 3.57622   5
  -3  -4  -2 45.8249 4.14848   2
  -3  -4  -2 39.1092 4.10368   3
   3   4   2 50.4667 4.70527   3
   3   4   2 45.1595 14.7981   1
   3   4   2 44.3334 3.39817   6
   3   4   2 44.9900 4.09592   5
   3   4   2 45.1835 3.39869   4
   3   4   2 36.2404 4.88125   7
   3   4   2 52.5438 4.84042   2
   3   4   2 46.1319 3.15930   6
  -4  -4  -2 479.131 14.4174   5
  -4  -4  -2 472.099 35.1223   1
  -4  -4  -2 500.903 15.1180   2
  -4  -4  -2 513.008 13.8674   4
  -4  -4  -2 496.848 15.6153   7
   4   4   2 490.898 14.6834   5
   4   4   2 516.819 13.9267   6
   4   4   2 502.395 13.9488   6
   4   4   2 503.367 15.9579   7
   4   4   2 503.394 37.9503   1
   4   4   2 472.665 15.1714   2
   4   4   2 498.593 15.7411   3
   4   4   2 514.703 15.7262   7
  -5  -4  -2 234.561 9.73617   2
  -5  -4  -2 235.156 8.08040   4
  -5  -4  -2 250.244 10.4781   7
  -5  -4  -2 256.504 29.7972   1
  -5  -4  -2 226.817 9.22464   5
   5   4   2 232.263 8.46217   6
   5   4   2 235.407 10.2514   7
   5   4   2 170.843 26.8718   1
   5   4   2 193.990 14.0455   3
   5   4   2 227.582 9.00047   6
   5   4   2 232.539 11.5369   7
  -6  -4  -2 78.4598 7.92673   7
  -6  -4  -2 74.5555 6.97487   2
   6   4   2 80.6756 6.17299   6
   6   4   2 85.0682 7.94464   3
   6   4   2 69.0238 8.23633   7
  -7  -4  -2 63.3803 7.77989   5
  -7  -4  -2 71.0532 9.29457   7
  -7  -4  -2 74.3098 7.91537   2
   7   4   2 57.1241 8.67980   7
   7   4   2 74.8198 7.23406   6
   7   4   2 55.1249 6.50456   3
  11  -5  -2 134.480 10.1574   2
  11  -5  -2 137.867 11.1259   6
 -11   5   2 153.225 11.5919   5
  10  -5  -2 65.0442 7.93993   6
  10  -5  -2 48.2380 4.55744   3
  10  -5  -2 55.8027 6.99572   2
 -10   5   2 60.9052 8.05244   5
   9  -5  -2 123.304 5.12504   3
   9  -5  -2 124.472 8.44228   7
   9  -5  -2 124.337 8.20006   6
   9  -5  -2 114.338 7.41824   2
  -9   5   2 123.675 5.69417   4
  -9   5   2 116.385 8.20550   5
   8  -5  -2 311.752 11.5791   6
   8  -5  -2 279.168 34.3090   1
   8  -5  -2 313.137 11.8327   7
   8  -5  -2 305.204 10.8208   2
   8  -5  -2 315.513 8.53202   3
   8  -5  -2 307.726 9.92014   4
   8  -5  -2 296.919 11.4713   2
  -8   5   2 310.978 9.79939   4
  -8   5   2 313.527 8.73960   3
  -8   5   2 322.922 11.8035   7
  -8   5   2 306.639 11.5546   5
   7  -5  -2 621.592 36.3082   1
   7  -5  -2 565.640 33.2349   1
   7  -5  -2 592.042 15.9541   4
   7  -5  -2 587.652 16.4561   2
   7  -5  -2 575.419 16.8177   7
   7  -5  -2 575.498 17.2330   5
   7  -5  -2 572.718 16.5585   2
   7  -5  -2 596.068 17.2182   7
   7  -5  -2 582.779 17.1038   6
  -7   5   2 562.466 17.2373   6
  -7   5   2 587.699 14.1250   3
  -7   5   2 571.779 15.8797   4
  -7   5   2 592.352 17.0226   7
  -7   5   2 596.492 17.1674   5
   6  -5  -2 73.0558 4.78846   6
   6  -5  -2 80.0433 13.0173   1
   6  -5  -2 78.6630 5.35564   5
   6  -5  -2 80.6789 4.78020   7
   6  -5  -2 73.7478 4.58707   2
   6  -5  -2 70.8497 4.51356   4
  -6   5   2 72.7827 4.90337   7
  -6   5   2 82.7826 4.57802   4
  -6   5   2 82.1328 5.06083   5
  -6   5   2 78.8822 5.35042   6
   5  -5  -2 1493.66 37.8358   6
   5  -5  -2 1572.45 37.8064   2
   5  -5  -2 1629.40 37.9081   4
   5  -5  -2 1480.64 51.3075   1
   5  -5  -2 1607.92 38.0509   5
   5  -5  -2 1543.63 37.9784   7
  -5   5   2 1588.02 52.9330   1
  -5   5   2 1564.92 38.0191   5
  -5   5   2 1528.55 37.8051   4
  -5   5   2 1633.92 38.1557   7
  -5   5   2 1599.06 37.9914   6
   4  -5  -2 1606.23 37.3515   5
   4  -5  -2 1556.27 37.2263   6
   4  -5  -2 1557.21 37.4812   7
   4  -5  -2 1576.90 50.5338   1
   4  -5  -2 1550.37 37.5095   4
   4  -5  -2 1517.30 37.2661   2
  -4   5   2 1525.22 37.5196   4
  -4   5   2 1571.21 37.1941   6
  -4   5   2 1582.83 51.0324   1
  -4   5   2 1560.33 37.5106   7
  -4   5   2 1524.74 37.2700   5
   3  -5  -2 6.16961 1.44147   6
   3  -5  -2 4.11265 1.40295   7
   3  -5  -2 2.67625 1.38244   2
   3  -5  -2 3.39240 1.66315   4
   3  -5  -2 2.05859 5.06135   1
   3  -5  -2 4.81294 1.48129   5
  -3   5   2 8.78572 1.90038   4
  -3   5   2 7.53828 1.44705   6
  -3   5   2 2.87665 1.47536   7
  -3   5   2 5.18921 1.64001   2
  -3   5   2 -3.3469 6.03328   1
  -3   5   2 6.29313 1.46782   5
   2  -5  -2 159.444 5.97861   2
   2  -5  -2 156.898 5.18591   6
   2  -5  -2 171.219 5.59964   5
   2  -5  -2 154.907 4.92691   3
   2  -5  -2 144.925 13.9480   1
   2  -5  -2 156.776 5.94642   7
   2  -5  -2 167.167 6.31093   4
  -2   5   2 159.231 6.01313   7
  -2   5   2 159.954 6.26382   4
  -2   5   2 165.751 6.02955   2
  -2   5   2 164.143 5.26231   6
  -2   5   2 159.603 5.02887   3
  -2   5   2 159.346 15.0095   1
   1  -5  -2 1011.98 24.0055   6
   1  -5  -2 1027.46 24.4358   5
   1  -5  -2 1030.53 37.8329   1
   1  -5  -2 1014.27 25.2349   4
   1  -5  -2 957.228 24.9677   2
   1  -5  -2 987.720 25.4707   7
   1  -5  -2 1026.32 24.4320   3
  -1   5   2 1015.30 25.2911   7
  -1   5   2 1011.92 25.3035   4
  -1   5   2 1006.02 23.9558   6
  -1   5   2 1035.46 25.1294   2
  -1   5   2 1003.29 37.8818   1
  -1   5   2 967.628 24.3863   3
   0  -5  -2 1334.91 31.5843   6
   0  -5  -2 1337.26 32.8960   4
   0  -5  -2 1321.64 32.1117   5
   0  -5  -2 1368.14 33.2610   7
   0  -5  -2 1365.77 32.6310   3
   0  -5  -2 1306.30 32.8820   2
   0  -5  -2 1362.82 47.5700   1
   0   5   2 1348.17 31.5854   6
   0   5   2 1363.69 32.9851   4
   0   5   2 1414.20 33.0674   2
   0   5   2 1356.64 33.2285   7
   0   5   2 1325.13 32.6137   3
   0   5   2 1309.11 47.5770   1
  -1  -5  -2 1.14363 8.05770   1
  -1  -5  -2 0.26071 1.55948   2
  -1  -5  -2 0.51817 1.66076   7
  -1  -5  -2 1.78266 1.89285   3
  -1  -5  -2 0.34376 1.30835   5
  -1  -5  -2 -1.6483 1.79103   4
   1   5   2 1.77722 1.58313   4
   1   5   2 -1.1789 1.97804   2
   1   5   2 -0.9817 9.34105   1
   1   5   2 -0.4685 1.80934   3
   1   5   2 1.14083 1.89534   7
   1   5   2 0.16216 1.13948   6
  -2  -5  -2 332.328 11.0472   2
  -2  -5  -2 324.458 27.4154   1
  -2  -5  -2 345.110 11.5562   3
  -2  -5  -2 353.472 10.7857   4
  -2  -5  -2 355.090 10.3199   5
  -2  -5  -2 344.832 11.5069   7
   2   5   2 347.060 9.71089   6
   2   5   2 327.654 10.4766   4
   2   5   2 342.493 28.8387   1
   2   5   2 349.801 11.4584   2
   2   5   2 330.506 11.2775   3
  -3  -5  -2 769.824 21.4202   7
  -3  -5  -2 789.512 20.0508   4
  -3  -5  -2 716.044 20.6939   2
  -3  -5  -2 739.398 19.8717   5
  -3  -5  -2 783.063 42.4176   1
   3   5   2 730.279 19.6799   4
   3   5   2 758.827 19.2214   6
   3   5   2 743.714 21.2437   3
   3   5   2 768.390 19.2958   6
   3   5   2 751.880 21.5522   7
   3   5   2 746.740 21.2504   2
   3   5   2 704.384 43.3024   1
  -4  -5  -2 -1.4643 1.99866   5
  -4  -5  -2 -4.0669 2.50637   7
  -4  -5  -2 2.07664 2.62590   4
  -4  -5  -2 -18.533 18.3808   1
  -4  -5  -2 -2.9049 2.28740   2
   4   5   2 1.42173 1.90118   6
   4   5   2 0.40101 2.45996   6
   4   5   2 -0.2637 3.77485   7
   4   5   2 0.93800 3.15218   3
   4   5   2 -3.0910 2.34831   7
   4   5   2 16.8497 20.4816   1
   4   5   2 -0.0573 1.85370   4
   4   5   2 -5.0837 3.00539   5
  -5  -5  -2 149.963 8.75013   2
  -5  -5  -2 140.011 7.87645   5
  -5  -5  -2 149.271 9.52673   7
   5   5   2 145.225 7.00666   6
   5   5   2 143.556 9.19153   7
   5   5   2 156.608 9.34869   3
  -6  -5  -2 261.638 12.9787   7
  -6  -5  -2 254.269 11.8027   2
  -6  -5  -2 258.933 11.1830   5
   6   5   2 240.611 13.2697   7
   6   5   2 236.852 10.0702   6
   6   5   2 244.049 12.5110   3
  -7  -5  -2 47.9832 6.59575   2
  -7  -5  -2 35.1011 5.70354   5
  -7  -5  -2 51.7390 7.64134   7
   7   5   2 51.6730 7.75652   3
  11  -6  -2 20.9715 5.16773   2
  11  -6  -2 42.1993 6.67207   6
 -11   6   2 31.4676 6.52519   5
  10  -6  -2 218.341 11.2651   6
  10  -6  -2 190.499 9.94368   2
 -10   6   2 204.529 11.2342   5
 -10   6   2 197.485 8.10597   4
   9  -6  -2 490.150 15.5188   2
   9  -6  -2 468.379 16.1827   7
   9  -6  -2 479.234 16.3178   6
   9  -6  -2 469.669 14.7100   4
  -9   6   2 471.721 16.2420   5
  -9   6   2 473.511 14.1867   4
   8  -6  -2 115.194 8.26764   7
   8  -6  -2 123.049 6.99145   4
   8  -6  -2 85.2045 20.4623   1
   8  -6  -2 122.210 7.53868   6
   8  -6  -2 120.331 6.79904   2
  -8   6   2 126.637 6.29634   4
  -8   6   2 126.347 7.74774   7
  -8   6   2 124.998 7.56631   5
   7  -6  -2 54.8284 6.02715   7
   7  -6  -2 66.5396 5.27574   4
   7  -6  -2 60.0025 4.88647   2
   7  -6  -2 72.2979 15.4786   1
   7  -6  -2 64.1064 5.21064   7
   7  -6  -2 67.4601 5.33166   6
  -7   6   2 60.6306 4.79036   4
  -7   6   2 73.9911 5.46743   5
  -7   6   2 70.2512 5.65279   7
   6  -6  -2 700.616 18.9151   4
   6  -6  -2 706.240 19.2178   5
   6  -6  -2 680.483 18.9743   6
   6  -6  -2 696.780 18.7644   2
   6  -6  -2 686.585 35.0840   1
   6  -6  -2 698.810 19.0934   7
  -6   6   2 656.773 35.0589   1
  -6   6   2 676.891 18.9795   5
  -6   6   2 684.471 18.8976   4
  -6   6   2 698.167 19.1890   7
  -6   6   2 702.379 19.1749   6
   5  -6  -2 720.059 19.0648   4
   5  -6  -2 671.604 18.6040   2
   5  -6  -2 715.490 18.8525   5
   5  -6  -2 721.858 18.7551   6
   5  -6  -2 696.667 32.8395   1
   5  -6  -2 706.748 18.9967   7
  -5   6   2 705.168 19.0425   7
  -5   6   2 718.500 18.8093   6
  -5   6   2 645.223 32.3911   1
  -5   6   2 693.800 19.0571   4
  -5   6   2 684.303 18.6702   5
   4  -6  -2 -3.8406 6.61865   1
   4  -6  -2 3.64696 1.69081   5
   4  -6  -2 2.89639 1.93887   4
   4  -6  -2 0.69917 1.50968   2
   4  -6  -2 -0.2731 1.44391   7
  -4   6   2 1.32497 0.68694   3
  -4   6   2 -1.0331 8.38743   1
  -4   6   2 0.31933 1.56200   6
  -4   6   2 0.68698 0.65807   3
  -4   6   2 0.94557 1.66604   7
  -4   6   2 1.28697 1.47633   5
  -4   6   2 1.66094 1.82484   4
   3  -6  -2 1244.53 45.0731   1
   3  -6  -2 1260.43 30.0282   5
   3  -6  -2 1255.12 30.5990   2
   3  -6  -2 1247.22 30.9314   4
   3  -6  -2 1169.85 29.7179   6
  -3   6   2 1227.52 28.9068   3
  -3   6   2 1254.01 45.6599   1
  -3   6   2 1263.76 30.5671   2
  -3   6   2 1223.04 30.9508   4
  -3   6   2 1206.63 30.6607   7
   2  -6  -2 1428.09 50.3422   1
   2  -6  -2 1379.68 34.9818   2
   2  -6  -2 1439.02 33.9176   3
   2  -6  -2 1476.06 35.3789   7
   2  -6  -2 1440.19 35.3458   4
   2  -6  -2 1434.81 34.0172   6
  -2   6   2 1449.61 35.3331   7
  -2   6   2 1491.53 35.1615   2
  -2   6   2 1365.62 35.2776   4
  -2   6   2 1418.03 33.9279   3
  -2   6   2 1465.32 34.0378   6
  -2   6   2 1405.81 50.7218   1
   1  -6  -2 151.099 6.69140   4
   1  -6  -2 142.942 5.04225   6
   1  -6  -2 153.188 18.5164   1
   1  -6  -2 134.335 6.16408   2
   1  -6  -2 145.079 5.48568   5
   1  -6  -2 149.912 5.74048   3
   1  -6  -2 138.954 6.27019   7
  -1   6   2 144.987 6.59938   7
  -1   6   2 130.891 19.5780   1
  -1   6   2 142.984 5.08948   6
  -1   6   2 137.524 5.67960   3
  -1   6   2 147.880 6.51197   2
  -1   6   2 143.381 6.41976   4
   0  -6  -2 488.870 14.3974   7
   0  -6  -2 465.319 13.6454   3
   0  -6  -2 485.308 14.1333   4
   0  -6  -2 467.617 14.0143   2
   0  -6  -2 498.000 28.9727   1
   0  -6  -2 462.573 12.9697   5
   0   6   2 482.277 12.4814   6
   0   6   2 475.687 30.5942   1
   0   6   2 472.908 14.1296   2
   0   6   2 475.734 14.4073   7
   0   6   2 476.702 14.0778   4
   0   6   2 469.475 13.7033   3
  -1  -6  -2 589.863 34.4818   1
  -1  -6  -2 587.264 16.2850   4
  -1  -6  -2 559.846 16.3013   2
  -1  -6  -2 568.748 16.6857   7
  -1  -6  -2 560.538 15.2098   5
  -1  -6  -2 575.479 16.4636   3
   1   6   2 543.249 35.6593   1
   1   6   2 534.628 18.7925   7
   1   6   2 586.513 14.6948   6
   1   6   2 581.665 16.6963   2
   1   6   2 551.758 16.0202   4
   1   6   2 527.620 16.1126   3
  -2  -6  -2 9.80356 14.3586   1
  -2  -6  -2 21.4056 3.47355   4
  -2  -6  -2 19.6413 3.28922   2
  -2  -6  -2 0.52256 5.37856   3
  -2  -6  -2 16.5039 3.03117   7
  -2  -6  -2 19.8325 2.53392   5
   2   6   2 17.1204 2.53945   6
   2   6   2 12.3550 3.45613   7
   2   6   2 15.2087 3.05889   3
   2   6   2 26.2356 17.2516   1
   2   6   2 16.1706 2.74046   4
  -3  -6  -2 202.930 27.0659   1
  -3  -6  -2 186.992 8.77713   2
  -3  -6  -2 176.243 8.16147   4
  -3  -6  -2 175.335 8.84993   7
  -3  -6  -2 182.022 7.49052   5
   3   6   2 168.755 7.26321   4
   3   6   2 180.946 7.17434   6
   3   6   2 120.105 25.0438   1
   3   6   2 166.945 6.57271   6
   3   6   2 167.840 9.07609   3
   3   6   2 174.597 10.3544   7
  -4  -6  -2 310.287 13.0419   7
  -4  -6  -2 322.936 12.5022   2
  -4  -6  -2 308.976 11.0694   5
   4   6   2 322.288 13.0166   3
   4   6   2 316.851 10.3762   6
   4   6   2 312.624 13.0746   7
   4   6   2 327.075 10.7369   4
   4   6   2 280.188 14.7718   7
  -5  -6  -2 361.106 14.3480   2
  -5  -6  -2 368.664 13.7002   5
   5   6   2 340.122 15.2282   7
   5   6   2 358.173 14.9790   3
   5   6   2 355.088 11.9863   6
  -6  -6  -2 5.52937 4.49556   5
  -6  -6  -2 0.79953 5.50537   7
  -6  -6  -2 -8.0275 4.47640   2
   6   6   2 4.06438 5.30104   3
  11  -7  -2 285.070 14.4788   6
  11  -7  -2 286.574 13.2491   2
 -11   7   2 262.778 14.2633   5
  10  -7  -2 467.800 17.2134   6
  10  -7  -2 471.133 15.9793   2
 -10   7   2 443.907 14.8010   4
 -10   7   2 462.345 17.2676   5
   9  -7  -2 3.60218 3.31586   6
   9  -7  -2 -1.3342 3.70677   2
   9  -7  -2 2.63797 3.64199   7
  -9   7   2 3.46033 3.40534   5
  -9   7   2 3.36654 2.84169   4
   8  -7  -2 244.668 9.79335   2
   8  -7  -2 228.644 10.3582   4
   8  -7  -2 251.258 10.4649   7
   8  -7  -2 222.320 12.4883   6
  -8   7   2 251.349 11.0067   7
  -8   7   2 252.831 9.70617   4
   7  -7  -2 419.798 13.5539   6
   7  -7  -2 405.124 13.0621   2
   7  -7  -2 398.076 13.4675   4
   7  -7  -2 415.595 13.6289   7
  -7   7   2 403.640 13.4205   5
  -7   7   2 414.739 13.8402   7
  -7   7   2 411.599 13.2828   4
   6  -7  -2 155.117 24.1151   1
   6  -7  -2 160.246 7.96400   4
   6  -7  -2 154.409 7.47343   7
   6  -7  -2 159.065 7.87836   5
   6  -7  -2 160.077 7.24854   6
   6  -7  -2 165.119 7.35490   2
  -6   7   2 163.360 7.25638   5
  -6   7   2 165.328 7.68050   4
  -6   7   2 104.048 16.8625   1
  -6   7   2 150.635 7.83654   6
  -6   7   2 166.855 8.13712   7
   5  -7  -2 28.1509 12.0352   1
   5  -7  -2 24.9905 3.74531   4
   5  -7  -2 19.8999 2.74871   2
   5  -7  -2 17.2517 2.73289   7
   5  -7  -2 29.9471 3.67887   6
   5  -7  -2 31.1584 3.54204   5
  -5   7   2 3.82256 10.1671   1
  -5   7   2 16.6869 3.00206   4
  -5   7   2 18.9779 2.53989   5
  -5   7   2 25.2027 3.16921   6
  -5   7   2 22.1897 3.13036   7
   4  -7  -2 839.966 22.5741   4
   4  -7  -2 764.034 37.0766   1
   4  -7  -2 839.175 21.5997   5
   4  -7  -2 842.419 21.4401   6
   4  -7  -2 819.664 21.9897   2
   4  -7  -2 859.588 22.4026   7
  -4   7   2 816.881 22.5386   4
  -4   7   2 863.298 40.7050   1
  -4   7   2 822.460 22.0309   2
  -4   7   2 802.653 19.9810   3
  -4   7   2 832.395 21.4322   6
  -4   7   2 826.891 22.3782   7
  -4   7   2 840.996 19.6970   3
   3  -7  -2 152.392 19.9999   1
   3  -7  -2 173.748 7.32130   7
   3  -7  -2 153.334 6.97555   2
   3  -7  -2 159.744 6.20758   6
   3  -7  -2 162.767 6.53569   5
   3  -7  -2 169.748 7.79024   4
  -3   7   2 173.533 7.37925   2
  -3   7   2 170.410 7.48600   7
  -3   7   2 167.307 6.37394   6
  -3   7   2 160.568 5.60860   3
  -3   7   2 165.561 7.46396   4
  -3   7   2 194.025 22.1348   1
   2  -7  -2 3.06291 1.92696   7
   2  -7  -2 1.79918 9.82158   1
   2  -7  -2 1.71250 1.78705   5
   2  -7  -2 3.54708 1.56510   6
   2  -7  -2 4.95466 2.10920   2
   2  -7  -2 5.24274 1.77554   3
  -2   7   2 3.37254 2.33979   7
  -2   7   2 2.98536 1.72269   6
  -2   7   2 7.33154 12.4919   1
  -2   7   2 7.46545 2.58843   4
  -2   7   2 4.75074 2.59216   2
  -2   7   2 5.48944 1.79399   3
   1  -7  -2 861.650 23.4441   4
   1  -7  -2 881.507 23.6126   7
   1  -7  -2 865.099 21.9974   5
   1  -7  -2 882.270 21.6063   6
   1  -7  -2 864.945 21.9856   5
   1  -7  -2 844.279 41.2570   1
   1  -7  -2 882.359 23.2853   2
   1  -7  -2 901.918 22.5711   3
  -1   7   2 874.277 22.4358   6
  -1   7   2 881.839 23.4303   2
  -1   7   2 841.023 23.3602   4
  -1   7   2 859.587 23.6009   7
  -1   7   2 877.297 22.4843   3
  -1   7   2 809.326 42.3125   1
   0  -7  -2 83.1646 16.0415   1
   0  -7  -2 87.9597 4.94000   5
   0  -7  -2 88.3020 4.57082   5
   0  -7  -2 88.4615 6.05566   3
   0  -7  -2 79.1130 5.54357   2
   0  -7  -2 86.6131 5.88438   7
   0  -7  -2 84.4600 6.42976   4
   0   7   2 79.7724 8.35266   2
   0   7   2 92.0282 5.47557   3
   0   7   2 91.1000 5.80650   4
   0   7   2 83.1141 5.95575   6
   0   7   2 83.2118 18.6967   1
  -1  -7  -2 1.51334 1.75192   5
  -1  -7  -2 3.48328 2.63585   7
  -1  -7  -2 0.29588 2.26853   2
  -1  -7  -2 0.78499 3.07277   4
  -1  -7  -2 18.5210 15.2742   1
   1   7   2 1.47768 2.33682   3
   1   7   2 1.75139 2.38527   4
   1   7   2 1.63991 1.88342   6
   1   7   2 -26.331 18.1465   1
   1   7   2 2.35470 3.24768   7
  -2  -7  -2 318.946 39.7879   1
  -2  -7  -2 382.971 14.6148   2
  -2  -7  -2 384.797 11.8794   5
  -2  -7  -2 359.897 13.4182   4
  -2  -7  -2 402.917 14.0737   7
   2   7   2 441.816 71.6977   1
   2   7   2 389.657 12.8317   4
   2   7   2 373.115 11.4468   6
   2   7   2 395.023 11.2985   6
   2   7   2 409.325 15.1653   7
   2   7   2 394.009 14.0502   3
  -3  -7  -2 214.963 8.69757   5
  -3  -7  -2 215.616 10.2942   2
  -3  -7  -2 224.433 10.8777   7
   3   7   2 203.883 7.81144   6
   3   7   2 211.521 10.6660   3
   3   7   2 211.568 8.93614   4
  -4  -7  -2 115.571 10.7048   7
  -4  -7  -2 112.572 8.80339   2
  -4  -7  -2 117.535 7.58398   5
   4   7   2 133.257 10.4188   7
   4   7   2 107.681 7.39269   4
   4   7   2 122.874 9.39373   3
   4   7   2 119.455 6.62103   6
  -5  -7  -2 24.8837 5.31497   2
  -5  -7  -2 25.7656 4.80288   5
  -5  -7  -2 29.1659 6.17465   7
   5   7   2 22.9054 5.92590   3
  10  -8  -2 99.9466 8.54030   2
  10  -8  -2 97.5119 9.29965   6
 -10   8   2 106.181 8.36579   4
 -10   8   2 96.6588 9.26322   5
   9  -8  -2 299.260 12.4863   6
   9  -8  -2 269.303 12.7878   7
   9  -8  -2 285.207 11.4740   2
  -9   8   2 311.281 12.6155   5
  -9   8   2 282.303 13.1976   4
   8  -8  -2 182.856 9.88012   7
   8  -8  -2 189.730 10.3240   2
   8  -8  -2 212.070 9.78450   6
  -8   8   2 193.091 9.28469   4
  -8   8   2 194.725 9.51824   5
   7  -8  -2 -2.6250 2.42699   2
   7  -8  -2 -1.2446 2.70404   7
   7  -8  -2 4.09347 2.94453   6
  -7   8   2 3.72924 2.86958   4
  -7   8   2 -2.6645 3.19958   7
  -7   8   2 2.84647 2.65090   5
   6  -8  -2 308.996 10.8690   6
   6  -8  -2 304.482 11.0952   2
   6  -8  -2 322.621 11.5357   7
   6  -8  -2 286.066 11.3939   5
  -6   8   2 318.614 11.7291   4
  -6   8   2 314.782 12.0730   7
  -6   8   2 308.785 11.8553   6
  -6   8   2 312.267 11.0155   5
   5  -8  -2 453.461 14.1519   2
   5  -8  -2 453.714 13.5639   6
   5  -8  -2 458.375 14.4603   7
   5  -8  -2 444.306 13.9880   5
   5  -8  -2 425.807 32.4982   1
  -5   8   2 449.958 14.7360   4
  -5   8   2 442.231 13.8653   6
  -5   8   2 469.486 36.0218   1
  -5   8   2 449.057 14.6314   7
   4  -8  -2 88.9670 5.08153   6
   4  -8  -2 98.2246 6.11448   2
   4  -8  -2 87.6926 5.94643   7
   4  -8  -2 88.4940 16.3015   1
   4  -8  -2 86.5191 5.76710   5
  -4   8   2 82.6882 18.3859   1
  -4   8   2 99.3704 6.57022   4
  -4   8   2 90.2912 3.85900   3
  -4   8   2 94.0262 5.64613   6
  -4   8   2 86.2416 6.71083   7
  -4   8   2 88.0595 6.93561   2
   3  -8  -2 211.294 7.92734   5
   3  -8  -2 225.846 9.07159   7
   3  -8  -2 234.220 27.3616   1
   3  -8  -2 210.990 7.49515   6
   3  -8  -2 196.133 8.50681   2
  -3   8   2 203.406 7.01074   3
  -3   8   2 202.106 9.30597   7
  -3   8   2 181.745 23.6935   1
  -3   8   2 206.637 9.04667   4
  -3   8   2 208.554 7.78046   6
   2  -8  -2 982.690 48.6259   1
   2  -8  -2 965.998 24.7859   5
   2  -8  -2 990.350 24.5245   6
   2  -8  -2 966.231 24.8034   5
   2  -8  -2 990.209 26.5084   7
   2  -8  -2 986.758 26.2654   2
  -2   8   2 974.321 26.6666   4
  -2   8   2 983.228 26.6978   7
  -2   8   2 981.788 24.5569   6
  -2   8   2 936.625 49.7075   1
  -2   8   2 988.739 24.9034   3
   1  -8  -2 54.4436 5.53111   2
   1  -8  -2 51.7252 5.47391   7
   1  -8  -2 52.1221 3.97963   5
   1  -8  -2 55.5461 3.77519   6
   1  -8  -2 53.9183 4.82201   5
   1  -8  -2 48.4422 17.3380   1
   1  -8  -2 58.7416 5.56732   3
  -1   8   2 52.7630 4.69221   3
  -1   8   2 35.8157 4.73680   7
  -1   8   2 33.5652 20.3547   1
  -1   8   2 57.6045 4.38505   6
  -1   8   2 57.4672 5.73079   4
   0  -8  -2 3.95770 3.22357   2
   0  -8  -2 26.4686 16.1317   1
   0  -8  -2 -1.2618 2.38821   7
   0  -8  -2 1.59484 2.44870   5
   0  -8  -2 0.46844 1.80957   5
   0   8   2 -0.3635 3.66763   7
   0   8   2 1.12146 2.20570   6
   0   8   2 1.64354 2.81467   4
   0   8   2 3.80225 2.55302   3
  -1  -8  -2 452.058 13.7553   5
  -1  -8  -2 463.768 15.3251   2
  -1  -8  -2 445.867 13.2411   5
  -1  -8  -2 465.013 15.7244   7
   1   8   2 442.741 12.8029   6
   1   8   2 444.641 16.4765   7
   1   8   2 440.641 14.8489   4
   1   8   2 426.788 15.7456   3
  -2  -8  -2 231.467 8.91076   5
  -2  -8  -2 222.747 11.1232   7
  -2  -8  -2 221.857 10.6094   2
   2   8   2 217.243 10.8608   3
   2   8   2 224.922 8.01721   6
   2   8   2 229.976 10.0119   4
  -3  -8  -2 -1.7651 4.45489   7
  -3  -8  -2 2.33156 3.87316   2
  -3  -8  -2 12.2557 3.39491   5
   3   8   2 3.53931 4.65411   4
   3   8   2 7.83381 4.38603   3
  -4  -8  -2 120.312 11.8282   7
  -4  -8  -2 103.257 10.5177   2
   4   8   2 109.306 10.8837   3
  10  -9  -2 108.382 10.2001   6
  10  -9  -2 131.492 9.65700   2
 -10   9   2 113.258 9.89148   5
 -10   9   2 124.808 9.73514   4
   9  -9  -2 26.9145 4.96605   6
   9  -9  -2 19.6812 4.36233   2
  -9   9   2 24.7343 4.62549   4
  -9   9   2 25.4009 5.19417   5
   8  -9  -2 487.509 17.4083   7
   8  -9  -2 510.539 16.9078   6
   8  -9  -2 497.900 16.6051   2
  -8   9   2 522.157 16.9432   5
  -8   9   2 516.266 17.2094   4
   7  -9  -2 539.607 17.4013   7
   7  -9  -2 519.253 17.2510   2
  -7   9   2 500.963 19.1361   5
  -7   9   2 507.342 17.0919   4
   6  -9  -2 279.774 10.4951   6
   6  -9  -2 274.199 11.2616   2
   6  -9  -2 278.382 11.3272   7
  -6   9   2 267.516 12.0453   4
  -6   9   2 258.195 12.0632   7
   5  -9  -2 49.6124 4.91471   6
   5  -9  -2 38.5346 4.43997   5
   5  -9  -2 41.3947 5.48267   2
   5  -9  -2 31.7231 3.97351   7
  -5   9   2 32.0376 4.65415   7
  -5   9   2 35.1271 4.38127   6
  -5   9   2 45.4522 2.72649   3
   4  -9  -2 356.450 12.7079   7
   4  -9  -2 333.629 10.9093   6
   4  -9  -2 328.363 12.1027   2
   4  -9  -2 337.120 11.5332   5
  -4   9   2 324.618 11.3857   6
  -4   9   2 335.375 9.65901   3
  -4   9   2 324.838 13.2154   7
   3  -9  -2 723.988 19.0268   6
   3  -9  -2 694.141 21.0529   2
   3  -9  -2 698.848 19.3353   5
   3  -9  -2 747.869 21.2097   7
  -3   9   2 663.758 23.4952   7
  -3   9   2 733.060 18.7738   3
  -3   9   2 644.625 26.0562   4
  -3   9   2 721.881 19.2438   6
   2  -9  -2 1.91532 2.10979   5
   2  -9  -2 2.69869 3.03797   5
   2  -9  -2 2.91254 2.83198   7
   2  -9  -2 2.75781 2.75580   2
   2  -9  -2 2.40023 1.89660   6
  -2   9   2 0.46356 4.01252   7
  -2   9   2 5.63292 2.36033   3
  -2   9   2 4.72422 2.76232   6
   1  -9  -2 168.325 9.09300   7
   1  -9  -2 186.854 9.18635   2
   1  -9  -2 185.395 7.32338   5
   1  -9  -2 154.657 7.86978   5
  -1   9   2 172.143 7.32448   6
  -1   9   2 159.899 10.8569   7
  -1   9   2 180.509 8.36326   3
  -1   9   2 186.692 9.49729   4
   0  -9  -2 538.817 17.9547   2
   0  -9  -2 559.977 18.4448   7
   0  -9  -2 550.925 15.6503   5
   0   9   2 549.516 17.9124   4
  -1  -9  -2 9.13000 4.13464   2
  -1  -9  -2 17.7099 3.21628   5
  -1  -9  -2 12.1881 4.33842   7
   1   9   2 7.46883 3.97307   3
   1   9   2 15.0252 3.84348   4
  -2  -9  -2 0.79992 3.37341   5
  -2  -9  -2 -2.0065 4.19812   2
   2   9   2 0.51900 4.30934   3
   2   9   2 1.26051 3.84574   4
  -3  -9  -2 15.4328 5.53354   2
  -3  -9  -2 6.90790 5.80384   7
   3   9   2 8.93354 5.60709   3
   3   9   2 10.3806 5.02419   4
   9 -10  -2 442.337 16.2935   2
   9 -10  -2 445.374 16.8000   6
  -9  10   2 443.894 16.9231   5
  -9  10   2 464.225 17.3947   4
   8 -10  -2 322.419 13.1689   6
   8 -10  -2 326.951 13.1498   2
  -8  10   2 324.842 13.9425   4
   7 -10  -2 5.67500 3.43133   6
   7 -10  -2 7.75261 4.05453   7
   7 -10  -2 4.70720 3.39926   2
  -7  10   2 4.09274 3.84041   4
   6 -10  -2 275.504 12.2709   7
   6 -10  -2 284.462 11.8547   6
   6 -10  -2 256.138 11.5472   2
  -6  10   2 301.469 12.7360   4
   5 -10  -2 44.4748 5.37719   6
   5 -10  -2 34.0890 5.02312   7
   5 -10  -2 41.2265 4.71320   2
  -5  10   2 40.5324 5.25429   4
  -5  10   2 36.7681 3.03716   3
   4 -10  -2 86.6204 5.96333   6
   4 -10  -2 82.7927 7.30736   2
   4 -10  -2 82.0928 9.46599   5
   4 -10  -2 89.7978 7.86147   7
  -4  10   2 85.6360 4.94895   3
  -4  10   2 73.4445 9.20119   6
  -4  10   2 85.3651 7.70136   4
   3 -10  -2 1.56238 2.52121   5
   3 -10  -2 0.64596 3.12830   2
   3 -10  -2 0.38113 3.36127   7
   3 -10  -2 1.63823 2.29394   6
  -3  10   2 4.32677 3.29970   4
  -3  10   2 5.15213 2.61870   3
   2 -10  -2 186.696 7.87590   5
   2 -10  -2 188.961 7.56364   6
   2 -10  -2 190.574 10.3148   7
   2 -10  -2 169.958 9.76532   2
  -2  10   2 188.558 8.66389   3
  -2  10   2 184.688 10.2412   4
   1 -10  -2 664.284 18.6934   5
   1 -10  -2 666.770 22.0595   7
   1 -10  -2 683.155 21.4641   2
  -1  10   2 706.119 21.9228   3
  -1  10   2 674.486 21.6486   4
   0 -10  -2 24.9212 5.55519   7
   0 -10  -2 27.4264 5.16641   2
   0 -10  -2 17.9280 3.44942   5
   0  10   2 24.8039 5.12099   4
   0  10   2 36.5435 5.38915   3
  -1 -10  -2 97.5733 11.6361   7
  -1 -10  -2 89.6520 9.54203   2
   1  10   2 91.6361 9.18147   4
   1  10   2 92.1789 9.52566   3
   9 -11  -2 128.501 10.9583   2
   9 -11  -2 148.482 11.3201   6
  -9  11   2 136.428 12.0330   4
   8 -11  -2 11.1819 4.50800   2
   8 -11  -2 14.2525 5.03321   6
  -8  11   2 8.48251 5.24721   4
   7 -11  -2 234.286 11.1823   6
   7 -11  -2 265.387 12.1147   2
  -7  11   2 231.839 12.6455   4
   6 -11  -2 93.4836 7.83325   6
   6 -11  -2 106.182 8.65073   2
  -6  11   2 87.8370 9.46462   4
   5 -11  -2 6.92117 4.51718   7
   5 -11  -2 13.9228 4.24124   2
  -5  11   2 7.24829 4.51591   4
   4 -11  -2 216.073 11.8379   7
   4 -11  -2 213.823 9.58447   6
   4 -11  -2 234.319 11.5416   2
   4 -11  -2 217.845 9.64306   5
  -4  11   2 220.960 12.0670   4
  -4  11   2 235.752 9.76848   3
   3 -11  -2 77.8863 6.45120   5
   3 -11  -2 67.0643 8.04156   2
   3 -11  -2 72.2330 9.18905   7
   3 -11  -2 77.5700 6.38200   6
  -3  11   2 69.1257 8.75319   4
  -3  11   2 79.1477 6.70642   3
   2 -11  -2 10.0387 4.99676   7
   2 -11  -2 15.5582 4.73958   2
   2 -11  -2 25.7364 5.41416   5
  -2  11   2 22.2072 5.59205   4
  -2  11   2 30.8027 4.85497   3
   1 -11  -2 68.9339 7.52084   2
  -1  11   2 72.6852 8.43634   3
  -1  11   2 67.8212 9.40188   4
   7 -12  -2 15.3838 4.98561   2
   7 -12  -2 16.2403 5.29920   6
  -7  12   2 13.3345 5.74933   4
   6 -12  -2 11.6259 5.35903   2
   6 -12  -2 1.11008 4.45993   6
  -6  12   2 5.03418 5.24017   4
   5 -12  -2 327.353 14.6412   2
   5 -12  -2 300.292 12.5994   6
  -5  12   2 290.309 15.0952   4
   4 -12  -2 44.4830 6.12965   2
  -4  12   2 65.9546 8.09806   4
   3 -12  -2 -9.3000 5.42523   2
  -3  12   2 0.93676 5.87824   4
  -3  12  -3 93.5161 9.41563   3
  -3  12  -3 92.1598 10.9686   4
   3 -12   3 82.3868 8.75766   6
   3 -12   3 86.9022 9.94669   2
  -4  12  -3 16.8104 5.68562   4
   4 -12   3 2.45889 4.61600   2
   4 -12   3 6.45582 5.69688   7
   4 -12   3 11.1478 4.51674   6
  -5  12  -3 111.050 10.9321   4
   5 -12   3 103.383 9.76087   2
   5 -12   3 71.7234 7.98739   7
   5 -12   3 96.4029 9.66377   6
  -6  12  -3 239.164 13.7925   4
   6 -12   3 211.326 12.0377   6
   6 -12   3 211.609 12.1723   2
  -7  12  -3 65.7670 8.36264   4
   7 -12   3 67.7904 7.12415   2
   7 -12   3 60.8782 6.88222   6
   0  11  -3 94.9979 10.6042   4
   0  11  -3 109.117 11.3255   3
   0 -11   3 107.727 11.8185   7
   0 -11   3 116.278 11.1267   2
  -1  11  -3 360.422 14.9377   3
  -1  11  -3 330.045 15.0391   4
   1 -11   3 344.967 15.7710   7
   1 -11   3 371.851 15.3508   2
  -2  11  -3 88.0013 9.12978   4
  -2  11  -3 84.4790 8.28874   3
   2 -11   3 81.7499 8.51902   2
   2 -11   3 70.5428 7.30141   6
   2 -11   3 73.7301 9.59862   7
  -3  11  -3 14.6520 4.92718   4
   3 -11   3 5.42393 5.04299   7
   3 -11   3 10.8501 4.19280   2
   3 -11   3 5.75342 3.61261   6
  -4  11  -3 319.960 11.9535   3
  -4  11  -3 311.205 14.2905   4
   4 -11   3 331.714 13.2546   2
   4 -11   3 330.746 12.8922   6
   4 -11   3 319.292 14.4641   7
  -5  11  -3 486.643 18.3048   4
  -5  11  -3 477.273 14.7491   3
   5 -11   3 500.161 18.3130   7
   5 -11   3 502.879 16.6998   6
   5 -11   3 491.451 16.7435   2
  -6  11  -3 -1.2258 4.56501   4
   6 -11   3 -1.3450 3.66648   2
   6 -11   3 1.91601 3.82213   6
   6 -11   3 -0.4929 4.30736   7
  -7  11  -3 78.4960 9.49896   4
   7 -11   3 86.2471 8.91276   6
   7 -11   3 88.7832 10.5930   7
   7 -11   3 92.8482 8.29113   2
  -8  11  -3 108.242 10.4248   4
   8 -11   3 104.949 9.06723   2
   8 -11   3 95.4792 9.64351   6
   1  10  -3 213.950 11.3713   4
   1  10  -3 215.780 12.2917   3
  -1 -10   3 216.983 12.8010   7
  -1 -10   3 210.033 11.9669   2
   0  10  -3 256.549 12.1452   3
   0  10  -3 262.622 12.1905   4
   0 -10   3 245.400 12.1911   2
   0 -10   3 259.195 12.8280   7
  -1  10  -3 -1.4616 3.75894   4
  -1  10  -3 -2.2077 3.69739   3
   1 -10   3 -5.9539 3.47393   7
   1 -10   3 -4.9030 3.34163   2
  -2  10  -3 65.7829 7.39988   4
  -2  10  -3 77.3309 7.14337   3
   2 -10   3 75.3963 6.46858   6
   2 -10   3 80.0883 3.84860   5
   2 -10   3 79.9530 7.21941   2
   2 -10   3 74.0410 7.99143   7
  -3  10  -3 649.402 18.8505   3
  -3  10  -3 678.835 20.9707   4
   3 -10   3 633.912 19.0721   6
   3 -10   3 614.547 16.4916   5
   3 -10   3 666.294 19.8232   2
   3 -10   3 649.668 20.6336   7
  -4  10  -3 310.033 13.1989   4
  -4  10  -3 325.221 11.0182   3
   4 -10   3 316.358 12.5789   6
   4 -10   3 335.336 12.4304   2
   4 -10   3 302.416 13.0007   7
  -5  10  -3 24.1882 3.22457   3
  -5  10  -3 20.1790 4.39727   4
   5 -10   3 15.6713 4.56897   2
   5 -10   3 11.8017 3.57486   6
   5 -10   3 14.7182 3.87755   7
  -6  10  -3 362.034 10.8774   3
  -6  10  -3 383.813 14.6962   4
   6 -10   3 354.165 13.4914   6
   6 -10   3 363.512 14.5465   7
  -7  10  -3 148.190 9.76639   4
  -7  10  -3 140.932 8.19591   5
   7 -10   3 156.962 10.0283   7
   7 -10   3 136.823 8.97405   6
   7 -10   3 158.709 8.57466   2
  -8  10  -3 14.4068 4.80167   4
  -8  10  -3 9.34564 3.71683   5
   8 -10   3 8.27961 3.65996   2
   8 -10   3 8.64256 4.80795   7
   8 -10   3 5.68954 4.14459   6
  -9  10  -3 183.340 10.5432   5
  -9  10  -3 187.560 11.4663   4
   9 -10   3 164.260 9.63628   2
   9 -10   3 182.285 11.3606   6
   3   9  -3 54.7524 7.45089   3
   3   9  -3 46.0713 5.82221   6
  -3  -9   3 45.7464 6.36580   2
  -3  -9   3 37.3492 6.28501   7
   2   9  -3 217.757 12.1830   3
   2   9  -3 229.398 10.6805   4
  -2  -9   3 219.447 11.7767   2
  -2  -9   3 251.312 12.5074   7
   1   9  -3 23.7517 4.31402   4
   1   9  -3 28.2622 4.84482   3
  -1  -9   3 25.5904 4.86389   2
   0   9  -3 20.7893 4.36493   3
   0  -9   3 15.9945 3.61084   2
   0  -9   3 25.1510 2.60578   5
   0  -9   3 16.3494 3.96246   7
  -1   9  -3 351.238 14.6588   7
  -1   9  -3 305.217 44.7798   1
  -1   9  -3 327.230 17.5873   4
  -1   9  -3 375.869 13.0736   3
   1  -9   3 352.682 9.40952   5
   1  -9   3 383.338 13.2352   2
   1  -9   3 353.940 11.9978   6
   1  -9   3 354.716 9.57870   5
   1  -9   3 368.127 13.7245   7
   1  -9   3 403.129 41.9445   1
  -2   9  -3 264.789 12.2000   4
  -2   9  -3 261.046 9.97522   3
  -2   9  -3 245.737 11.8496   7
  -2   9  -3 221.920 10.4724   6
  -2   9  -3 216.796 29.3219   1
   2  -9   3 268.413 10.4375   2
   2  -9   3 243.735 36.3028   1
   2  -9   3 257.167 7.67481   5
   2  -9   3 253.667 7.42728   5
   2  -9   3 247.151 9.55100   6
   2  -9   3 257.548 10.8043   7
  -3   9  -3 4.47001 4.06502   7
  -3   9  -3 2.98583 5.75642   6
  -3   9  -3 3.75168 2.40583   3
  -3   9  -3 6.64591 3.29641   4
  -3   9  -3 37.3971 22.1733   1
   3  -9   3 4.54445 2.77509   2
   3  -9   3 2.20678 2.52267   6
   3  -9   3 24.8118 20.4772   1
   3  -9   3 0.01453 2.68057   7
  -4   9  -3 409.410 12.1413   3
  -4   9  -3 365.878 17.2444   4
  -4   9  -3 388.261 14.7355   7
  -4   9  -3 401.971 12.4055   3
  -4   9  -3 302.364 41.1520   1
   4  -9   3 398.926 13.1898   2
   4  -9   3 409.075 11.8324   5
   4  -9   3 427.477 14.2413   7
   4  -9   3 406.380 13.2807   6
   4  -9   3 363.137 36.7131   1
  -5   9  -3 348.621 11.0542   3
  -5   9  -3 473.127 72.8578   1
  -5   9  -3 354.042 13.9809   7
  -5   9  -3 359.277 10.8090   3
   5  -9   3 371.452 12.3198   2
   5  -9   3 358.782 12.5894   6
   5  -9   3 379.071 36.7245   1
   5  -9   3 369.835 11.6588   5
   5  -9   3 355.121 13.1594   7
  -6   9  -3 147.693 10.3445   7
  -6   9  -3 158.490 9.09260   4
  -6   9  -3 162.585 7.43031   5
  -6   9  -3 162.054 6.09445   3
   6  -9   3 144.264 8.36992   5
   6  -9   3 158.954 8.88096   7
   6  -9   3 165.590 7.94553   2
  -7   9  -3 239.504 9.63795   5
  -7   9  -3 228.980 10.9992   4
  -7   9  -3 228.396 7.23590   3
   7  -9   3 241.008 10.7177   6
   7  -9   3 226.592 10.9254   7
   7  -9   3 228.378 9.42767   2
  -8   9  -3 534.230 17.0451   5
  -8   9  -3 531.632 18.1030   4
   8  -9   3 540.598 18.3977   7
   8  -9   3 529.554 17.8997   6
   8  -9   3 530.826 16.4466   2
  -9   9  -3 180.848 10.1618   5
  -9   9  -3 178.229 10.6660   4
   9  -9   3 169.863 11.3712   7
   9  -9   3 176.344 10.8559   6
 -10   9  -3 4.57890 4.89695   4
 -10   9  -3 9.44206 4.94863   5
  10  -9   3 -0.5917 3.97232   2
  10  -9   3 7.37359 5.05127   6
   4   8  -3 167.980 12.1551   3
   4   8  -3 167.511 9.87003   6
  -4  -8   3 195.437 11.8312   2
  -4  -8   3 161.525 11.7669   7
   3   8  -3 143.412 10.2558   3
   3   8  -3 135.921 7.92045   4
  -3  -8   3 128.377 9.79004   7
  -3  -8   3 144.517 9.95871   2
   2   8  -3 5.23721 4.07876   3
   2   8  -3 2.76441 3.01323   4
  -2  -8   3 3.46319 1.72893   5
  -2  -8   3 1.74093 3.27807   2
  -2  -8   3 -1.2428 3.36445   7
   1   8  -3 229.653 9.99664   6
   1   8  -3 235.374 9.69652   4
   1   8  -3 187.960 30.7246   1
  -1  -8   3 235.832 10.3551   2
  -1  -8   3 229.569 6.73412   5
  -1  -8   3 229.138 10.5815   7
  -1  -8   3 198.141 28.9419   1
  -1  -8   3 232.857 6.98941   5
   0   8  -3 184.942 8.51171   6
   0   8  -3 205.967 10.5158   7
   0   8  -3 195.033 9.07543   3
   0   8  -3 198.273 8.84987   4
   0   8  -3 146.873 25.3171   1
   0  -8   3 198.576 8.96925   2
   0  -8   3 189.190 5.92512   5
   0  -8   3 195.121 5.74168   5
   0  -8   3 182.934 8.98837   7
   0  -8   3 185.386 29.1694   1
  -1   8  -3 40.4110 17.3243   1
  -1   8  -3 42.4258 5.13256   3
  -1   8  -3 36.7796 4.28570   4
  -1   8  -3 26.3905 4.20794   7
  -1   8  -3 32.7538 3.76197   6
   1  -8   3 35.5726 2.79522   5
   1  -8   3 34.9017 4.07941   6
   1  -8   3 37.9561 4.89231   2
   1  -8   3 30.9731 15.6562   1
   1  -8   3 30.3263 2.48489   5
   1  -8   3 31.9702 3.86472   7
  -2   8  -3 87.4842 5.54125   3
  -2   8  -3 89.7826 6.35901   4
  -2   8  -3 82.7936 6.07618   6
  -2   8  -3 48.4403 16.1020   1
  -2   8  -3 78.8010 7.06582   7
  -2   8  -3 82.6400 6.88330   2
   2  -8   3 86.7420 6.22262   7
   2  -8   3 85.8398 5.79293   2
   2  -8   3 76.5576 17.3374   1
   2  -8   3 81.9131 3.72490   5
   2  -8   3 91.7125 3.99835   5
   2  -8   3 91.2658 5.54901   6
  -3   8  -3 789.999 20.9325   3
  -3   8  -3 781.030 21.6481   6
  -3   8  -3 813.992 22.6482   4
  -3   8  -3 811.350 22.7008   7
  -3   8  -3 764.480 44.6789   1
  -3   8  -3 800.765 22.0202   2
   3  -8   3 810.148 22.5008   7
   3  -8   3 794.891 21.6042   2
   3  -8   3 806.237 19.9658   5
   3  -8   3 806.441 21.6131   6
   3  -8   3 822.843 43.3285   1
  -4   8  -3 368.587 10.8030   3
  -4   8  -3 358.287 11.9410   2
  -4   8  -3 358.605 10.6439   3
  -4   8  -3 365.213 34.8744   1
  -4   8  -3 359.709 12.8149   7
  -4   8  -3 351.491 12.5567   4
  -4   8  -3 355.379 12.2493   6
   4  -8   3 338.003 12.2114   7
   4  -8   3 354.010 11.7425   6
   4  -8   3 353.268 11.4817   2
   4  -8   3 336.531 30.6096   1
   4  -8   3 367.457 10.6641   5
  -5   8  -3 6.09695 3.58195   6
  -5   8  -3 9.05579 3.24512   4
  -5   8  -3 9.68811 1.96792   3
  -5   8  -3 -6.6350 22.1172   1
  -5   8  -3 7.58047 2.07414   5
  -5   8  -3 8.17795 3.47197   7
   5  -8   3 12.0276 2.69135   5
   5  -8   3 11.7005 2.76070   6
   5  -8   3 -8.7080 14.2569   1
   5  -8   3 5.53461 2.10460   2
  -6   8  -3 436.001 11.7193   3
  -6   8  -3 427.392 14.4094   4
  -6   8  -3 422.938 11.5391   3
  -6   8  -3 323.185 43.6258   1
  -6   8  -3 429.312 13.0108   5
  -6   8  -3 413.907 14.8690   7
   6  -8   3 448.868 14.5494   7
   6  -8   3 433.700 13.4525   5
   6  -8   3 389.711 36.0818   1
   6  -8   3 428.146 13.0329   2
   6  -8   3 428.029 14.0306   6
  -7   8  -3 119.481 7.71154   4
  -7   8  -3 124.835 9.35436   7
  -7   8  -3 118.872 6.79931   5
  -7   8  -3 122.909 4.89420   3
  -7   8  -3 131.160 5.31041   3
   7  -8   3 130.200 6.45916   2
   7  -8   3 130.355 7.71994   7
  -8   8  -3 116.892 4.83132   3
   8  -8   3 123.319 8.04912   6
   8  -8   3 107.779 8.36322   2
   8  -8   3 123.191 8.74647   7
   8  -8   3 117.079 6.76932   2
  -9   8  -3 26.7562 4.57668   4
  -9   8  -3 26.8817 4.23995   5
   9  -8   3 21.9707 4.79361   7
   9  -8   3 16.0129 4.03332   6
   9  -8   3 23.1406 3.72565   2
 -10   8  -3 167.004 9.97696   4
 -10   8  -3 158.097 10.3442   5
  10  -8   3 153.216 10.4357   6
  10  -8   3 140.178 9.94587   2
   5   7  -3 136.183 9.29899   6
   5   7  -3 92.9791 10.3714   3
  -5  -7   3 99.7923 10.4824   7
  -5  -7   3 103.459 10.2167   2
   4   7  -3 82.5657 8.64210   3
   4   7  -3 60.4412 5.38324   4
   4   7  -3 59.5800 6.91938   7
  -4  -7   3 69.7649 5.18241   5
  -4  -7   3 68.1479 7.92377   2
  -4  -7   3 44.3077 5.59327   7
   3   7  -3 195.435 7.94765   4
   3   7  -3 196.837 10.3798   3
  -3  -7   3 195.479 9.94685   2
  -3  -7   3 181.703 6.72428   5
  -3  -7   3 184.570 10.0498   7
   2   7  -3 675.378 18.2434   4
   2   7  -3 638.948 18.4884   6
   2   7  -3 634.519 20.7616   7
   2   7  -3 672.596 48.7176   1
   2   7  -3 661.977 21.9265   3
  -2  -7   3 652.257 16.2344   5
  -2  -7   3 654.695 19.6745   7
  -2  -7   3 549.085 23.6634   2
  -2  -7   3 644.815 18.3833   4
  -2  -7   3 623.727 45.3848   1
   1   7  -3 126.638 6.50447   4
   1   7  -3 132.136 8.29931   7
   1   7  -3 121.214 6.71631   6
   1   7  -3 143.670 7.65046   3
   1   7  -3 110.999 19.0411   1
  -1  -7   3 136.324 7.15916   4
  -1  -7   3 127.421 7.02780   7
  -1  -7   3 124.815 4.62535   5
  -1  -7   3 101.930 18.6096   1
  -1  -7   3 126.252 4.43002   5
  -1  -7   3 120.904 6.86279   2
   0   7  -3 11.6395 3.24629   7
   0   7  -3 7.81418 2.53489   4
   0   7  -3 6.63534 2.56404   6
   0   7  -3 4.47961 2.94518   2
   0   7  -3 6.31465 2.68899   3
   0   7  -3 3.55342 13.3395   1
   0  -7   3 9.95996 1.43229   5
   0  -7   3 7.90389 2.16348   6
   0  -7   3 -8.0508 12.3831   1
   0  -7   3 14.3175 1.88917   5
   0  -7   3 8.50230 2.39425   2
   0  -7   3 15.6164 3.24628   4
   0  -7   3 9.18817 2.67151   7
  -1   7  -3 19.1019 3.07623   4
  -1   7  -3 28.8702 3.35988   3
  -1   7  -3 26.5710 3.60113   2
  -1   7  -3 26.8087 3.47343   7
  -1   7  -3 19.8412 12.5987   1
  -1   7  -3 19.5252 3.01531   6
   1  -7   3 24.1840 2.97175   2
   1  -7   3 19.2233 3.09058   4
   1  -7   3 29.0945 2.22072   5
   1  -7   3 20.8656 2.61683   6
   1  -7   3 23.8431 3.20291   7
   1  -7   3 7.43943 10.6118   1
   1  -7   3 26.8776 2.28325   5
  -2   7  -3 809.236 21.3305   3
  -2   7  -3 829.689 21.8812   2
  -2   7  -3 788.642 40.3727   1
  -2   7  -3 841.219 22.4975   7
  -2   7  -3 844.567 21.6509   6
  -2   7  -3 827.686 22.3583   4
   2  -7   3 822.175 22.2874   4
   2  -7   3 801.769 38.8362   1
   2  -7   3 830.228 22.4083   7
   2  -7   3 829.031 19.9363   5
   2  -7   3 807.108 21.6730   2
   2  -7   3 828.897 21.5544   6
  -3   7  -3 1481.62 35.6883   2
  -3   7  -3 1413.87 55.6060   1
  -3   7  -3 1457.81 35.7093   6
  -3   7  -3 1427.70 36.3663   4
  -3   7  -3 1489.80 36.4554   7
  -3   7  -3 1454.74 34.9636   3
   3  -7   3 1420.07 35.4730   2
   3  -7   3 1434.53 36.3352   4
   3  -7   3 1435.31 35.6457   6
   3  -7   3 1499.24 34.3502   5
   3  -7   3 1463.68 36.3970   7
   3  -7   3 1395.82 59.2114   1
  -4   7  -3 77.8658 14.7269   1
  -4   7  -3 96.6318 4.67255   3
  -4   7  -3 96.8965 6.26095   4
  -4   7  -3 96.9509 5.57431   2
  -4   7  -3 93.9109 7.24042   7
  -4   7  -3 91.9255 6.09479   6
  -4   7  -3 103.420 4.66504   5
  -4   7  -3 102.008 4.55063   3
   4  -7   3 102.498 5.68004   6
   4  -7   3 96.8476 4.83614   5
   4  -7   3 105.042 6.02447   7
   4  -7   3 102.292 5.29512   2
   4  -7   3 94.8763 23.7745   1
   4  -7   3 96.0547 6.22247   4
  -5   7  -3 1725.09 63.5851   1
  -5   7  -3 1714.77 43.3081   4
  -5   7  -3 1787.93 41.1673   3
  -5   7  -3 1706.63 42.9463   6
  -5   7  -3 1769.38 41.9852   5
  -5   7  -3 1738.59 47.7660   7
  -5   7  -3 1753.59 41.1085   3
   5  -7   3 1756.35 42.9587   6
   5  -7   3 1766.09 42.1349   2
   5  -7   3 1788.10 42.0810   5
   5  -7   3 1736.16 43.2502   4
   5  -7   3 1698.34 71.4487   1
   5  -7   3 1775.46 43.3870   7
  -6   7  -3 326.996 11.3869   4
  -6   7  -3 312.332 8.92742   3
  -6   7  -3 269.196 15.4031   6
  -6   7  -3 311.355 11.5327   7
  -6   7  -3 299.461 10.1907   5
  -6   7  -3 281.082 30.9982   1
   6  -7   3 301.097 11.3111   4
   6  -7   3 309.389 11.2315   7
   6  -7   3 303.216 9.83686   2
   6  -7   3 306.981 10.5992   5
   6  -7   3 311.276 11.0072   6
  -7   7  -3 235.514 9.86379   4
  -7   7  -3 225.270 7.53740   3
  -7   7  -3 237.248 10.7807   7
  -7   7  -3 236.120 9.29887   5
   7  -7   3 233.908 9.92100   7
   7  -7   3 248.564 10.0286   6
   7  -7   3 194.552 29.7711   1
   7  -7   3 235.098 8.44597   2
  -8   7  -3 209.694 10.9376   7
  -8   7  -3 216.909 10.2051   5
  -8   7  -3 220.618 9.63045   4
   8  -7   3 219.249 10.1303   6
   8  -7   3 210.007 9.17733   2
   8  -7   3 230.169 8.44995   2
   8  -7   3 217.141 10.0311   7
   8  -7   3 202.576 11.6559   7
   8  -7   3 191.379 30.1803   1
  -9   7  -3 24.5708 4.50724   5
  -9   7  -3 38.2116 4.78314   4
   9  -7   3 36.6229 3.85423   2
   9  -7   3 31.6129 4.91317   7
   9  -7   3 37.0750 5.24815   6
 -10   7  -3 6.71503 4.44410   5
  10  -7   3 14.8887 5.60864   7
  10  -7   3 11.7006 3.65035   2
  10  -7   3 10.4301 4.32292   6
 -11   7  -3 38.3486 6.91002   5
  11  -7   3 21.7050 6.12435   6
   6   6  -3 185.688 12.8421   3
   6   6  -3 194.037 11.0932   6
  -6  -6   3 177.546 12.1075   7
  -6  -6   3 207.230 12.3861   2
   5   6  -3 25.7865 5.11960   3
   5   6  -3 25.7284 4.48432   6
  -5  -6   3 15.2603 4.32691   7
  -5  -6   3 20.1227 4.40015   2
  -5  -6   3 26.0917 3.52359   5
   4   6  -3 936.867 25.0981   6
   4   6  -3 908.442 26.4192   7
   4   6  -3 926.783 26.8073   3
   4   6  -3 919.045 23.3305   4
  -4  -6   3 905.662 26.4824   7
  -4  -6   3 896.897 23.3687   5
  -4  -6   3 954.853 26.4579   2
   3   6  -3 1337.72 33.9776   6
   3   6  -3 1363.74 33.0610   4
   3   6  -3 1320.14 35.7273   7
   3   6  -3 1300.96 61.1082   1
   3   6  -3 1375.90 35.6051   3
  -3  -6   3 1425.01 35.4769   7
  -3  -6   3 1302.33 35.7748   2
  -3  -6   3 1284.84 59.3397   1
  -3  -6   3 1336.60 32.2698   5
  -3  -6   3 1355.05 33.1202   4
   2   6  -3 72.4221 4.71600   4
   2   6  -3 55.9738 6.66793   7
   2   6  -3 45.2763 17.3898   1
   2   6  -3 75.5777 6.17241   3
   2   6  -3 72.8177 5.44531   6
  -2  -6   3 37.4283 14.0238   1
  -2  -6   3 64.8986 3.45988   5
  -2  -6   3 68.2683 5.72698   7
  -2  -6   3 68.7577 5.05358   4
  -2  -6   3 75.2948 5.80646   2
   1   6  -3 623.559 17.8661   2
   1   6  -3 620.005 16.9680   6
   1   6  -3 626.624 17.9995   7
   1   6  -3 604.564 17.7612   3
   1   6  -3 633.367 17.1277   4
   1   6  -3 567.460 35.6438   1
  -1  -6   3 615.895 16.9957   4
  -1  -6   3 608.977 17.5529   2
  -1  -6   3 666.085 35.3044   1
  -1  -6   3 620.834 17.8531   7
  -1  -6   3 626.775 17.8036   3
  -1  -6   3 627.216 15.2176   5
   0   6  -3 372.651 11.7094   2
   0   6  -3 391.931 11.1921   6
   0   6  -3 349.966 11.3461   4
   0   6  -3 374.063 11.9194   7
   0   6  -3 360.507 11.5369   3
   0  -6   3 377.772 9.54211   5
   0  -6   3 355.404 11.3716   2
   0  -6   3 359.856 11.4925   3
   0  -6   3 381.098 25.2407   1
   0  -6   3 363.175 11.3256   4
   0  -6   3 373.932 9.38717   5
   0  -6   3 359.751 11.7222   7
   0  -6   3 382.091 11.0608   6
  -1   6  -3 92.1934 5.12776   4
  -1   6  -3 95.9734 5.30494   7
  -1   6  -3 86.7516 13.5548   1
  -1   6  -3 89.2549 4.77114   6
  -1   6  -3 99.6620 5.16373   2
  -1   6  -3 92.4474 4.87723   3
   1  -6   3 98.5116 3.34154   5
   1  -6   3 99.5011 5.25207   4
   1  -6   3 92.7934 3.42925   5
   1  -6   3 90.5641 4.65671   6
   1  -6   3 93.2216 4.87229   2
   1  -6   3 87.2576 4.99068   7
  -2   6  -3 6.72628 2.05619   4
  -2   6  -3 8.20725 1.77818   3
  -2   6  -3 9.77031 1.99148   6
  -2   6  -3 6.57411 1.79171   2
  -2   6  -3 9.64081 8.66245   1
  -2   6  -3 9.96719 2.13425   7
   2  -6   3 10.7439 2.01687   6
   2  -6   3 5.21554 7.42282   1
   2  -6   3 9.60261 1.86058   2
   2  -6   3 6.97569 2.09516   4
   2  -6   3 10.1301 1.30332   5
   2  -6   3 7.66381 1.95220   7
  -3   6  -3 22.7549 2.77466   7
  -3   6  -3 32.7936 3.89249   4
  -3   6  -3 18.6546 9.33160   1
  -3   6  -3 26.5090 3.43862   6
  -3   6  -3 30.4718 2.44787   5
  -3   6  -3 27.9416 2.69389   3
  -3   6  -3 25.7780 3.41874   2
   3  -6   3 25.7148 3.36103   7
   3  -6   3 28.6917 3.17095   6
   3  -6   3 28.7236 3.85953   4
   3  -6   3 24.7595 2.93705   2
   3  -6   3 31.2921 2.59086   5
   3  -6   3 10.4086 7.61151   1
  -4   6  -3 1101.39 26.5171   3
  -4   6  -3 1137.19 28.1604   7
  -4   6  -3 1120.00 27.0928   2
  -4   6  -3 1105.28 28.1393   4
  -4   6  -3 1099.82 27.7543   6
  -4   6  -3 1101.84 26.5290   3
  -4   6  -3 1085.37 26.8335   5
  -4   6  -3 1092.38 43.9254   1
   4  -6   3 1089.29 43.2928   1
   4  -6   3 1098.47 27.7337   6
   4  -6   3 1067.68 27.0316   2
   4  -6   3 1114.69 28.1213   7
   4  -6   3 1119.70 28.0898   4
  -5   6  -3 198.710 7.18012   5
  -5   6  -3 198.624 7.96460   4
  -5   6  -3 198.495 8.19563   7
  -5   6  -3 167.875 20.7193   1
  -5   6  -3 208.307 6.48600   3
  -5   6  -3 210.971 8.18763   6
   5  -6   3 204.085 6.99063   2
   5  -6   3 215.893 8.15631   7
   5  -6   3 210.414 21.8722   1
   5  -6   3 194.532 7.74915   6
   5  -6   3 204.908 8.07976   4
   5  -6   3 205.733 7.40366   5
  -6   6  -3 71.8546 5.76989   7
  -6   6  -3 81.4762 4.99545   5
  -6   6  -3 68.1576 16.4522   1
  -6   6  -3 80.2331 5.50280   4
  -6   6  -3 79.0071 4.09764   3
  -6   6  -3 70.0685 6.20663   6
   6  -6   3 75.0577 5.45000   7
   6  -6   3 82.2473 5.67309   6
   6  -6   3 75.9507 5.73036   4
   6  -6   3 64.5797 14.7227   1
   6  -6   3 87.2928 5.58959   5
   6  -6   3 75.1505 4.42153   2
  -7   6  -3 327.355 9.77748   3
  -7   6  -3 324.630 11.0922   4
  -7   6  -3 331.895 11.2318   5
   7  -6   3 300.701 11.4519   5
   7  -6   3 315.945 11.5117   6
   7  -6   3 325.615 12.1624   7
   7  -6   3 319.774 11.2889   4
   7  -6   3 319.584 10.0467   2
   7  -6   3 334.763 10.4176   2
   7  -6   3 335.556 31.5031   1
   7  -6   3 335.807 34.1352   1
   7  -6   3 336.007 11.7442   7
  -8   6  -3 174.820 7.81585   4
  -8   6  -3 176.901 8.49502   5
  -8   6  -3 161.207 6.95592   3
  -8   6  -3 152.798 9.61239   7
   8  -6   3 146.409 27.4008   1
   8  -6   3 160.073 6.82784   2
   8  -6   3 162.190 8.51551   7
   8  -6   3 167.475 8.49513   4
   8  -6   3 168.930 7.59981   2
   8  -6   3 163.658 10.2925   7
   8  -6   3 153.078 12.0564   6
  -9   6  -3 7.21249 3.65907   5
  -9   6  -3 4.13946 3.07365   4
   9  -6   3 -0.1948 3.26478   6
   9  -6   3 4.38642 3.80377   7
   9  -6   3 1.37520 2.48890   2
 -10   6  -3 261.576 10.7131   4
 -10   6  -3 256.815 12.6396   5
  10  -6   3 265.783 10.5552   2
  10  -6   3 272.632 9.68050   3
  10  -6   3 257.928 12.6451   6
  10  -6   3 289.936 13.3942   7
 -11   6  -3 210.879 13.0823   5
  11  -6   3 208.193 12.9027   6
   7   5  -3 9.58786 4.67198   6
   7   5  -3 11.1064 6.08236   3
  -7  -5   3 -5.9710 4.85447   2
  -7  -5   3 3.58968 6.33802   5
  -7  -5   3 -1.9258 4.81309   7
   6   5  -3 13.9154 4.47203   3
   6   5  -3 5.32230 3.66512   6
  -6  -5   3 2.21553 3.29849   5
  -6  -5   3 2.23327 3.71308   7
  -6  -5   3 12.9698 4.33050   2
   5   5  -3 368.528 14.1228   3
   5   5  -3 347.175 13.8593   7
   5   5  -3 354.255 12.1156   5
   5   5  -3 376.764 12.8092   6
  -5  -5   3 356.466 11.5498   5
  -5  -5   3 369.824 13.7063   2
   4   5  -3 278.160 9.90678   6
   4   5  -3 266.630 10.6447   7
   4   5  -3 290.409 15.1277   7
   4   5  -3 245.687 10.2579   6
   4   5  -3 225.670 27.9160   1
   4   5  -3 260.913 11.2592   3
   4   5  -3 258.273 8.97081   5
   4   5  -3 267.640 8.12626   4
  -4  -5   3 269.674 10.6052   2
  -4  -5   3 191.478 24.7604   1
  -4  -5   3 265.734 8.64603   5
  -4  -5   3 267.606 8.60438   4
  -4  -5   3 266.026 10.7221   7
   3   5  -3 15.0808 2.17256   4
   3   5  -3 12.4240 3.37916   7
   3   5  -3 14.6422 3.01316   6
   3   5  -3 11.4320 3.33404   3
   3   5  -3 23.2087 14.5902   1
  -3  -5   3 15.7090 2.39798   4
  -3  -5   3 19.5233 12.4997   1
  -3  -5   3 17.1756 3.16287   2
  -3  -5   3 16.9378 2.03752   5
  -3  -5   3 9.18031 2.52677   7
   2   5  -3 178.956 7.87560   3
   2   5  -3 184.857 7.15887   6
   2   5  -3 185.157 7.90739   7
   2   5  -3 197.614 7.93112   2
   2   5  -3 200.310 23.7178   1
   2   5  -3 183.175 6.66394   4
  -2  -5   3 188.448 7.59304   2
  -2  -5   3 188.974 21.8397   1
  -2  -5   3 188.017 7.64508   7
  -2  -5   3 183.173 5.77361   5
  -2  -5   3 189.715 8.08226   3
  -2  -5   3 183.913 6.68699   4
   1   5  -3 1700.21 39.3839   6
   1   5  -3 1607.07 57.1034   1
   1   5  -3 1574.91 39.9116   3
   1   5  -3 1674.91 39.8727   2
   1   5  -3 1686.33 40.0862   7
   1   5  -3 1635.25 39.3207   4
  -1  -5   3 1679.54 55.8688   1
  -1  -5   3 1631.26 39.1929   4
  -1  -5   3 1609.62 40.0039   7
  -1  -5   3 1652.01 39.8632   2
  -1  -5   3 1580.79 37.8105   5
  -1  -5   3 1670.18 39.9646   3
   0   5  -3 639.511 17.2063   6
   0   5  -3 711.382 31.5534   1
   0   5  -3 614.458 18.7284   7
   0   5  -3 667.653 17.3524   4
   0   5  -3 666.382 17.4592   2
   0   5  -3 649.676 17.4348   3
   0  -5   3 669.967 15.5795   5
   0  -5   3 650.891 17.0951   6
   0  -5   3 674.392 17.2689   4
   0  -5   3 657.974 30.8928   1
   0  -5   3 675.789 17.4033   3
   0  -5   3 648.158 17.6166   7
   0  -5   3 647.066 17.3322   2
   0  -5   3 643.663 15.5480   5
  -1   5  -3 183.499 6.34059   3
  -1   5  -3 179.851 6.44380   2
  -1   5  -3 176.038 6.64495   4
  -1   5  -3 162.526 16.4180   1
  -1   5  -3 193.582 6.82453   7
   1  -5   3 179.248 6.32534   2
   1  -5   3 184.182 6.59248   4
   1  -5   3 178.231 6.64283   7
   1  -5   3 182.886 15.6187   1
   1  -5   3 187.673 5.00231   5
   1  -5   3 183.103 6.35899   6
  -2   5  -3 1605.05 36.8087   2
  -2   5  -3 1534.37 36.5419   3
  -2   5  -3 1531.61 37.3360   4
  -2   5  -3 1354.97 37.7896   6
  -2   5  -3 1607.51 37.3481   7
  -2   5  -3 1551.36 50.0711   1
   2  -5   3 1636.24 37.4145   4
   2  -5   3 1525.78 36.9351   6
   2  -5   3 1592.51 50.3301   1
   2  -5   3 1568.14 37.3446   7
   2  -5   3 1585.29 35.8443   5
   2  -5   3 1499.53 36.6784   2
  -3   5  -3 1660.23 38.3683   6
  -3   5  -3 1621.24 38.6738   4
  -3   5  -3 1622.23 37.7901   2
  -3   5  -3 1592.70 38.5110   7
  -3   5  -3 1576.08 37.4506   3
  -3   5  -3 1554.80 51.5468   1
  -3   5  -3 1559.12 37.3984   5
  -3   5  -3 1583.90 37.4910   3
   3  -5   3 1656.75 38.6360   4
   3  -5   3 1632.15 37.4715   5
   3  -5   3 1571.73 37.7550   2
   3  -5   3 1566.72 38.5207   7
   3  -5   3 1625.65 38.3395   6
   3  -5   3 1596.30 51.4314   1
  -4   5  -3 58.7265 3.31265   5
  -4   5  -3 59.0292 4.03575   4
  -4   5  -3 60.5105 4.06642   7
  -4   5  -3 55.6261 2.99603   3
  -4   5  -3 49.8122 10.1434   1
  -4   5  -3 49.6176 3.98810   6
   4  -5   3 63.6109 4.09288   4
   4  -5   3 63.0786 10.5230   1
   4  -5   3 57.6283 3.85642   6
   4  -5   3 58.2726 3.42157   5
   4  -5   3 55.9854 3.18217   2
   4  -5   3 57.6991 3.94412   7
  -5   5  -3 1379.10 33.7589   7
  -5   5  -3 1350.19 33.0562   5
  -5   5  -3 1302.01 33.3433   4
  -5   5  -3 1368.86 32.1388   3
  -5   5  -3 1365.68 33.5954   6
  -5   5  -3 1344.34 49.5142   1
   5  -5   3 1384.60 33.4372   4
   5  -5   3 1327.02 32.4150   2
   5  -5   3 1373.31 49.5156   1
   5  -5   3 1370.70 33.6406   6
   5  -5   3 1340.86 33.6716   7
   5  -5   3 1401.29 33.1965   5
  -6   5  -3 1897.71 46.1057   5
  -6   5  -3 1904.71 46.4624   6
  -6   5  -3 1898.19 45.9771   4
  -6   5  -3 1942.58 44.8281   3
  -6   5  -3 1950.10 46.6502   7
   6  -5   3 1908.75 45.0656   2
   6  -5   3 1915.08 46.1143   5
   6  -5   3 1845.38 64.3401   1
   6  -5   3 1881.22 44.6932   3
   6  -5   3 1918.22 45.0601   2
   6  -5   3 1895.67 46.4418   6
   6  -5   3 1934.65 45.9331   4
   6  -5   3 1919.82 65.9791   1
   6  -5   3 1975.29 46.7584   7
   6  -5   3 1884.81 46.5454   7
  -7   5  -3 8.49997 2.43161   4
  -7   5  -3 8.20471 2.24856   3
  -7   5  -3 5.72491 2.93179   7
  -7   5  -3 7.98091 2.45918   5
   7  -5   3 7.33243 3.17007   7
   7  -5   3 10.7579 2.58624   7
   7  -5   3 -1.3284 14.9126   1
   7  -5   3 6.07583 1.85034   2
   7  -5   3 4.94946 2.40668   6
   7  -5   3 9.19940 1.82183   3
   7  -5   3 12.6203 3.19345   5
   7  -5   3 12.0509 2.71570   4
   7  -5   3 11.0516 2.31235   2
   7  -5   3 -7.3712 13.4936   1
  -8   5  -3 364.299 13.7667   7
  -8   5  -3 378.652 11.8302   3
  -8   5  -3 377.859 12.0364   4
  -8   5  -3 394.446 13.4134   5
   8  -5   3 364.803 14.1624   7
   8  -5   3 384.032 11.3484   3
   8  -5   3 376.238 11.8819   2
   8  -5   3 385.520 13.7580   6
   8  -5   3 381.709 11.5507   2
   8  -5   3 387.233 13.4843   7
   8  -5   3 415.282 40.1159   1
  -9   5  -3 166.184 9.19668   5
  -9   5  -3 159.293 7.46785   4
   9  -5   3 171.196 9.56692   7
   9  -5   3 172.087 7.22597   3
   9  -5   3 166.900 9.29112   6
   9  -5   3 157.861 11.4291   2
   9  -5   3 170.195 7.52692   2
   9  -5   3 153.830 36.2602   1
 -10   5  -3 25.7282 5.05228   5
 -10   5  -3 26.2143 3.57666   4
  10  -5   3 31.4816 4.17682   2
  10  -5   3 26.5654 3.88185   3
  10  -5   3 20.6742 4.59410   6
  10  -5   3 26.4263 5.18616   7
 -11   5  -3 8.03991 5.64486   5
  11  -5   3 6.19159 5.57194   6
   7   4  -3 44.1698 6.04856   3
   7   4  -3 64.0631 7.56761   6
  -7  -4   3 48.1376 5.97094   2
  -7  -4   3 58.5598 7.28380   5
  -7  -4   3 52.2299 6.06040   7
   6   4  -3 315.486 13.3135   7
   6   4  -3 331.065 17.2958   6
   6   4  -3 348.220 13.8045   3
  -6  -4   3 365.250 13.5220   2
  -6  -4   3 340.684 11.7112   5
  -6  -4   3 343.054 13.3912   7
   5   4  -3 177.888 10.5491   3
   5   4  -3 154.322 23.8267   1
   5   4  -3 204.285 9.46072   7
   5   4  -3 192.114 8.55312   6
   5   4  -3 183.835 11.3493   6
   5   4  -3 193.045 8.23303   5
  -5  -4   3 202.870 7.72666   5
  -5  -4   3 198.216 9.35038   2
  -5  -4   3 204.098 5.54288   4
  -5  -4   3 200.961 9.33277   7
   4   4  -3 24.3588 2.42747   4
   4   4  -3 23.1388 5.71717   2
   4   4  -3 29.5983 14.4137   1
   4   4  -3 31.2150 4.04478   6
   4   4  -3 25.6897 2.82446   5
   4   4  -3 23.4592 3.46193   6
   4   4  -3 35.3080 4.28124   3
   4   4  -3 25.2263 3.66200   7
   4   4  -3 24.4229 4.15532   7
  -4  -4   3 21.9884 12.9577   1
  -4  -4   3 28.2887 3.48036   2
  -4  -4   3 29.9889 3.37416   5
  -4  -4   3 23.1399 3.17660   7
  -4  -4   3 26.8714 2.65315   4
   3   4  -3 1559.87 36.8155   6
   3   4  -3 1526.45 37.4363   7
   3   4  -3 1557.70 37.4036   2
   3   4  -3 1499.65 35.7011   5
   3   4  -3 1483.85 35.5824   4
   3   4  -3 1443.62 54.3430   1
   3   4  -3 1458.85 37.5569   3
  -3  -4   3 1497.86 37.5065   3
  -3  -4   3 1531.74 35.5997   4
  -3  -4   3 1504.22 37.3939   7
  -3  -4   3 1487.14 35.6808   5
  -3  -4   3 1524.74 37.3598   2
  -3  -4   3 1552.09 54.7713   1
   2   4  -3 401.183 24.9620   1
   2   4  -3 379.698 11.1950   6
   2   4  -3 412.548 11.9138   7
   2   4  -3 374.318 11.8387   3
   2   4  -3 388.007 10.6905   4
   2   4  -3 399.563 10.2121   5
   2   4  -3 395.035 11.7090   2
  -2  -4   3 386.429 23.9090   1
  -2  -4   3 386.482 10.1376   5
  -2  -4   3 396.343 11.8841   3
  -2  -4   3 396.572 11.7356   7
  -2  -4   3 388.308 10.6125   4
  -2  -4   3 369.117 11.5076   2
   1   4  -3 83.3821 4.23421   2
   1   4  -3 89.9002 4.12126   6
   1   4  -3 85.6175 13.3563   1
   1   4  -3 76.1684 4.33306   3
   1   4  -3 83.0595 4.28405   7
   1   4  -3 82.6270 3.84938   4
  -1  -4   3 75.9033 4.07145   2
  -1  -4   3 80.5337 4.22091   7
  -1  -4   3 76.8953 2.77957   5
  -1  -4   3 71.1410 11.4007   1
  -1  -4   3 80.1242 4.30193   3
  -1  -4   3 78.4124 3.68173   4
   0   4  -3 1039.47 25.1456   3
   0   4  -3 1002.66 35.8422   1
   0   4  -3 1001.00 24.9468   4
   0   4  -3 1040.11 25.2215   7
   0   4  -3 1080.47 24.9681   6
   0   4  -3 1074.74 25.0879   2
   0  -4   3 1017.03 24.8697   4
   0  -4   3 1049.72 25.0766   3
   0  -4   3 961.858 23.4746   5
   0  -4   3 971.307 24.8805   2
   0  -4   3 1030.89 24.9139   6
   0  -4   3 986.431 23.4937   5
   0  -4   3 1029.37 25.2568   7
   0  -4   3 1063.68 36.3407   1
  -1   4  -3 438.125 11.4743   6
  -1   4  -3 435.844 11.6693   7
  -1   4  -3 413.570 11.3075   2
  -1   4  -3 451.630 20.8804   1
  -1   4  -3 427.828 11.3394   3
  -1   4  -3 423.786 11.6901   4
   1  -4   3 425.772 11.6547   7
   1  -4   3 418.441 11.4235   6
   1  -4   3 414.405 11.2938   2
   1  -4   3 424.873 10.2442   5
   1  -4   3 423.128 11.5699   4
   1  -4   3 448.918 20.3812   1
  -2   4  -3 2.80997 1.10475   2
  -2   4  -3 4.10533 1.34902   7
  -2   4  -3 2.54024 1.29086   6
  -2   4  -3 6.00561 5.20844   1
  -2   4  -3 5.29856 1.69676   4
  -2   4  -3 4.28882 0.94367   5
  -2   4  -3 4.41559 1.17013   3
   2  -4   3 3.58395 0.92213   5
   2  -4   3 3.81513 1.35338   4
   2  -4   3 4.68294 1.19704   2
   2  -4   3 -4.0143 4.07471   1
   2  -4   3 0.49858 1.16162   7
   2  -4   3 2.89545 1.21810   6
  -3   4  -3 323.848 9.26637   6
  -3   4  -3 311.876 17.7996   1
  -3   4  -3 312.470 9.28983   7
  -3   4  -3 316.556 8.55655   2
  -3   4  -3 323.208 8.54462   3
  -3   4  -3 312.846 9.33032   4
  -3   4  -3 309.001 8.60326   5
   3  -4   3 324.446 17.6898   1
   3  -4   3 328.746 8.68203   5
   3  -4   3 307.656 9.19589   6
   3  -4   3 309.215 9.29261   7
   3  -4   3 331.192 9.38440   4
   3  -4   3 306.161 8.53219   2
  -4   4  -3 817.880 20.9125   4
  -4   4  -3 845.645 20.6292   5
  -4   4  -3 837.192 33.1513   1
  -4   4  -3 819.830 20.0161   3
  -4   4  -3 855.038 21.0595   6
  -4   4  -3 815.896 21.0266   7
   4  -4   3 816.205 20.5800   5
   4  -4   3 841.004 20.0765   2
   4  -4   3 817.172 20.9763   6
   4  -4   3 804.162 21.0282   7
   4  -4   3 839.461 32.6131   1
  -5   4  -3 1578.49 37.7008   7
  -5   4  -3 1570.01 37.5676   6
  -5   4  -3 1507.09 37.2208   5
  -5   4  -3 1542.79 37.2041   4
  -5   4  -3 1578.49 36.4438   3
   5  -4   3 1584.35 36.3896   2
   5  -4   3 1554.94 52.3676   1
   5  -4   3 1559.05 37.6928   7
   5  -4   3 1470.04 37.4352   6
   5  -4   3 1488.83 36.3139   3
   5  -4   3 1530.88 37.0737   4
   5  -4   3 1531.74 36.3610   2
   5  -4   3 1608.30 37.3567   5
  -6   4  -3 54.4996 4.72343   7
  -6   4  -3 51.6544 3.77425   4
  -6   4  -3 47.6237 3.64583   3
  -6   4  -3 53.0484 4.79168   6
  -6   4  -3 53.3590 4.23862   5
   6  -4   3 51.4473 4.48665   7
   6  -4   3 52.1301 3.33117   3
   6  -4   3 50.9504 4.58030   5
   6  -4   3 53.1624 3.29639   2
   6  -4   3 47.7445 4.77976   7
   6  -4   3 49.4289 12.2749   1
   6  -4   3 46.8761 3.94568   4
   6  -4   3 47.6534 4.29695   6
   6  -4   3 47.0359 12.6132   1
  -7   4  -3 1185.88 30.8159   6
  -7   4  -3 1186.02 29.3004   3
  -7   4  -3 1178.27 30.7763   7
  -7   4  -3 1183.56 29.3842   4
  -7   4  -3 1187.73 30.5874   5
   7  -4   3 1161.99 30.6342   5
   7  -4   3 1212.90 30.9969   7
   7  -4   3 1132.45 30.4338   6
   7  -4   3 1214.50 50.8339   1
   7  -4   3 1207.46 29.0737   2
   7  -4   3 1166.87 28.9897   2
   7  -4   3 1184.19 52.2975   1
   7  -4   3 1193.75 30.7840   7
   7  -4   3 1190.39 29.1682   3
  -8   4  -3 572.277 16.3966   3
  -8   4  -3 558.227 15.6429   4
  -8   4  -3 580.948 20.0806   7
  -8   4  -3 564.337 17.4699   5
   8  -4   3 560.516 15.8437   3
   8  -4   3 480.983 41.2505   1
   8  -4   3 582.323 17.5182   6
   8  -4   3 571.924 15.9362   2
   8  -4   3 565.321 17.7152   7
   8  -4   3 562.130 18.1689   7
  -9   4  -3 0.08167 2.24841   4
  -9   4  -3 -0.7399 4.76415   3
  -9   4  -3 0.82174 3.40368   5
   9  -4   3 -0.0104 3.42391   7
   9  -4   3 -1.1869 2.80125   6
   9  -4   3 -0.8583 2.37350   3
   9  -4   3 -3.3635 3.77557   2
   9  -4   3 13.5142 24.7727   1
 -10   4  -3 284.769 13.4230   5
  10  -4   3 300.670 11.7165   3
  10  -4   3 296.744 13.5099   7
  10  -4   3 301.377 13.2330   6
  11  -4   3 128.014 9.99436   3
  11  -4   3 123.433 11.1707   6
   8   3  -3 224.697 11.6175   6
   8   3  -3 201.052 12.0297   3
  -8  -3   3 202.240 10.7706   5
  -8  -3   3 213.249 11.8477   2
  -8  -3   3 241.432 12.4152   7
   7   3  -3 62.7519 7.37572   3
   7   3  -3 52.8270 5.75391   7
   7   3  -3 55.5975 6.64320   6
  -7  -3   3 42.4754 4.97173   5
  -7  -3   3 43.1600 5.24954   2
  -7  -3   3 50.0963 6.86728   7
   6   3  -3 68.6691 6.60061   7
   6   3  -3 72.2727 6.73857   5
   6   3  -3 78.4904 6.22521   6
  -6  -3   3 71.5554 5.50344   5
  -6  -3   3 57.7479 6.00748   7
   5   3  -3 6.95404 2.51140   5
   5   3  -3 -18.395 12.9934   1
   5   3  -3 2.65955 2.32188   7
   5   3  -3 4.18858 2.90593   6
   5   3  -3 10.0194 3.23263   3
   5   3  -3 2.58395 3.04449   7
  -5  -3   3 2.86806 2.41639   2
  -5  -3   3 2.11173 1.89456   5
  -5  -3   3 0.47906 2.14097   7
  -5  -3   3 5.53088 12.6936   1
   4   3  -3 435.951 12.7501   6
   4   3  -3 428.568 13.1328   7
   4   3  -3 435.572 13.1050   7
   4   3  -3 432.081 12.6968   6
   4   3  -3 433.726 13.1229   2
   4   3  -3 429.209 11.9620   5
   4   3  -3 383.238 11.8185   4
   4   3  -3 438.977 28.5966   1
   4   3  -3 411.163 13.2628   3
  -4  -3   3 437.814 13.1031   2
  -4  -3   3 425.350 13.0248   7
  -4  -3   3 423.684 13.2779   3
  -4  -3   3 394.696 26.9709   1
  -4  -3   3 435.051 10.5821   4
  -4  -3   3 427.990 11.9272   5
   3   3  -3 358.125 11.5802   3
   3   3  -3 387.682 11.4809   2
   3   3  -3 373.756 11.4279   7
   3   3  -3 387.732 10.3852   5
   3   3  -3 385.574 9.86331   4
   3   3  -3 384.695 11.1548   6
  -3  -3   3 388.302 9.83417   4
  -3  -3   3 380.432 11.3844   2
  -3  -3   3 374.449 10.3153   5
  -3  -3   3 386.521 11.5030   7
  -3  -3   3 384.091 11.6434   3
   2   3  -3 250.930 7.04837   4
   2   3  -3 248.214 6.84852   5
   2   3  -3 254.917 17.5233   1
   2   3  -3 244.783 8.12364   3
   2   3  -3 251.335 7.86663   2
   2   3  -3 253.981 7.98017   7
   2   3  -3 252.158 7.80697   6
  -2  -3   3 250.008 6.95400   4
  -2  -3   3 250.188 7.96882   2
  -2  -3   3 238.609 7.85239   7
  -2  -3   3 261.339 8.19548   3
  -2  -3   3 249.968 6.84676   5
  -2  -3   3 245.790 16.6477   1
   1   3  -3 1726.30 40.7443   3
   1   3  -3 1765.56 40.4106   6
   1   3  -3 1683.79 39.2814   5
   1   3  -3 1711.71 40.0610   4
   1   3  -3 1733.64 40.4985   2
   1   3  -3 1780.99 40.6318   7
   1   3  -3 1763.57 50.8532   1
  -1  -3   3 1682.65 39.9682   4
  -1  -3   3 1806.95 40.7428   3
  -1  -3   3 1659.36 40.4562   2
  -1  -3   3 1623.88 39.2335   5
  -1  -3   3 1826.39 51.1947   1
  -1  -3   3 1673.26 40.5595   7
   0   3  -3 74.7130 3.31205   2
   0   3  -3 82.7192 8.92496   1
   0   3  -3 73.4257 3.36167   3
   0   3  -3 81.5445 3.44958   4
   0   3  -3 78.6621 3.38851   7
   0   3  -3 79.8396 3.34810   6
   0  -3   3 74.3201 8.36450   1
   0  -3   3 73.5229 3.27521   2
   0  -3   3 81.2820 2.10721   5
   0  -3   3 80.4883 3.44449   3
   0  -3   3 71.9950 3.19018   4
   0  -3   3 73.3095 3.35282   7
   0  -3   3 77.8452 2.08560   5
   0  -3   3 81.7537 3.41756   6
  -1   3  -3 416.689 9.82109   5
  -1   3  -3 426.756 10.9578   4
  -1   3  -3 410.668 10.7628   6
  -1   3  -3 411.306 17.3780   1
  -1   3  -3 407.529 10.6248   3
  -1   3  -3 405.934 10.5128   2
  -1   3  -3 413.302 10.8030   7
   1  -3   3 407.864 10.5017   2
   1  -3   3 435.836 17.6740   1
   1  -3   3 407.463 10.7711   6
   1  -3   3 423.196 10.8884   4
   1  -3   3 422.495 9.83286   5
   1  -3   3 414.119 10.8487   7
  -2   3  -3 1214.58 28.7953   7
  -2   3  -3 1169.73 28.8185   4
  -2   3  -3 1199.92 28.1607   2
  -2   3  -3 1193.62 28.3212   3
  -2   3  -3 1235.02 28.7747   6
  -2   3  -3 1269.76 37.2963   1
   2  -3   3 1209.35 28.1633   5
   2  -3   3 1275.63 37.3558   1
   2  -3   3 1207.35 28.8188   7
   2  -3   3 1199.05 28.8187   4
   2  -3   3 1192.03 28.7453   6
  -3   3  -3 1582.55 38.0878   4
  -3   3  -3 1689.80 38.2769   7
  -3   3  -3 1727.06 48.8187   1
  -3   3  -3 1634.48 38.1446   6
  -3   3  -3 1619.44 37.5549   3
  -3   3  -3 1594.73 37.7893   5
   3  -3   3 1587.17 37.5328   3
   3  -3   3 1618.54 38.0696   4
   3  -3   3 1578.14 38.1212   6
   3  -3   3 1664.36 37.8414   5
   3  -3   3 1519.42 37.3891   2
   3  -3   3 1656.01 48.2837   1
   3  -3   3 1618.48 38.2334   7
  -4   3  -3 16.0123 2.00295   3
  -4   3  -3 17.8280 2.23493   4
  -4   3  -3 17.6418 2.31875   5
  -4   3  -3 18.4831 2.08504   7
  -4   3  -3 20.1193 2.33164   6
   4  -3   3 18.6491 1.92689   3
   4  -3   3 19.5442 2.30039   4
   4  -3   3 20.1276 2.56641   7
   4  -3   3 19.1076 1.81577   2
   4  -3   3 13.3384 1.84432   6
   4  -3   3 26.3085 6.80657   1
   4  -3   3 16.0376 1.75139   2
   4  -3   3 16.6426 1.94306   5
  -5   3  -3 719.183 18.8826   7
  -5   3  -3 732.922 18.0184   3
  -5   3  -3 704.531 18.6299   5
  -5   3  -3 697.302 18.0945   4
  -5   3  -3 709.681 18.6940   6
   5  -3   3 699.096 18.6636   6
   5  -3   3 697.632 18.8046   7
   5  -3   3 721.744 31.4134   1
   5  -3   3 709.836 18.0573   4
   5  -3   3 735.428 18.9414   7
   5  -3   3 736.729 18.7313   5
   5  -3   3 700.836 17.8946   3
   5  -3   3 708.805 31.8111   1
   5  -3   3 718.276 17.5854   2
  -6   3  -3 217.445 7.33808   4
  -6   3  -3 221.169 8.23020   5
  -6   3  -3 237.320 8.61817   7
  -6   3  -3 230.374 7.72747   3
  -6   3  -3 238.564 8.55198   6
   6  -3   3 207.467 7.73122   2
   6  -3   3 223.913 7.46130   3
   6  -3   3 233.808 8.34031   6
   6  -3   3 231.490 8.49316   7
   6  -3   3 225.273 22.2653   1
   6  -3   3 223.898 22.6868   1
   6  -3   3 221.476 8.40599   5
   6  -3   3 236.576 8.79304   7
  -7   3  -3 320.882 9.54328   4
  -7   3  -3 296.939 10.9123   5
  -7   3  -3 317.015 10.4801   3
  -7   3  -3 297.483 11.0912   6
  -7   3  -3 337.772 11.6400   7
   7  -3   3 304.440 11.4642   5
   7  -3   3 267.114 28.5297   1
   7  -3   3 317.439 10.9965   6
   7  -3   3 318.212 29.8255   1
   7  -3   3 314.936 10.0498   3
   7  -3   3 324.550 9.77559   2
   7  -3   3 303.158 11.0919   7
   7  -3   3 309.657 11.4295   7
  -8   3  -3 4.27140 2.86945   5
  -8   3  -3 1.63951 3.32899   3
  -8   3  -3 -0.1098 3.51409   7
  -8   3  -3 6.89574 1.98251   4
   8  -3   3 6.67065 2.71395   6
   8  -3   3 10.4214 2.91692   2
   8  -3   3 8.69305 2.55284   3
   8  -3   3 2.07747 3.82848   7
   8  -3   3 5.87423 2.73584   7
   8  -3   3 12.6578 17.7959   1
  -9   3  -3 467.989 13.0473   4
  -9   3  -3 500.461 16.6568   5
   9  -3   3 483.897 15.0706   3
   9  -3   3 470.011 16.5881   7
   9  -3   3 460.080 16.0806   6
 -10   3  -3 226.716 12.0476   5
  10  -3   3 234.546 11.8189   6
  10  -3   3 189.027 19.0932   7
  10  -3   3 227.014 10.5545   3
   9   2  -3 171.056 11.4018   6
   9   2  -3 174.377 11.9869   3
  -9  -2   3 172.891 11.3541   5
  -9  -2   3 165.836 11.8079   7
  -9  -2   3 179.978 11.7455   2
   8   2  -3 150.778 9.65236   6
   8   2  -3 139.893 9.71593   3
  -8  -2   3 148.171 9.68256   7
  -8  -2   3 149.623 9.08552   5
  -8  -2   3 147.866 9.58575   2
   7   2  -3 221.335 10.2578   3
   7   2  -3 208.584 10.2689   7
  -7  -2   3 200.985 9.74414   2
  -7  -2   3 211.792 9.24398   5
   6   2  -3 717.741 20.1372   6
   6   2  -3 632.073 39.7288   1
   6   2  -3 726.483 20.3701   7
   6   2  -3 704.808 20.4619   3
   6   2  -3 688.381 19.5464   5
   6   2  -3 753.731 22.2712   7
  -6  -2   3 716.608 20.3327   7
  -6  -2   3 743.332 20.4384   2
  -6  -2   3 691.526 19.4108   5
  -6  -2   3 643.904 39.0029   1
   5   2  -3 94.5926 15.1574   1
   5   2  -3 96.6415 5.51861   7
   5   2  -3 95.0513 5.86636   3
   5   2  -3 93.1917 5.41275   6
   5   2  -3 97.5197 5.88103   7
   5   2  -3 90.4446 5.99843   2
   5   2  -3 103.876 5.33053   5
  -5  -2   3 90.7249 5.49142   7
  -5  -2   3 104.600 5.03466   5
  -5  -2   3 90.7265 5.45586   2
  -5  -2   3 78.5649 13.8292   1
  -5  -2   3 91.0617 6.10666   3
   4   2  -3 1.21685 1.59356   7
   4   2  -3 1.91183 1.58198   7
   4   2  -3 8.36617 2.23160   3
   4   2  -3 1.38468 1.41323   5
   4   2  -3 -0.5264 1.85451   2
   4   2  -3 4.10543 7.12448   1
   4   2  -3 2.00027 1.70436   6
  -4  -2   3 6.47718 2.31611   3
  -4  -2   3 3.33398 1.59301   7
  -4  -2   3 1.98810 6.80584   1
  -4  -2   3 2.20480 1.37081   5
  -4  -2   3 2.88482 1.70955   2
   3   2  -3 1444.29 33.5038   5
   3   2  -3 1387.54 34.1476   7
   3   2  -3 1391.95 32.5754   4
   3   2  -3 1440.48 34.5511   3
   3   2  -3 1448.50 34.2614   2
   3   2  -3 1423.98 45.7075   1
  -3  -2   3 1394.05 33.4841   5
  -3  -2   3 1435.33 34.2792   7
  -3  -2   3 1445.78 34.3635   2
  -3  -2   3 1477.40 34.4952   3
  -3  -2   3 1381.31 32.5588   4
  -3  -2   3 1422.85 46.6491   1
   2   2  -3 1243.89 29.3465   5
   2   2  -3 1276.59 30.1696   2
   2   2  -3 1262.42 30.0610   6
   2   2  -3 1307.55 30.1727   7
   2   2  -3 1276.76 39.2945   1
   2   2  -3 1225.76 30.3644   3
   2   2  -3 1247.90 29.1953   4
  -2  -2   3 1298.79 30.3701   3
  -2  -2   3 1255.68 30.1257   7
  -2  -2   3 1319.33 39.4329   1
  -2  -2   3 1236.66 29.1418   4
  -2  -2   3 1259.05 30.1987   2
  -2  -2   3 1241.36 29.3734   5
   1   2  -3 784.098 19.3674   3
   1   2  -3 797.021 19.1982   6
   1   2  -3 785.015 18.7641   4
   1   2  -3 820.674 19.2289   2
   1   2  -3 793.904 19.1594   7
   1   2  -3 790.248 18.3057   5
   1   2  -3 841.911 26.2930   1
  -1  -2   3 805.744 19.2155   7
  -1  -2   3 801.262 18.7379   4
  -1  -2   3 765.514 25.4785   1
  -1  -2   3 770.359 18.2901   5
  -1  -2   3 797.279 19.3362   3
  -1  -2   3 776.169 19.1763   2
   0   2  -3 0.64403 2.12913   1
   0   2  -3 1.28443 0.69775   2
   0   2  -3 3.38634 0.88169   6
   0   2  -3 0.56245 0.66959   7
   0   2  -3 0.75067 0.81386   3
   0  -2   3 -0.3410 0.78997   6
   0  -2   3 1.28656 0.74733   4
   0  -2   3 2.74458 0.76845   7
   0  -2   3 7.62946 2.67486   1
  -1   2  -3 2150.70 48.9116   6
  -1   2  -3 2126.59 48.9631   4
  -1   2  -3 2075.94 48.4285   2
  -1   2  -3 2147.63 48.8303   7
  -1   2  -3 2093.23 48.2583   5
  -1   2  -3 2360.18 55.2384   1
   1  -2   3 2109.29 48.9093   6
   1  -2   3 2174.52 54.6975   1
   1  -2   3 2108.48 48.9271   4
   1  -2   3 2017.45 48.4101   2
  -2   2  -3 3506.68 78.2171   3
  -2   2  -3 2924.86 78.5248   5
  -2   2  -3 3380.76 78.4467   7
  -2   2  -3 3402.02 78.4663   4
  -2   2  -3 3487.42 78.4565   6
  -2   2  -3 3572.31 86.1190   1
   2  -2   3 3368.40 78.4438   6
   2  -2   3 3457.31 78.4546   4
   2  -2   3 3500.87 78.1812   5
   2  -2   3 3902.62 86.7586   1
  -3   2  -3 1.35440 1.07830   7
  -3   2  -3 -0.1766 1.04715   5
  -3   2  -3 0.27942 0.96357   3
  -3   2  -3 0.99551 1.05116   4
  -3   2  -3 -0.7715 0.99690   6
   3  -2   3 1.38030 1.07828   5
   3  -2   3 0.64527 0.96341   6
   3  -2   3 0.73849 0.91866   3
   3  -2   3 -2.3604 1.06639   7
   3  -2   3 3.69012 1.16344   7
   3  -2   3 5.05166 4.11798   1
   3  -2   3 0.42295 0.62561   2
   3  -2   3 3.09834 1.04324   4
   3  -2   3 1.60647 3.75494   1
  -4   2  -3 1631.96 37.4540   6
  -4   2  -3 1636.35 37.6221   7
  -4   2  -3 1560.68 37.4282   5
  -4   2  -3 1585.58 36.9421   4
  -4   2  -3 1587.33 37.0273   3
   4  -2   3 1538.11 36.9851   3
   4  -2   3 1607.66 37.6255   7
   4  -2   3 1595.91 37.5729   7
   4  -2   3 1678.55 49.9335   1
   4  -2   3 1577.56 36.4406   2
   4  -2   3 1544.08 48.8925   1
   4  -2   3 1455.17 38.1361   5
   4  -2   3 1487.67 37.2771   6
  -5   2  -3 382.190 11.6270   5
  -5   2  -3 418.938 11.6689   6
  -5   2  -3 409.797 10.8572   4
  -5   2  -3 393.586 11.7709   7
   5  -2   3 396.273 11.8230   7
   5  -2   3 376.501 23.0474   1
   5  -2   3 410.870 23.3907   1
   5  -2   3 406.072 11.7328   5
   5  -2   3 381.248 11.4577   6
   5  -2   3 390.746 11.1576   3
   5  -2   3 421.384 10.7074   2
   5  -2   3 410.448 11.9048   7
  -6   2  -3 170.302 5.87137   4
  -6   2  -3 171.625 7.21342   6
  -6   2  -3 167.482 7.38844   7
  -6   2  -3 184.900 7.32549   5
  -6   2  -3 183.144 7.07156   3
   6  -2   3 167.924 20.8616   1
   6  -2   3 142.102 20.5374   1
   6  -2   3 160.066 7.44288   7
   6  -2   3 171.910 6.96252   6
   6  -2   3 171.560 7.30286   7
   6  -2   3 174.821 6.62682   3
   6  -2   3 181.814 6.22041   2
   6  -2   3 176.214 7.32935   5
  -7   2  -3 270.562 10.5071   7
  -7   2  -3 274.007 8.12178   4
  -7   2  -3 252.996 10.1343   6
  -7   2  -3 266.175 10.0530   5
  -7   2  -3 269.154 9.93417   3
   7  -2   3 262.221 10.6068   7
   7  -2   3 277.489 9.41461   3
   7  -2   3 261.518 8.91310   2
   7  -2   3 247.073 28.6986   1
   7  -2   3 269.336 9.79993   6
   7  -2   3 266.459 10.0926   7
   7  -2   3 210.839 28.4612   1
  -8   2  -3 121.923 5.22806   4
  -8   2  -3 122.895 4.91448   4
  -8   2  -3 104.994 10.4489   5
  -8   2  -3 124.415 8.75342   7
  -8   2  -3 123.048 10.2699   3
   8  -2   3 116.501 9.18908   7
   8  -2   3 114.313 7.04503   2
   8  -2   3 123.459 7.17295   6
   8  -2   3 116.965 7.55777   7
   8  -2   3 123.629 6.76680   3
   8  -2   3 108.579 21.3919   1
  -9   2  -3 93.8063 5.95269   4
  -9   2  -3 98.5676 7.95143   5
   9  -2   3 95.5525 7.62779   6
   9  -2   3 95.0469 8.31556   7
 -10   2  -3 45.1885 6.25475   5
  10  -2   3 43.9772 5.41999   3
  10  -2   3 37.7197 5.45483   6
   9   1  -3 -2.6324 3.83238   6
   9   1  -3 6.14916 4.32665   3
  -9  -1   3 3.00366 4.38972   5
   8   1  -3 382.626 14.9315   7
   8   1  -3 406.315 14.5382   3
   8   1  -3 404.053 14.6621   6
  -8  -1   3 378.508 14.4971   7
  -8  -1   3 410.122 14.4291   2
  -8  -1   3 404.092 14.1789   5
   7   1  -3 844.182 24.0629   6
   7   1  -3 869.635 24.1642   3
   7   1  -3 948.905 76.2185   1
   7   1  -3 835.050 24.0457   7
  -7  -1   3 882.103 24.1700   2
  -7  -1   3 876.697 24.2720   7
  -7  -1   3 867.933 23.6919   5
   6   1  -3 177.270 7.77306   3
   6   1  -3 166.391 8.09898   2
   6   1  -3 176.792 8.15430   7
   6   1  -3 168.215 7.70314   6
   6   1  -3 167.792 24.2847   1
   6   1  -3 170.359 7.60064   7
   6   1  -3 174.282 7.62348   5
  -6  -1   3 168.709 7.27933   5
  -6  -1   3 173.781 7.67159   2
  -6  -1   3 173.410 7.68982   7
  -6  -1   3 176.344 8.20060   3
  -6  -1   3 157.567 22.3822   1
   5   1  -3 735.466 19.4593   5
   5   1  -3 755.345 19.8987   2
   5   1  -3 744.628 19.9430   6
   5   1  -3 730.234 34.0432   1
   5   1  -3 777.352 20.1558   3
   5   1  -3 753.314 19.9168   7
   5   1  -3 747.318 19.8812   7
  -5  -1   3 772.487 19.5917   5
  -5  -1   3 765.324 20.0458   3
  -5  -1   3 721.893 19.8315   2
  -5  -1   3 736.719 19.9106   7
  -5  -1   3 715.748 33.0315   1
   4   1  -3 2209.81 51.9592   7
   4   1  -3 2351.92 52.1273   2
   4   1  -3 2033.98 52.2575   5
   4   1  -3 2141.23 51.9995   6
   4   1  -3 2255.57 65.0201   1
   4   1  -3 2173.15 52.0974   3
   4   1  -3 2309.55 52.0282   7
  -4  -1   3 2175.89 52.0314   2
  -4  -1   3 2272.37 52.1302   3
  -4  -1   3 2207.53 51.9989   7
  -4  -1   3 2252.82 64.9029   1
  -4  -1   3 2152.72 51.5694   5
   3   1  -3 996.793 24.5727   3
   3   1  -3 994.408 24.4882   6
   3   1  -3 1008.38 33.3847   1
   3   1  -3 1012.49 24.0004   5
   3   1  -3 1011.84 24.4294   2
   3   1  -3 1016.89 24.3201   7
   3   1  -3 1006.14 24.3276   7
  -3  -1   3 953.381 23.9497   5
  -3  -1   3 997.950 24.3252   7
  -3  -1   3 1005.25 24.4971   2
  -3  -1   3 1012.43 24.5075   3
  -3  -1   3 1033.28 33.4155   1
   2   1  -3 7.15577 1.45593   3
   2   1  -3 3.88041 0.93827   7
   2   1  -3 2.73386 3.30681   1
   2   1  -3 1.75759 0.97859   2
   2   1  -3 4.16788 0.86314   5
   2   1  -3 5.33130 0.60743   4
  -2  -1   3 3.97177 0.96493   7
  -2  -1   3 2.84453 1.05110   2
  -2  -1   3 5.70439 0.74862   4
  -2  -1   3 3.85614 1.11821   3
  -2  -1   3 6.34950 2.98213   1
   1   1  -3 4231.61 100.527   1
  -1  -1   3 4265.47 100.492   1
   0   1  -3 7962.84 184.445   1
   0  -1   3 8213.89 184.691   1
  -1   1  -3 2.61734 0.59041   5
  -1   1  -3 2.76292 1.90864   1
  -1   1  -3 1.43240 0.78223   3
  -1   1  -3 1.72280 0.59756   7
  -1   1  -3 2.44403 0.28337   2
  -1   1  -3 2.02970 0.74335   6
   1  -1   3 1.04672 0.59214   7
   1  -1   3 2.24187 0.71986   6
   1  -1   3 1.86902 0.71763   4
   1  -1   3 0.65430 1.65656   1
   1  -1   3 1.92531 0.72132   3
  -2   1  -3 9.25074 1.11346   6
  -2   1  -3 7.74194 1.05772   3
  -2   1  -3 8.29813 1.07675   7
  -2   1  -3 9.11121 1.16220   5
   2  -1   3 7.89306 3.33379   1
   2  -1   3 5.39911 0.90314   6
   2  -1   3 10.0678 1.18710   3
   2  -1   3 8.95621 0.80422   2
   2  -1   3 8.75582 3.25740   1
   2  -1   3 7.13327 0.98656   5
   2  -1   3 7.97254 1.18725   7
   2  -1   3 7.72131 1.06096   7
  -3   1  -3 4.67423 1.16316   6
  -3   1  -3 3.58644 1.03950   2
  -3   1  -3 4.17907 1.24357   7
  -3   1  -3 0.71207 3.63467   1
  -3   1  -3 4.89698 1.32235   3
  -3   1  -3 4.95067 1.24451   5
  -3   1  -3 7.85408 1.16191   4
   3  -1   3 3.31650 1.22280   7
   3  -1   3 5.77721 0.85352   2
   3  -1   3 5.75262 4.45309   1
   3  -1   3 5.96829 1.23813   3
   3  -1   3 4.96227 1.17777   6
   3  -1   3 6.04818 1.29634   5
  -4   1  -3 354.827 10.4847   5
  -4   1  -3 373.244 9.77928   4
  -4   1  -3 362.032 10.6192   7
  -4   1  -3 370.343 9.68215   2
  -4   1  -3 378.921 10.3401   6
  -4   1  -3 375.144 20.2646   1
  -4   1  -3 384.482 10.4122   3
  -4   1  -3 363.684 10.6016   7
   4  -1   3 369.959 10.3083   6
   4  -1   3 367.480 10.3085   3
   4  -1   3 380.784 10.5970   5
   4  -1   3 367.084 10.6421   7
   4  -1   3 366.434 9.63777   2
   4  -1   3 373.066 10.6776   7
   4  -1   3 354.717 19.9704   1
  -5   1  -3 168.539 5.52243   4
  -5   1  -3 157.367 6.34076   6
  -5   1  -3 174.017 6.88579   7
  -5   1  -3 176.229 6.67303   3
  -5   1  -3 168.557 6.60312   5
  -5   1  -3 165.545 6.72328   7
  -5   1  -3 171.028 5.77724   2
  -5   1  -3 166.810 16.8572   1
   5  -1   3 171.442 6.36558   6
   5  -1   3 179.512 6.72887   5
   5  -1   3 169.639 6.40028   3
   5  -1   3 164.591 6.72286   7
   5  -1   3 155.154 17.7737   1
   5  -1   3 185.599 7.02921   7
   5  -1   3 168.814 5.76192   2
  -6   1  -3 494.517 30.7550   1
  -6   1  -3 529.505 14.9236   3
  -6   1  -3 515.993 15.1650   7
  -6   1  -3 510.718 15.1419   7
  -6   1  -3 525.163 15.1324   5
  -6   1  -3 517.374 13.2178   4
  -6   1  -3 484.205 14.5422   6
  -6   1  -3 502.231 13.8309   2
  -6   1  -3 509.289 13.1829   4
   6  -1   3 519.164 15.1150   5
   6  -1   3 502.278 14.5626   3
   6  -1   3 494.346 14.5400   6
   6  -1   3 498.806 15.0652   7
   6  -1   3 499.155 15.1569   7
   6  -1   3 521.127 13.9423   2
   6  -1   3 518.174 31.8146   1
  -7   1  -3 483.472 15.0021   6
  -7   1  -3 472.863 15.0978   5
  -7   1  -3 496.669 12.6495   4
  -7   1  -3 484.158 12.5469   4
  -7   1  -3 469.086 15.1234   3
   7  -1   3 475.822 14.6087   3
   7  -1   3 477.205 15.2007   7
   7  -1   3 398.771 35.2182   1
   7  -1   3 487.472 14.7045   6
   7  -1   3 497.620 15.7384   7
   7  -1   3 476.717 13.9632   2
  -8   1  -3 25.5269 4.12321   5
  -8   1  -3 25.1152 2.67219   4
  -8   1  -3 26.0656 3.09666   4
   8  -1   3 -12.432 23.8109   1
   8  -1   3 22.5097 3.56330   6
   8  -1   3 24.8550 3.69237   3
   8  -1   3 21.8587 3.93121   7
   8  -1   3 25.5841 4.07808   2
   8  -1   3 18.1972 5.06212   7
  -9   1  -3 109.509 8.93920   5
   9  -1   3 90.2581 9.03253   7
   9  -1   3 111.520 8.02352   3
   9  -1   3 107.376 7.95267   6
 -10   1  -3 43.6932 6.42533   5
  10  -1   3 39.6742 6.22662   3
  10  -1   3 40.5947 6.12223   6
  10   0  -3 125.336 10.7101   6
  10   0  -3 115.945 10.5083   3
 -10   0   3 143.035 11.2577   5
   9   0  -3 271.730 11.9653   3
   9   0  -3 289.572 12.6481   6
  -9   0   3 291.664 12.4797   5
   8   0  -3 385.270 13.2628   3
   8   0  -3 380.019 13.6019   6
   8   0  -3 366.218 13.5843   7
  -8   0   3 353.758 15.6385   5
   7   0  -3 11.5248 2.88194   6
   7   0  -3 10.7978 2.78845   3
   7   0  -3 8.84118 2.53439   7
   7   0  -3 -6.7397 14.7202   1
  -7   0   3 8.11384 2.47338   5
  -7   0   3 9.27634 2.63681   7
  -7   0   3 11.6293 2.71015   2
  -7   0   3 7.40934 13.6952   1
  -7   0   3 12.2202 3.35111   3
   6   0  -3 410.504 12.3560   7
   6   0  -3 415.186 28.6725   1
   6   0  -3 402.334 12.4095   2
   6   0  -3 385.026 12.2478   5
   6   0  -3 397.088 12.4254   7
   6   0  -3 393.831 12.1683   3
   6   0  -3 383.711 12.4236   6
  -6   0   3 401.293 27.1764   1
  -6   0   3 399.651 12.3240   2
  -6   0   3 399.439 12.3116   3
  -6   0   3 391.689 12.3458   7
  -6   0   3 387.857 12.1486   5
   5   0  -3 1355.74 33.0673   7
   5   0  -3 1317.19 32.8897   3
   5   0  -3 1347.35 33.0010   2
   5   0  -3 1361.06 33.3338   6
   5   0  -3 1397.18 33.0822   7
   5   0  -3 1339.62 32.8717   5
   5   0  -3 1392.53 47.2040   1
  -5   0   3 1363.56 33.1261   2
  -5   0   3 1362.11 32.9173   3
  -5   0   3 1347.54 46.3012   1
  -5   0   3 1317.20 32.8767   5
  -5   0   3 1325.21 33.0295   7
   4   0  -3 134.971 5.14808   7
   4   0  -3 134.877 5.36189   6
   4   0  -3 134.313 5.24272   3
   4   0  -3 133.264 5.23127   2
   4   0  -3 133.362 5.11146   5
   4   0  -3 136.795 13.0297   1
  -4   0   3 137.666 5.12628   5
  -4   0   3 138.989 5.31511   2
  -4   0   3 139.105 5.19035   3
  -4   0   3 121.920 12.1993   1
  -4   0   3 138.960 5.17145   7
   3   0  -3 9.83132 1.53577   3
   3   0  -3 11.1871 1.34857   7
   3   0  -3 7.56853 1.42579   6
   3   0  -3 5.53333 1.26660   2
   3   0  -3 9.02774 1.36847   5
   3   0  -3 9.05351 1.27538   7
   3   0  -3 17.1321 4.69064   1
  -3   0   3 9.32942 1.26773   7
  -3   0   3 11.4520 4.04247   1
  -3   0   3 10.8217 1.48057   2
  -3   0   3 7.02456 1.24686   3
  -3   0   3 8.94563 1.31718   5
   2   0  -3 2933.77 67.9874   2
   2   0  -3 2891.09 67.7874   5
   2   0  -3 2979.87 67.7272   7
   2   0  -3 2931.54 68.0753   6
   2   0  -3 3003.95 67.7120   7
   2   0  -3 3256.65 73.0863   1
  -2   0   3 2944.05 67.7211   7
  -2   0   3 3255.90 73.1174   1
  -2   0   3 2623.25 68.2388   5
  -2   0   3 2993.05 67.8593   3
  -2   0   3 3052.28 68.0692   2
   1   0  -3 2663.75 60.9527   2
   1   0  -3 2515.11 60.7872   5
   1   0  -3 2844.97 62.5183   1
  -1   0   3 2866.55 62.5269   1
  -1   0   3 2571.35 60.9415   2
   0   0  -3 122.929 4.23020   1
   0   0  -3 125.455 3.04879   7
   0   0  -3 125.812 3.30439   6
   0   0  -3 126.934 3.45426   3
   0   0  -3 124.704 3.05042   7
   0   0   3 127.351 3.46405   3
   0   0   3 124.862 3.30071   6
   0   0   3 127.771 4.27481   1
   0   0   3 122.180 3.04544   7
   0   0   3 120.268 3.03813   7
  -1   0  -3 3060.79 71.8795   3
  -1   0  -3 2989.96 71.8632   5
  -1   0  -3 3553.26 76.7578   1
   1   0   3 3101.52 71.8740   5
  -2   0  -3 1938.49 44.3238   7
  -2   0  -3 1898.16 43.8743   6
  -2   0  -3 2054.24 51.9353   1
  -2   0  -3 1892.42 44.2786   5
  -2   0  -3 1898.99 44.3144   7
  -2   0  -3 1849.68 43.6377   2
  -2   0  -3 1960.14 44.3168   3
   2   0   3 2006.33 51.8832   1
   2   0   3 1888.60 44.2513   5
   2   0   3 1907.70 44.3018   3
   2   0   3 1863.89 43.6443   2
   2   0   3 1881.96 44.2822   7
  -3   0  -3 298.740 7.66010   2
  -3   0  -3 276.521 8.29885   7
  -3   0  -3 303.659 7.93183   6
  -3   0  -3 280.936 7.62713   4
  -3   0  -3 284.928 15.6886   1
  -3   0  -3 293.277 8.35155   3
  -3   0  -3 261.594 8.13673   5
   3   0   3 287.739 7.60941   2
   3   0   3 278.453 8.34190   7
   3   0   3 290.121 16.5368   1
   3   0   3 285.172 7.87707   6
   3   0   3 281.975 8.32123   7
   3   0   3 278.819 8.23314   3
   3   0   3 284.051 8.23662   5
  -4   0  -3 804.682 19.6250   4
  -4   0  -3 847.241 32.8725   1
  -4   0  -3 776.486 20.5945   5
  -4   0  -3 778.681 20.7191   7
  -4   0  -3 837.060 20.2505   6
  -4   0  -3 798.902 20.7386   7
  -4   0  -3 842.247 20.7663   3
  -4   0  -3 814.195 19.6683   4
  -4   0  -3 807.456 19.9178   2
   4   0   3 827.112 20.8303   7
   4   0   3 823.136 20.6865   5
   4   0   3 840.620 19.9571   2
   4   0   3 797.406 32.1928   1
   4   0   3 813.165 20.8216   7
   4   0   3 811.829 20.6694   3
   4   0   3 799.827 20.2080   6
  -5   0  -3 1429.16 33.5130   6
  -5   0  -3 1375.65 34.1858   7
  -5   0  -3 1416.92 34.0005   3
  -5   0  -3 1301.57 33.8085   5
  -5   0  -3 1395.28 50.0173   1
  -5   0  -3 1425.73 33.1652   2
  -5   0  -3 1344.81 32.3824   4
  -5   0  -3 1396.25 32.4088   4
   5   0   3 1345.71 49.7590   1
   5   0   3 1366.67 33.0049   2
   5   0   3 1363.61 34.1579   7
   5   0   3 1389.44 33.9353   5
   5   0   3 1365.18 33.4239   6
   5   0   3 1351.18 33.8556   3
   5   0   3 1385.74 34.2240   7
  -6   0  -3 434.327 12.6896   2
  -6   0  -3 447.086 11.5977   4
  -6   0  -3 440.200 13.9136   7
  -6   0  -3 443.624 13.7006   5
  -6   0  -3 454.063 31.4797   1
  -6   0  -3 435.398 13.8485   3
  -6   0  -3 444.639 11.6118   4
   6   0   3 446.475 12.8395   2
   6   0   3 432.536 13.0410   6
   6   0   3 438.063 13.5658   3
   6   0   3 459.341 14.0063   7
   6   0   3 427.676 33.3660   1
   6   0   3 437.196 14.0965   7
   6   0   3 430.203 13.8001   5
  -7   0  -3 248.221 10.0868   5
  -7   0  -3 251.946 7.32896   4
  -7   0  -3 245.904 7.16537   4
  -7   0  -3 246.811 8.98422   2
  -7   0  -3 241.950 33.5145   1
  -7   0  -3 244.419 10.2482   7
   7   0   3 236.838 34.9523   1
   7   0   3 246.654 9.92017   3
   7   0   3 246.144 10.2554   7
   7   0   3 225.337 10.7312   7
   7   0   3 250.657 9.54429   2
   7   0   3 252.392 9.43677   6
  -8   0  -3 451.199 15.6158   5
  -8   0  -3 445.910 14.2701   2
  -8   0  -3 458.569 16.1123   7
   8   0   3 442.020 15.3091   3
   8   0   3 439.091 16.0569   6
   8   0   3 442.945 15.8398   7
  -9   0  -3 41.6637 5.44599   5
   9   0   3 47.1642 5.79865   3
   9   0   3 36.3353 4.96825   6
   9   0   3 46.3249 5.99870   7
  10  -1  -3 213.849 11.3722   3
  10  -1  -3 212.296 11.8903   6
 -10   1   3 216.143 12.2931   5
   9  -1  -3 91.3853 7.92242   6
  -9   1   3 100.872 7.83719   5
   8  -1  -3 75.6626 6.54678   7
   8  -1  -3 92.1212 5.99636   3
  -8   1   3 68.8259 7.43839   3
  -8   1   3 76.9643 6.80128   5
   7  -1  -3 246.174 8.81853   3
   7  -1  -3 231.780 9.07517   7
   7  -1  -3 241.907 9.86632   5
   7  -1  -3 261.838 9.78003   2
   7  -1  -3 257.362 9.81852   7
   7  -1  -3 247.491 26.7634   1
   7  -1  -3 244.083 9.63327   6
  -7   1   3 235.073 9.17338   3
  -7   1   3 264.875 9.62941   5
   6  -1  -3 892.542 23.0184   3
   6  -1  -3 901.533 23.6118   5
   6  -1  -3 903.379 38.1922   1
   6  -1  -3 880.841 23.7325   6
   6  -1  -3 912.586 23.4484   2
   6  -1  -3 912.968 23.5166   7
   6  -1  -3 922.248 23.5813   7
  -6   1   3 918.950 23.0913   3
  -6   1   3 928.072 23.5416   7
  -6   1   3 900.824 23.6133   5
   5  -1  -3 4.72124 1.46522   7
   5  -1  -3 4.39139 1.56349   7
   5  -1  -3 5.84293 1.77006   2
   5  -1  -3 3.48434 1.42335   3
   5  -1  -3 8.72923 1.97686   5
   5  -1  -3 7.26314 1.95686   6
   5  -1  -3 4.44604 7.95078   1
  -5   1   3 15.1114 7.08687   1
  -5   1   3 7.91043 1.73110   3
  -5   1   3 4.70079 1.56196   7
  -5   1   3 4.86161 1.59428   5
  -5   1   3 5.80049 1.51993   7
   4  -1  -3 1749.75 39.6617   5
   4  -1  -3 1661.44 39.5104   2
   4  -1  -3 1591.07 37.9142   4
   4  -1  -3 1686.17 39.4430   7
   4  -1  -3 1761.22 39.5222   7
   4  -1  -3 1654.49 39.1135   3
   4  -1  -3 1700.30 49.0908   1
   4  -1  -3 1719.21 39.8501   6
  -4   1   3 1654.70 39.0762   3
  -4   1   3 1614.24 37.9427   4
  -4   1   3 1672.53 39.6347   5
   3  -1  -3 979.087 23.9013   6
   3  -1  -3 973.468 22.7950   4
   3  -1  -3 1036.46 30.2803   1
   3  -1  -3 1014.23 23.8228   5
   3  -1  -3 986.827 23.5483   7
   3  -1  -3 1022.60 23.8277   2
   3  -1  -3 1009.02 23.5732   7
  -3   1   3 989.758 23.8179   5
  -3   1   3 980.806 23.2812   3
  -3   1   3 1017.60 23.9265   6
  -3   1   3 937.900 22.7789   4
   2  -1  -3 2322.67 52.3840   2
   2  -1  -3 2327.42 52.0404   7
   2  -1  -3 2225.27 52.3453   6
   2  -1  -3 2246.62 51.8309   3
   2  -1  -3 2292.11 52.0348   7
   2  -1  -3 2266.25 52.3468   5
   2  -1  -3 2461.57 56.5631   1
   2  -1  -3 2515.84 56.6776   1
   2  -1  -3 2236.31 51.8986   4
  -2   1   3 2277.13 51.8187   3
  -2   1   3 2325.49 52.3769   6
  -2   1   3 2199.56 52.3429   5
  -2   1   3 2184.91 51.9991   7
  -2   1   3 2204.61 51.8784   4
   1  -1  -3 1678.20 39.0298   4
   1  -1  -3 1613.10 39.0764   5
   1  -1  -3 1657.38 38.8681   6
   1  -1  -3 1836.97 41.3063   1
  -1   1   3 1708.75 39.1454   5
  -1   1   3 1695.40 39.0478   4
  -1   1   3 1874.73 41.3891   1
  -1   1   3 1633.37 38.7077   7
   0  -1  -3 2149.78 48.2676   3
   0  -1  -3 2129.75 48.2301   2
   0  -1  -3 2159.12 52.4675   1
   0  -1  -3 2106.44 48.4356   4
   0   1   3 2084.46 48.4403   4
   0   1   3 2119.21 48.2598   3
   0   1   3 2131.13 48.2246   2
  -1  -1  -3 147.341 4.43064   4
  -1  -1  -3 151.506 4.61149   5
  -1  -1  -3 154.901 3.83738   6
  -1  -1  -3 152.265 8.68907   1
  -1  -1  -3 151.202 4.59685   3
  -1  -1  -3 143.843 4.48643   7
  -1  -1  -3 153.263 4.29135   2
   1   1   3 149.768 4.27880   2
   1   1   3 151.603 4.54615   7
   1   1   3 148.006 4.58391   3
   1   1   3 144.184 8.69440   1
   1   1   3 155.238 4.56599   5
   1   1   3 148.709 3.82553   6
  -2  -1  -3 135.890 4.03394   6
  -2  -1  -3 141.923 4.85966   3
  -2  -1  -3 146.264 10.8334   1
  -2  -1  -3 135.379 4.67756   5
  -2  -1  -3 136.271 4.32188   2
  -2  -1  -3 136.742 4.77845   7
  -2  -1  -3 138.430 4.32337   4
   2   1   3 129.626 4.75073   3
   2   1   3 124.084 4.08439   6
   2   1   3 139.924 4.33205   2
   2   1   3 134.673 10.7094   1
   2   1   3 134.820 4.64593   5
   2   1   3 134.370 4.76483   7
   2   1   3 128.358 4.66946   7
  -3  -1  -3 3127.42 72.8511   2
  -3  -1  -3 3209.70 73.5944   7
  -3  -1  -3 3113.68 73.3141   5
  -3  -1  -3 3222.19 72.6340   4
  -3  -1  -3 3350.00 86.2648   1
  -3  -1  -3 2816.87 74.2228   3
   3   1   3 3263.83 73.3709   5
   3   1   3 3108.39 72.6909   6
   3   1   3 3428.95 86.6965   1
   3   1   3 3095.89 73.4801   3
   3   1   3 3205.21 72.8457   2
   3   1   3 3194.22 73.5903   7
   3   1   3 3265.35 73.5572   7
  -4  -1  -3 658.869 30.6827   1
  -4  -1  -3 730.916 18.9802   3
  -4  -1  -3 721.138 18.7217   5
  -4  -1  -3 699.624 18.8896   7
  -4  -1  -3 729.116 18.1889   2
  -4  -1  -3 716.228 17.5542   4
   4   1   3 729.095 32.2925   1
   4   1   3 721.907 19.0003   7
   4   1   3 703.179 18.8319   3
   4   1   3 698.138 18.0245   6
   4   1   3 727.050 18.9595   7
   4   1   3 732.395 18.7341   5
  -5  -1  -3 6.03360 1.73945   2
  -5  -1  -3 0.17664 2.51914   3
  -5  -1  -3 2.45918 2.02170   5
  -5  -1  -3 -0.0124 1.22922   4
  -5  -1  -3 1.97155 1.90886   7
  -5  -1  -3 1.47194 1.21287   4
   5   1   3 2.08627 1.58083   6
   5   1   3 0.19644 2.13280   5
   5   1   3 3.03951 2.09260   3
   5   1   3 -0.9682 1.77657   7
   5   1   3 1.58836 1.86223   2
   5   1   3 -11.016 9.24343   1
  -6  -1  -3 506.391 15.2368   5
  -6  -1  -3 490.683 12.8647   4
  -6  -1  -3 505.791 15.5885   7
  -6  -1  -3 436.479 33.1891   1
  -6  -1  -3 496.096 14.4638   2
  -6  -1  -3 513.120 13.0118   4
  -6  -1  -3 497.581 16.1613   3
   6   1   3 502.129 15.9127   7
   6   1   3 521.922 36.6606   1
   6   1   3 513.659 15.6699   7
   6   1   3 489.738 14.4451   6
   6   1   3 500.231 15.4794   3
   6   1   3 500.009 14.6865   2
  -7  -1  -3 266.896 37.1438   1
  -7  -1  -3 240.782 10.6060   7
  -7  -1  -3 243.467 11.1608   5
  -7  -1  -3 253.804 7.14554   4
  -7  -1  -3 248.003 9.53969   2
  -7  -1  -3 253.881 7.29466   4
   7   1   3 256.299 10.9808   7
   7   1   3 254.195 11.3503   3
   7   1   3 257.910 38.4259   1
   7   1   3 225.809 11.1019   6
   7   1   3 249.654 11.8188   7
  -8  -1  -3 63.9995 7.35198   5
  -8  -1  -3 56.9552 7.46029   2
  -8  -1  -3 44.2243 5.67059   7
   8   1   3 73.3623 6.77590   6
   8   1   3 50.5533 5.84297   7
   8   1   3 73.4373 7.58802   3
  -9  -1  -3 15.9540 4.45872   2
  -9  -1  -3 28.6258 5.74075   5
  -9  -1  -3 24.2985 5.38039   7
   9   1   3 21.5843 5.00054   6
   9   1   3 28.5486 5.49007   3
  10  -2  -3 10.0775 4.08560   3
  10  -2  -3 0.56230 4.42765   6
 -10   2   3 9.17854 4.36610   5
   9  -2  -3 330.432 11.6120   3
   9  -2  -3 320.242 12.9572   6
   9  -2  -3 316.215 12.8962   7
  -9   2   3 341.404 13.1484   5
   8  -2  -3 118.662 7.49646   6
   8  -2  -3 124.752 6.11519   3
   8  -2  -3 90.1408 32.4960   1
   8  -2  -3 123.888 7.25370   7
  -8   2   3 125.979 7.43079   5
  -8   2   3 124.125 7.17947   3
   7  -2  -3 64.5921 5.23680   6
   7  -2  -3 59.4408 4.17536   3
   7  -2  -3 52.6850 5.72388   5
   7  -2  -3 51.9647 14.6002   1
   7  -2  -3 55.2830 5.40732   7
   7  -2  -3 53.0611 5.39108   2
   7  -2  -3 61.9422 4.95652   7
   7  -2  -3 58.7490 14.0834   1
  -7   2   3 71.5298 5.41241   5
  -7   2   3 61.9210 4.71765   3
  -7   2   3 50.3926 4.91032   7
   6  -2  -3 473.698 14.0557   5
   6  -2  -3 456.083 26.2607   1
   6  -2  -3 502.199 27.0646   1
   6  -2  -3 490.439 13.8052   7
   6  -2  -3 501.612 14.0217   7
   6  -2  -3 496.401 13.0289   3
   6  -2  -3 466.906 13.6966   2
   6  -2  -3 477.948 14.1120   6
  -6   2   3 499.000 13.8609   7
  -6   2   3 479.139 11.6008   4
  -6   2   3 479.330 13.0078   3
  -6   2   3 480.778 14.0361   5
  -6   2   3 467.510 14.0813   6
   5  -2  -3 974.577 37.4041   1
   5  -2  -3 1036.32 24.9009   3
   5  -2  -3 1058.67 25.7321   2
   5  -2  -3 1009.97 26.0055   6
   5  -2  -3 1020.68 24.2460   4
   5  -2  -3 1039.70 25.6835   7
   5  -2  -3 1068.39 25.9716   5
   5  -2  -3 1069.99 37.3578   1
   5  -2  -3 1085.74 25.7900   7
  -5   2   3 1026.23 25.9332   5
  -5   2   3 1020.43 24.8733   3
  -5   2   3 1084.21 26.1228   6
   4  -2  -3 568.009 13.7527   4
   4  -2  -3 590.389 14.5920   7
   4  -2  -3 589.432 14.5788   7
   4  -2  -3 569.861 22.8341   1
   4  -2  -3 553.705 14.7568   5
   4  -2  -3 562.409 22.7287   1
   4  -2  -3 569.980 14.8738   6
   4  -2  -3 586.763 14.7039   2
  -4   2   3 535.525 14.7212   5
  -4   2   3 559.137 13.7414   3
  -4   2   3 558.298 14.9468   6
   3  -2  -3 132.815 4.35261   7
   3  -2  -3 136.310 3.62576   3
   3  -2  -3 136.972 4.24172   4
   3  -2  -3 139.888 4.75099   5
   3  -2  -3 130.836 4.63687   6
  -3   2   3 143.716 4.73744   6
  -3   2   3 135.481 3.60995   3
  -3   2   3 134.019 4.72089   5
   2  -2  -3 1762.20 40.3159   7
   2  -2  -3 1839.53 40.6582   5
   2  -2  -3 1738.48 48.5894   1
   2  -2  -3 1797.43 40.4941   4
   2  -2  -3 1846.44 40.6500   2
   2  -2  -3 1677.06 40.5060   6
  -2   2   3 1608.86 45.0882   1
  -2   2   3 1696.40 40.5802   4
  -2   2   3 1791.72 40.6553   5
  -2   2   3 1810.63 40.4043   6
   1  -2  -3 126.644 4.14707   4
   1  -2  -3 134.705 3.96489   7
   1  -2  -3 128.296 3.54559   6
   1  -2  -3 135.802 4.12636   5
   1  -2  -3 131.334 3.52190   3
   1  -2  -3 142.067 7.87464   1
   1  -2  -3 131.419 4.13271   2
  -1   2   3 131.252 3.52068   3
  -1   2   3 134.858 4.25590   4
  -1   2   3 129.708 3.54858   6
  -1   2   3 131.064 4.08414   2
   0  -2  -3 1.27920 0.75469   7
   0  -2  -3 0.94215 0.77400   5
   0  -2  -3 1.86687 0.85056   2
   0  -2  -3 2.53768 2.49405   1
   0  -2  -3 1.76009 0.84800   3
   0  -2  -3 2.92408 0.97798   4
   0   2   3 2.78407 0.96084   4
   0   2   3 2.13801 0.80675   2
   0   2   3 2.94979 0.34718   6
   0   2   3 2.57868 0.82438   7
  -1  -2  -3 61.1604 3.00260   7
  -1  -2  -3 62.8248 2.88989   4
  -1  -2  -3 66.3808 3.21212   3
  -1  -2  -3 60.7389 2.93807   5
  -1  -2  -3 64.9657 2.93295   2
  -1  -2  -3 65.7330 7.57406   1
   1   2   3 62.0833 8.10287   1
   1   2   3 65.3393 2.94456   4
   1   2   3 65.7932 2.97265   2
   1   2   3 61.5901 3.06667   3
   1   2   3 64.6199 2.08201   6
   1   2   3 61.3175 3.04614   7
   1   2   3 68.0885 3.00598   5
   1   2   3 65.5802 2.08156   6
  -2  -2  -3 1276.78 30.2530   5
  -2  -2  -3 1334.74 30.5967   3
  -2  -2  -3 1249.81 40.7394   1
  -2  -2  -3 1290.87 29.9250   4
  -2  -2  -3 1269.85 30.0991   2
   2   2   3 1271.24 30.4878   7
   2   2   3 1309.67 30.1205   2
   2   2   3 1152.48 29.8493   6
   2   2   3 1263.83 30.4980   3
   2   2   3 1268.58 30.1788   5
   2   2   3 1253.85 40.8640   1
   2   2   3 1249.95 29.9140   4
  -3  -2  -3 384.991 22.1553   1
  -3  -2  -3 374.986 11.2095   3
  -3  -2  -3 385.252 10.6722   2
  -3  -2  -3 374.242 10.1864   4
  -3  -2  -3 375.475 10.8228   5
  -3  -2  -3 391.774 11.2731   7
   3   2   3 380.319 10.0821   6
   3   2   3 381.404 10.8624   5
   3   2   3 362.632 11.1110   3
   3   2   3 400.831 11.3475   7
   3   2   3 356.521 21.2951   1
   3   2   3 374.243 11.1631   7
  -4  -2  -3 52.5625 11.8490   1
  -4  -2  -3 53.0618 3.78511   2
  -4  -2  -3 52.9755 4.33739   7
  -4  -2  -3 49.4511 3.91683   5
  -4  -2  -3 55.0652 3.26267   4
  -4  -2  -3 54.7694 4.97535   3
   4   2   3 48.7752 4.18911   7
   4   2   3 54.1175 4.29093   5
   4   2   3 53.4216 4.00972   2
   4   2   3 53.5713 3.33209   6
   4   2   3 50.3984 4.45414   7
   4   2   3 55.9323 4.33857   3
   4   2   3 52.8779 12.4691   1
  -5  -2  -3 307.468 10.5857   5
  -5  -2  -3 307.063 11.0617   7
  -5  -2  -3 332.529 9.23958   4
  -5  -2  -3 305.951 10.2478   2
  -5  -2  -3 312.185 28.6132   1
  -5  -2  -3 330.354 11.6862   3
   5   2   3 324.229 10.9881   5
   5   2   3 324.042 9.90732   6
   5   2   3 246.377 39.4918   1
   5   2   3 314.181 11.0620   3
   5   2   3 312.179 11.0603   7
   5   2   3 323.416 10.5830   2
   5   2   3 328.465 11.5760   7
  -6  -2  -3 205.613 32.0885   1
  -6  -2  -3 257.751 7.50684   4
  -6  -2  -3 243.931 10.3738   7
  -6  -2  -3 254.478 7.69022   4
  -6  -2  -3 242.467 9.84299   5
  -6  -2  -3 246.748 9.37773   2
   6   2   3 241.074 10.0481   2
   6   2   3 249.353 10.2833   3
   6   2   3 280.075 34.5305   1
   6   2   3 247.527 10.3802   7
   6   2   3 228.553 11.0331   7
   6   2   3 240.134 8.86225   6
  -7  -2  -3 2.21559 3.32432   7
  -7  -2  -3 2.88195 3.19605   5
  -7  -2  -3 2.08610 28.2969   1
  -7  -2  -3 1.20120 2.73530   2
  -7  -2  -3 2.43956 1.53000   4
   7   2   3 -2.9515 2.42935   6
   7   2   3 -0.5392 3.18176   7
   7   2   3 4.17283 3.26815   3
  -8  -2  -3 464.631 17.9452   7
  -8  -2  -3 486.981 17.1880   5
  -8  -2  -3 485.736 16.3950   2
   8   2   3 468.994 18.2926   7
   8   2   3 490.699 16.1695   6
   8   2   3 500.964 17.8567   3
  10  -3  -3 450.340 14.5439   3
  10  -3  -3 458.078 16.8605   6
 -10   3   3 452.277 16.9675   5
   9  -3  -3 75.0932 5.38756   3
   9  -3  -3 67.5957 6.89404   6
   9  -3  -3 78.0952 7.52059   7
  -9   3   3 78.9829 7.11046   5
   8  -3  -3 28.5118 3.86119   6
   8  -3  -3 29.9394 3.63699   7
   8  -3  -3 42.3514 3.88000   3
   8  -3  -3 39.8771 17.8776   1
  -8   3   3 52.7565 5.69394   5
  -8   3   3 37.4236 2.35564   4
  -8   3   3 43.4250 4.79916   3
  -8   3   3 45.5730 5.70384   7
   7  -3  -3 1761.89 42.9081   2
   7  -3  -3 1793.85 61.4181   1
   7  -3  -3 1765.40 41.5816   3
   7  -3  -3 1817.60 43.3239   7
   7  -3  -3 1748.08 61.2280   1
   7  -3  -3 1775.99 43.5376   5
   7  -3  -3 1766.99 43.5497   6
   7  -3  -3 1796.22 43.1604   7
  -7   3   3 1757.44 42.5561   3
  -7   3   3 1704.66 43.4534   6
  -7   3   3 1758.03 40.8016   4
  -7   3   3 1736.86 43.0658   7
  -7   3   3 1726.38 43.3918   5
   6  -3  -3 457.186 13.2226   7
   6  -3  -3 477.362 13.4634   7
   6  -3  -3 452.168 13.5785   6
   6  -3  -3 469.796 11.8890   4
   6  -3  -3 481.048 13.3399   2
   6  -3  -3 477.349 25.6848   1
   6  -3  -3 466.848 13.6284   5
   6  -3  -3 465.771 11.9479   3
   6  -3  -3 471.457 26.2956   1
  -6   3   3 438.507 13.4510   5
  -6   3   3 462.012 11.9899   3
  -6   3   3 448.669 13.2077   7
  -6   3   3 452.961 13.5874   6
  -6   3   3 455.858 11.8938   4
   5  -3  -3 845.584 32.7094   1
   5  -3  -3 861.385 34.0791   1
   5  -3  -3 869.202 20.8287   4
   5  -3  -3 902.621 21.7814   2
   5  -3  -3 905.395 21.7864   7
   5  -3  -3 828.811 21.8944   6
   5  -3  -3 873.476 21.9752   5
   5  -3  -3 851.579 21.6200   7
  -5   3   3 859.629 20.8717   4
  -5   3   3 757.959 21.8091   7
  -5   3   3 858.301 21.9694   5
  -5   3   3 869.274 20.3072   3
  -5   3   3 895.225 22.0357   6
   4  -3  -3 131.179 4.92876   6
   4  -3  -3 127.975 3.35510   3
   4  -3  -3 127.157 4.47748   4
   4  -3  -3 137.142 11.7126   1
   4  -3  -3 127.447 4.71230   7
  -4   3   3 128.470 3.37105   3
  -4   3   3 123.156 4.49894   4
  -4   3   3 125.462 4.96432   5
  -4   3   3 126.803 5.03214   6
   3  -3  -3 1539.77 36.8749   6
   3  -3  -3 1564.83 37.0368   2
   3  -3  -3 1655.21 45.3811   1
   3  -3  -3 1538.99 36.8345   7
   3  -3  -3 1583.01 36.9270   4
   3  -3  -3 1599.88 37.0918   5
  -3   3   3 1544.26 36.9147   4
  -3   3   3 1566.12 37.1211   5
  -3   3   3 1609.01 36.9110   6
   2  -3  -3 3002.00 70.3448   6
   2  -3  -3 3100.96 70.8348   2
   2  -3  -3 3133.36 70.9121   4
   2  -3  -3 3053.93 70.6717   7
   2  -3  -3 3019.32 70.7138   5
   2  -3  -3 3370.45 79.0257   1
  -2   3   3 3034.72 70.9016   4
  -2   3   3 3084.49 70.3561   6
  -2   3   3 2962.39 70.7330   5
  -2   3   3 3199.98 70.8468   2
   1  -3  -3 198.848 5.20772   6
   1  -3  -3 204.111 5.90476   5
   1  -3  -3 200.899 11.7806   1
   1  -3  -3 199.414 5.98901   7
   1  -3  -3 198.220 6.19696   4
   1  -3  -3 202.869 6.06280   2
   1  -3  -3 201.684 5.46524   3
  -1   3   3 199.272 5.99190   2
  -1   3   3 190.602 12.1206   1
  -1   3   3 194.594 6.16144   4
  -1   3   3 196.126 5.42991   3
  -1   3   3 194.409 5.97602   7
  -1   3   3 195.785 5.18492   6
   0  -3  -3 3756.08 90.2021   2
   0  -3  -3 4006.85 90.3985   4
   0  -3  -3 4264.53 100.900   1
   0  -3  -3 3812.31 90.3564   7
   0  -3  -3 3945.45 90.0641   3
   0  -3  -3 3942.42 90.1541   5
   0   3   3 4338.29 101.307   1
   0   3   3 3833.31 90.0302   3
   0   3   3 4031.73 90.2763   2
   0   3   3 3747.79 90.3073   4
   0   3   3 3905.93 90.4187   7
  -1  -3  -3 195.578 6.37400   2
  -1  -3  -3 200.900 6.63231   7
  -1  -3  -3 209.027 6.72874   3
  -1  -3  -3 189.776 6.33886   4
  -1  -3  -3 213.827 14.9282   1
  -1  -3  -3 200.683 6.30916   5
   1   3   3 200.177 6.65612   7
   1   3   3 182.241 14.3008   1
   1   3   3 210.054 6.43261   4
   1   3   3 194.144 6.40233   2
   1   3   3 207.084 5.37458   6
   1   3   3 202.779 6.58070   3
  -2  -3  -3 983.591 24.4619   5
  -2  -3  -3 1026.98 24.3547   4
  -2  -3  -3 949.338 24.4815   2
  -2  -3  -3 1039.66 37.7910   1
  -2  -3  -3 1003.95 24.9838   7
  -2  -3  -3 1012.22 24.9739   3
   2   3   3 1005.13 24.6878   5
   2   3   3 989.716 24.5504   2
   2   3   3 963.299 24.8505   3
   2   3   3 969.740 23.4936   6
   2   3   3 1039.18 38.2625   1
   2   3   3 1010.81 25.0230   7
   2   3   3 1000.11 24.3076   4
   2   3   3 966.611 23.4942   6
  -3  -3  -3 5.78896 1.76653   5
  -3  -3  -3 1.66307 1.58308   2
  -3  -3  -3 1.46833 1.43926   4
  -3  -3  -3 6.21524 2.27258   3
  -3  -3  -3 0.49379 1.62606   7
  -3  -3  -3 3.33083 8.26946   1
   3   3   3 4.22259 1.76131   5
   3   3   3 0.76131 1.10795   6
   3   3   3 2.73656 1.78876   3
   3   3   3 0.74679 1.79628   7
   3   3   3 0.48693 1.67459   2
   3   3   3 -0.6703 8.45625   1
   3   3   3 2.25613 1.33949   4
   3   3   3 -0.5547 1.49379   7
  -4  -3  -3 74.4418 4.77071   2
  -4  -3  -3 73.6380 4.65184   5
  -4  -3  -3 70.0943 5.07754   7
  -4  -3  -3 81.5915 4.26677   4
  -4  -3  -3 74.0715 6.17164   3
  -4  -3  -3 79.0702 17.4713   1
   4   3   3 62.3485 5.74246   7
   4   3   3 82.5443 5.15660   5
   4   3   3 72.9654 5.16745   3
   4   3   3 42.2385 13.1345   1
   4   3   3 72.0404 5.14472   7
   4   3   3 73.8406 3.95225   6
   4   3   3 73.3731 5.21097   2
  -5  -3  -3 7.65380 2.52825   5
  -5  -3  -3 12.0717 2.91763   7
  -5  -3  -3 5.31535 2.14381   2
  -5  -3  -3 0.15916 13.5306   1
   5   3   3 6.96695 3.32726   5
   5   3   3 7.00862 3.62318   7
   5   3   3 8.00224 15.8268   1
   5   3   3 8.12422 2.75116   7
   5   3   3 10.4415 2.20985   6
   5   3   3 4.42794 3.00035   2
   5   3   3 5.42204 2.79230   3
  -6  -3  -3 35.2440 23.5285   1
  -6  -3  -3 31.5543 4.15364   5
  -6  -3  -3 30.2361 4.04396   2
  -6  -3  -3 27.3704 3.16679   4
  -6  -3  -3 24.3725 3.99016   7
   6   3   3 29.5930 5.47576   7
   6   3   3 25.4920 4.15485   3
   6   3   3 19.8987 3.02358   6
   6   3   3 20.4209 3.87245   7
   6   3   3 1.69957 22.7841   1
  -7  -3  -3 194.808 11.1326   7
  -7  -3  -3 203.566 9.84857   2
  -7  -3  -3 196.674 10.0607   5
   7   3   3 196.396 9.06036   6
   7   3   3 197.262 11.1913   7
   7   3   3 191.005 10.6495   3
  -8  -3  -3 218.342 12.0753   5
  -8  -3  -3 205.701 11.3693   2
  -8  -3  -3 215.479 13.4076   7
   8   3   3 210.643 12.7933   3
   8   3   3 228.435 10.8335   6
  11  -4  -3 392.296 17.1645   6
 -11   4   3 404.961 17.6277   5
  10  -4  -3 26.5256 4.99004   6
  10  -4  -3 22.0648 3.34667   3
 -10   4   3 33.5651 5.27910   5
   9  -4  -3 483.943 16.2318   7
   9  -4  -3 484.085 16.4931   6
   9  -4  -3 501.200 13.6757   3
  -9   4   3 484.212 16.4519   5
  -9   4   3 485.138 12.3167   4
  -9   4   3 484.909 20.4176   7
   8  -4  -3 1149.84 27.3960   3
   8  -4  -3 1124.24 29.6299   7
   8  -4  -3 1151.96 27.2229   4
   8  -4  -3 1165.12 30.2887   6
   8  -4  -3 1057.89 51.3381   1
  -8   4   3 1119.78 27.2145   4
  -8   4   3 1125.14 29.6976   7
  -8   4   3 1119.99 28.2502   3
  -8   4   3 1138.04 30.1124   5
   7  -4  -3 66.5535 3.16335   3
   7  -4  -3 69.7184 5.29458   6
   7  -4  -3 67.7333 5.55213   7
   7  -4  -3 54.3211 5.77790   5
   7  -4  -3 87.9951 16.4016   1
   7  -4  -3 67.1358 4.86611   7
   7  -4  -3 64.8152 5.43978   2
   7  -4  -3 75.9242 4.01235   4
   7  -4  -3 63.9236 13.4692   1
  -7   4   3 64.0109 3.41759   3
  -7   4   3 67.9507 5.09729   7
  -7   4   3 74.7295 5.42271   5
  -7   4   3 71.5814 3.82253   4
  -7   4   3 56.2281 5.78064   6
   6  -4  -3 290.408 9.79697   5
   6  -4  -3 284.178 9.54293   7
   6  -4  -3 273.716 9.48747   6
   6  -4  -3 290.147 9.37349   2
   6  -4  -3 288.085 8.49261   4
   6  -4  -3 283.408 21.1962   1
   6  -4  -3 274.708 9.16404   7
   6  -4  -3 259.571 7.82852   3
   6  -4  -3 280.591 22.0988   1
  -6   4   3 276.744 9.59375   5
  -6   4   3 282.427 9.28432   7
  -6   4   3 280.611 8.49560   4
  -6   4   3 277.221 9.71801   6
  -6   4   3 288.034 7.31977   3
   5  -4  -3 767.996 19.5487   7
   5  -4  -3 737.293 19.6305   6
   5  -4  -3 731.656 19.4601   2
   5  -4  -3 790.984 31.6186   1
   5  -4  -3 768.663 19.7938   5
   5  -4  -3 797.437 19.2098   4
  -5   4   3 742.543 19.4984   7
  -5   4   3 782.465 19.7804   6
  -5   4   3 736.430 19.1139   4
  -5   4   3 735.236 19.7118   5
   4  -4  -3 0.89544 1.23960   6
   4  -4  -3 -0.4728 4.39836   1
   4  -4  -3 0.67689 1.36630   5
   4  -4  -3 -1.6687 1.20962   4
   4  -4  -3 1.10522 1.26277   2
  -4   4   3 0.25785 4.88902   1
  -4   4   3 1.08423 1.15858   7
  -4   4   3 1.59801 1.23883   5
  -4   4   3 3.41141 1.42563   4
   3  -4  -3 315.805 8.79251   6
   3  -4  -3 320.956 9.29859   4
   3  -4  -3 326.233 9.12583   5
   3  -4  -3 308.881 16.4889   1
   3  -4  -3 301.981 8.95481   7
   3  -4  -3 314.870 9.12457   2
  -3   4   3 306.611 8.74512   6
  -3   4   3 322.929 9.33183   4
  -3   4   3 313.803 17.5564   1
  -3   4   3 328.234 9.14536   5
  -3   4   3 307.761 9.03303   7
   2  -4  -3 61.8876 8.74300   1
   2  -4  -3 59.9552 3.19930   5
   2  -4  -3 63.4579 3.46714   2
   2  -4  -3 61.3315 2.81626   6
   2  -4  -3 64.4311 2.32697   3
   2  -4  -3 64.1844 3.32383   7
   2  -4  -3 58.4895 3.50621   4
  -2   4   3 63.6025 2.35405   3
  -2   4   3 58.5143 3.30071   7
  -2   4   3 57.5217 3.52717   4
  -2   4   3 62.1918 9.31498   1
  -2   4   3 61.5897 3.33596   2
  -2   4   3 59.3841 2.68405   6
   1  -4  -3 1310.32 30.8925   3
   1  -4  -3 1342.93 31.7569   4
   1  -4  -3 1305.13 31.6286   7
   1  -4  -3 1405.31 42.6050   1
   1  -4  -3 1337.78 31.2776   5
   1  -4  -3 1303.79 31.5699   2
  -1   4   3 1303.22 31.6386   7
  -1   4   3 1293.94 31.7560   4
  -1   4   3 1283.75 30.8741   3
  -1   4   3 1316.33 42.2064   1
  -1   4   3 1359.60 31.5967   2
  -1   4   3 1275.36 30.4409   6
   0  -4  -3 281.637 7.26498   6
   0  -4  -3 276.516 8.68357   7
   0  -4  -3 281.945 8.23196   5
   0  -4  -3 287.440 8.36986   3
   0  -4  -3 290.185 8.70671   4
   0  -4  -3 282.105 17.4477   1
   0  -4  -3 276.660 8.53986   2
   0   4   3 276.678 8.69202   7
   0   4   3 271.492 18.0656   1
   0   4   3 274.090 8.25920   3
   0   4   3 325.661 11.4417   2
   0   4   3 282.658 7.25544   6
   0   4   3 280.027 8.59432   4
  -1  -4  -3 443.466 23.6381   1
  -1  -4  -3 463.316 12.4542   5
  -1  -4  -3 490.492 13.0354   3
  -1  -4  -3 445.012 12.7399   2
  -1  -4  -3 472.921 13.1554   7
   1   4   3 449.646 12.6475   4
   1   4   3 456.271 12.8074   3
   1   4   3 475.195 12.9300   2
   1   4   3 469.952 11.4557   6
   1   4   3 433.848 24.2450   1
   1   4   3 454.413 13.0996   7
  -2  -4  -3 389.639 24.2911   1
  -2  -4  -3 371.789 10.8097   4
  -2  -4  -3 365.032 11.4466   3
  -2  -4  -3 355.319 10.6642   5
  -2  -4  -3 372.527 11.4918   7
  -2  -4  -3 355.729 10.9862   2
   2   4   3 373.238 9.76751   6
   2   4   3 370.795 11.2189   2
   2   4   3 371.742 11.5336   7
   2   4   3 372.204 9.74910   6
   2   4   3 353.779 11.2277   3
   2   4   3 366.219 10.7108   4
   2   4   3 385.668 25.4031   1
  -3  -4  -3 568.044 16.6157   3
  -3  -4  -3 570.781 15.3166   4
  -3  -4  -3 567.655 15.5909   5
  -3  -4  -3 579.785 33.0740   1
  -3  -4  -3 565.522 15.9748   2
  -3  -4  -3 547.856 16.3591   7
   3   4   3 568.893 16.4874   3
   3   4   3 546.881 15.6137   5
   3   4   3 572.605 14.6307   6
   3   4   3 550.266 17.6542   7
   3   4   3 558.905 15.2169   4
   3   4   3 566.081 14.5849   6
   3   4   3 567.523 16.0951   2
   3   4   3 543.033 34.4064   1
  -4  -4  -3 136.505 6.79252   2
  -4  -4  -3 134.382 6.42645   5
  -4  -4  -3 144.772 7.42912   7
  -4  -4  -3 128.907 6.08860   4
  -4  -4  -3 108.302 18.2962   1
   4   4   3 132.361 5.88646   6
   4   4   3 137.000 7.06529   5
   4   4   3 135.529 8.10677   7
   4   4   3 154.958 21.8977   1
   4   4   3 136.848 7.57302   2
   4   4   3 129.174 7.25200   7
   4   4   3 146.602 7.57886   3
   4   4   3 136.087 5.56005   6
  -5  -4  -3 256.994 9.94343   5
  -5  -4  -3 267.175 10.3158   2
  -5  -4  -3 242.663 38.2194   1
  -5  -4  -3 249.928 8.88955   4
  -5  -4  -3 266.015 11.0914   7
   5   4   3 255.377 8.83436   6
   5   4   3 250.786 9.31883   6
   5   4   3 238.577 10.7504   7
   5   4   3 214.276 29.2140   1
   5   4   3 245.385 11.0388   3
   5   4   3 250.450 11.8701   7
  -6  -4  -3 305.621 12.0685   2
  -6  -4  -3 291.679 11.8420   5
  -6  -4  -3 302.610 13.1617   7
   6   4   3 327.267 10.9387   6
   6   4   3 300.651 13.0662   3
   6   4   3 298.691 13.0827   7
  -7  -4  -3 10.8808 3.97441   2
  -7  -4  -3 -2.5095 4.61694   7
  -7  -4  -3 10.9182 4.33775   5
   7   4   3 13.7618 4.85734   3
   7   4   3 12.8785 5.22561   7
  11  -5  -3 14.1643 5.27604   6
  11  -5  -3 15.4125 5.21437   2
 -11   5   3 11.0246 5.47213   5
  10  -5  -3 98.2984 7.93675   2
  10  -5  -3 98.1164 6.97614   3
  10  -5  -3 115.317 8.86949   6
 -10   5   3 101.080 8.85212   5
   9  -5  -3 369.586 10.0683   3
   9  -5  -3 360.562 13.7011   2
   9  -5  -3 371.370 13.8074   6
  -9   5   3 361.774 10.8238   4
  -9   5   3 371.768 13.8821   5
   8  -5  -3 11.0621 1.43791   3
   8  -5  -3 7.50506 2.72134   2
   8  -5  -3 4.22319 17.1283   1
   8  -5  -3 8.02857 2.79733   7
   8  -5  -3 6.50912 2.88181   6
   8  -5  -3 6.69774 2.36929   4
  -8   5   3 8.48602 2.11781   4
  -8   5   3 6.18251 2.83321   5
  -8   5   3 11.5536 1.65810   3
  -8   5   3 6.61360 2.99112   7
   7  -5  -3 264.843 9.44650   2
   7  -5  -3 268.331 8.85299   4
   7  -5  -3 285.129 10.0866   6
   7  -5  -3 238.684 24.5413   1
   7  -5  -3 263.941 9.76151   2
   7  -5  -3 215.138 26.2134   1
   7  -5  -3 256.804 10.8662   5
   7  -5  -3 277.924 9.72024   7
   7  -5  -3 269.188 9.99084   7
  -7   5   3 269.676 10.0852   5
  -7   5   3 248.369 10.2932   6
  -7   5   3 262.816 8.71062   4
  -7   5   3 275.754 9.82489   7
   6  -5  -3 844.031 21.8439   5
   6  -5  -3 813.783 21.5633   6
   6  -5  -3 827.061 20.9669   4
   6  -5  -3 793.282 21.2373   2
   6  -5  -3 754.643 35.2779   1
   6  -5  -3 807.730 21.4334   7
  -6   5   3 822.881 21.6961   5
  -6   5   3 828.887 21.5120   7
  -6   5   3 814.407 20.9742   4
  -6   5   3 792.170 21.5417   6
   5  -5  -3 173.145 6.61871   4
   5  -5  -3 169.108 6.46681   7
   5  -5  -3 168.473 16.5496   1
   5  -5  -3 168.579 6.58278   2
   5  -5  -3 170.961 6.59388   6
   5  -5  -3 172.184 6.87130   5
  -5   5   3 177.816 6.62892   4
  -5   5   3 165.035 6.61806   5
  -5   5   3 147.827 15.9313   1
  -5   5   3 179.446 6.76804   6
  -5   5   3 171.251 6.65009   7
   4  -5  -3 501.354 13.7636   5
   4  -5  -3 519.067 13.9082   2
   4  -5  -3 511.558 13.5629   6
   4  -5  -3 502.325 13.9072   4
   4  -5  -3 502.961 13.7844   7
   4  -5  -3 496.531 24.1750   1
  -4   5   3 505.429 13.5180   6
  -4   5   3 514.147 14.0063   4
  -4   5   3 472.658 24.5096   1
  -4   5   3 487.379 13.7232   7
  -4   5   3 479.980 13.6658   5
   3  -5  -3 1728.03 44.8156   5
   3  -5  -3 1959.57 57.2304   1
   3  -5  -3 1832.11 44.0184   2
   3  -5  -3 1922.07 44.1670   7
   3  -5  -3 1913.48 44.3524   4
   3  -5  -3 1842.61 43.4521   6
  -3   5   3 1864.73 43.4401   6
  -3   5   3 1901.04 44.0635   2
  -3   5   3 1849.32 44.3394   4
  -3   5   3 1774.51 42.1998   3
  -3   5   3 1864.32 56.8286   1
  -3   5   3 1859.04 44.0903   7
   2  -5  -3 833.318 20.9838   2
   2  -5  -3 831.365 21.1871   4
   2  -5  -3 812.215 19.7077   3
   2  -5  -3 821.594 19.9420   6
   2  -5  -3 841.467 32.5447   1
   2  -5  -3 838.944 20.5350   5
   2  -5  -3 829.594 20.9908   7
  -2   5   3 829.038 19.9345   6
  -2   5   3 825.081 20.8859   2
  -2   5   3 838.914 21.0320   7
  -2   5   3 812.177 19.7223   3
  -2   5   3 804.373 21.1419   4
  -2   5   3 785.860 32.0701   1
   1  -5  -3 117.818 5.45106   4
   1  -5  -3 121.783 14.4732   1
   1  -5  -3 127.487 4.12618   6
   1  -5  -3 110.994 5.15349   2
   1  -5  -3 126.569 4.87858   5
   1  -5  -3 124.460 4.66300   3
   1  -5  -3 124.555 5.32190   7
  -1   5   3 122.815 5.41142   4
  -1   5   3 124.825 4.64526   3
  -1   5   3 120.003 4.02969   6
  -1   5   3 111.972 14.7113   1
  -1   5   3 120.888 5.27094   2
  -1   5   3 114.742 5.25025   7
   0  -5  -3 1003.04 24.5951   5
   0  -5  -3 1003.03 25.4393   7
   0  -5  -3 1019.86 39.1606   1
   0  -5  -3 1026.37 24.9171   3
   0  -5  -3 1009.21 25.2618   4
   0  -5  -3 1020.79 25.2807   2
   0   5   3 976.649 25.1186   2
   0   5   3 958.469 39.3201   1
   0   5   3 1020.91 25.5453   7
   0   5   3 964.155 24.7953   3
   0   5   3 999.225 25.2718   4
   0   5   3 993.062 23.5925   6
  -1  -5  -3 956.656 24.7800   2
  -1  -5  -3 1010.71 24.7618   4
  -1  -5  -3 951.053 40.2744   1
  -1  -5  -3 944.078 24.1269   5
  -1  -5  -3 994.316 24.8863   3
  -1  -5  -3 972.123 25.1751   7
   1   5   3 983.523 23.1082   6
   1   5   3 944.872 24.7113   3
   1   5   3 959.281 24.8039   2
   1   5   3 973.394 24.6539   4
   1   5   3 978.298 25.2182   7
   1   5   3 943.261 41.1666   1
  -2  -5  -3 142.288 21.3185   1
  -2  -5  -3 122.065 5.44566   5
  -2  -5  -3 113.641 5.83741   2
  -2  -5  -3 116.328 6.20714   7
  -2  -5  -3 121.067 6.00054   4
  -2  -5  -3 117.057 6.84012   3
   2   5   3 107.204 6.79413   7
   2   5   3 119.830 4.49508   6
   2   5   3 117.246 6.46683   2
   2   5   3 128.142 5.70094   4
   2   5   3 109.936 6.12430   3
   2   5   3 163.215 24.7743   1
   2   5   3 125.552 4.64724   6
  -3  -5  -3 115.168 6.43497   2
  -3  -5  -3 117.729 5.84783   5
  -3  -5  -3 113.182 6.24860   4
  -3  -5  -3 133.738 20.0609   1
  -3  -5  -3 105.623 6.59181   7
   3   5   3 118.042 4.86872   6
   3   5   3 123.826 5.76400   4
   3   5   3 117.759 7.45237   2
   3   5   3 112.523 7.45540   7
   3   5   3 115.816 6.86961   3
  -4  -5  -3 417.265 14.0829   2
  -4  -5  -3 413.856 13.1397   4
  -4  -5  -3 456.852 41.1122   1
  -4  -5  -3 431.213 13.4462   5
  -4  -5  -3 444.736 14.9069   7
   4   5   3 339.180 43.1557   1
   4   5   3 439.750 15.6364   7
   4   5   3 420.858 12.6942   4
   4   5   3 413.604 14.0241   5
   4   5   3 429.871 14.8170   7
   4   5   3 430.935 12.5243   6
   4   5   3 431.739 12.2813   6
  -5  -5  -3 426.532 14.8681   2
  -5  -5  -3 419.920 14.1566   5
  -5  -5  -3 427.975 15.7972   7
   5   5   3 412.561 15.5057   3
   5   5   3 422.470 12.8869   6
   5   5   3 418.990 15.7169   7
  -6  -5  -3 -2.4399 3.38057   5
  -6  -5  -3 2.51949 3.57636   2
  -6  -5  -3 -3.1892 4.40104   7
   6   5   3 -1.4144 4.62809   7
   6   5   3 -0.7956 4.31608   3
   6   5   3 3.46177 3.19215   6
  11  -6  -3 180.632 12.0446   6
  11  -6  -3 171.330 11.2035   2
 -11   6   3 175.698 12.2241   5
  10  -6  -3 180.903 10.5284   6
  10  -6  -3 150.641 9.36149   2
 -10   6   3 166.416 10.4947   5
 -10   6   3 173.075 8.73916   4
   9  -6  -3 84.3370 7.37577   6
   9  -6  -3 96.1322 7.73043   7
   9  -6  -3 96.5736 7.39366   4
  -9   6   3 81.9361 5.59031   4
  -9   6   3 95.4909 7.62281   5
   8  -6  -3 178.789 8.47102   7
   8  -6  -3 185.150 8.26890   2
   8  -6  -3 185.020 8.03925   4
   8  -6  -3 137.792 35.4797   1
   8  -6  -3 190.006 8.97005   6
  -8   6   3 182.786 8.88305   7
  -8   6   3 163.780 9.59073   5
  -8   6   3 177.976 7.41788   4
   7  -6  -3 246.076 26.3087   1
   7  -6  -3 224.893 9.21635   6
   7  -6  -3 237.479 9.23500   7
   7  -6  -3 228.507 8.76627   4
   7  -6  -3 227.473 8.90782   2
   7  -6  -3 227.945 9.66074   7
  -7   6   3 235.447 9.36934   5
  -7   6   3 237.696 9.35295   7
  -7   6   3 234.638 8.57870   4
   6  -6  -3 61.8423 5.39258   5
   6  -6  -3 64.2090 13.3752   1
   6  -6  -3 53.8065 4.51578   2
   6  -6  -3 44.2439 4.65563   4
   6  -6  -3 61.9489 4.75744   7
   6  -6  -3 50.7509 4.52201   6
  -6   6   3 55.5970 4.83525   7
  -6   6   3 57.9727 5.20216   6
  -6   6   3 63.7985 4.81192   5
  -6   6   3 34.0213 10.8336   1
  -6   6   3 61.7233 4.61296   4
   5  -6  -3 545.064 15.3768   4
   5  -6  -3 518.595 15.0451   2
   5  -6  -3 531.106 28.4617   1
   5  -6  -3 558.638 15.0513   6
   5  -6  -3 535.514 15.2069   7
   5  -6  -3 532.028 15.1992   5
  -5   6   3 539.269 29.2359   1
  -5   6   3 544.899 15.3591   7
  -5   6   3 510.146 15.2262   4
  -5   6   3 525.896 15.0831   5
  -5   6   3 535.957 14.9985   6
   4  -6  -3 604.696 16.2485   5
   4  -6  -3 597.304 16.4739   7
   4  -6  -3 601.913 16.4037   2
   4  -6  -3 588.208 29.0674   1
   4  -6  -3 606.820 16.7938   4
   4  -6  -3 607.649 15.9478   6
  -4   6   3 591.485 16.2026   5
  -4   6   3 574.167 30.2553   1
  -4   6   3 621.849 15.9999   6
  -4   6   3 569.871 16.6092   4
  -4   6   3 610.518 16.5782   7
   3  -6  -3 202.294 7.55458   2
   3  -6  -3 213.338 7.68299   7
   3  -6  -3 198.616 7.83590   4
   3  -6  -3 209.290 6.78418   6
   3  -6  -3 216.082 7.34617   5
   3  -6  -3 213.239 18.6221   1
  -3   6   3 205.264 7.90925   4
  -3   6   3 211.813 5.92704   3
  -3   6   3 208.343 7.67265   7
  -3   6   3 194.061 18.9396   1
  -3   6   3 210.584 7.65963   2
  -3   6   3 212.712 6.80911   6
   2  -6  -3 4.83344 1.99899   2
   2  -6  -3 6.74266 1.37931   6
   2  -6  -3 6.20945 8.10116   1
   2  -6  -3 3.33474 1.40215   3
   2  -6  -3 1.55846 1.58886   5
   2  -6  -3 3.42856 2.44945   4
  -2   6   3 8.19816 2.08499   7
  -2   6   3 5.13004 1.40312   3
  -2   6   3 3.34252 1.27086   6
  -2   6   3 12.8459 9.60763   1
  -2   6   3 3.74067 2.02795   2
  -2   6   3 4.72088 2.02724   4
   1  -6  -3 918.345 38.9231   1
   1  -6  -3 885.436 23.0556   4
   1  -6  -3 874.065 22.8603   2
   1  -6  -3 852.654 22.0341   5
   1  -6  -3 881.148 23.0288   7
   1  -6  -3 887.579 21.2433   6
   1  -6  -3 874.809 22.0384   5
   1  -6  -3 872.574 22.0055   3
  -1   6   3 855.787 21.9916   3
  -1   6   3 858.676 22.7870   2
  -1   6   3 895.906 39.3674   1
  -1   6   3 877.609 21.1918   6
  -1   6   3 853.193 22.9719   4
  -1   6   3 901.480 23.1736   7
   0  -6  -3 496.049 13.5459   5
   0  -6  -3 507.605 14.1363   3
   0  -6  -3 487.974 29.4701   1
   0  -6  -3 477.834 14.3212   2
   0  -6  -3 494.601 14.5342   4
   0  -6  -3 479.859 14.5394   7
   0   6   3 482.085 14.6860   7
   0   6   3 510.749 14.6153   2
   0   6   3 488.691 12.5314   6
   0   6   3 483.602 14.3798   4
   0   6   3 474.377 31.5361   1
   0   6   3 477.550 13.9627   3
  -1  -6  -3 92.9444 16.7299   1
  -1  -6  -3 92.3859 4.77306   5
  -1  -6  -3 92.6670 5.99695   4
  -1  -6  -3 94.6137 5.83578   7
  -1  -6  -3 99.7821 5.78597   2
  -1  -6  -3 88.7304 5.86337   3
   1   6   3 92.1905 4.04623   6
   1   6   3 80.1533 5.13075   4
   1   6   3 93.2736 6.22636   2
   1   6   3 71.9700 16.3815   1
   1   6   3 96.6495 6.52832   7
   1   6   3 100.449 5.66214   3
  -2  -6  -3 619.221 16.7392   5
  -2  -6  -3 606.936 17.4537   4
  -2  -6  -3 615.937 17.8510   2
  -2  -6  -3 619.216 18.2248   7
  -2  -6  -3 566.829 38.3469   1
   2   6   3 604.670 18.5011   7
   2   6   3 581.155 17.0231   4
   2   6   3 612.122 15.5547   6
   2   6   3 630.764 15.6638   6
   2   6   3 584.922 17.8644   3
   2   6   3 561.820 41.8101   1
  -3  -6  -3 186.070 9.27756   7
  -3  -6  -3 195.962 9.18852   2
  -3  -6  -3 203.021 8.05876   5
  -3  -6  -3 191.575 8.86770   4
  -3  -6  -3 191.928 27.7264   1
   3   6   3 202.673 6.90579   6
   3   6   3 177.870 10.2190   3
   3   6   3 166.101 29.9833   1
   3   6   3 187.204 7.96511   4
   3   6   3 193.296 10.6237   7
   3   6   3 194.949 7.23303   6
  -4  -6  -3 23.9312 4.41377   7
  -4  -6  -3 19.5388 4.04869   2
  -4  -6  -3 29.7332 3.97120   5
   4   6   3 27.6142 4.74414   3
   4   6   3 25.3713 3.45699   4
   4   6   3 29.3957 4.58658   7
   4   6   3 29.3515 3.13942   6
  -5  -6  -3 2.17518 3.49901   5
  -5  -6  -3 -3.9272 4.76779   7
  -5  -6  -3 -0.6014 3.68119   2
   5   6   3 4.83133 2.82037   6
   5   6   3 2.18338 4.55963   7
   5   6   3 0.01415 3.98863   3
  -6  -6  -3 118.075 12.4631   7
  -6  -6  -3 118.394 10.4682   2
  -6  -6  -3 142.029 9.86235   5
   6   6   3 115.503 11.5978   3
  11  -7  -3 7.37449 5.11542   6
  11  -7  -3 -6.8485 4.61544   2
 -11   7   3 20.9666 6.13418   5
  10  -7  -3 106.572 8.46658   2
  10  -7  -3 125.433 9.49742   6
 -10   7   3 118.626 9.46989   5
 -10   7   3 114.989 7.44249   4
   9  -7  -3 335.498 12.5409   2
   9  -7  -3 339.100 13.2758   6
  -9   7   3 313.293 12.9829   5
  -9   7   3 339.801 11.7740   4
   8  -7  -3 71.0070 6.51276   7
   8  -7  -3 79.8828 10.2038   6
   8  -7  -3 64.6243 5.99956   2
   8  -7  -3 65.8430 7.09791   4
  -8   7   3 70.9657 7.16840   7
  -8   7   3 70.6872 6.71578   5
  -8   7   3 74.6953 5.78432   4
   7  -7  -3 112.149 7.16628   4
   7  -7  -3 125.483 6.83182   6
   7  -7  -3 111.332 6.60599   2
   7  -7  -3 115.354 6.70174   7
  -7   7   3 108.870 7.00619   7
  -7   7   3 109.722 6.73225   5
  -7   7   3 103.616 6.39395   4
   6  -7  -3 633.900 18.0336   6
   6  -7  -3 641.529 18.5158   4
   6  -7  -3 663.426 18.5111   7
   6  -7  -3 653.446 18.5506   5
   6  -7  -3 674.925 18.3560   2
   6  -7  -3 608.742 35.5669   1
  -6   7   3 640.927 18.2299   6
  -6   7   3 658.619 18.6223   7
  -6   7   3 635.426 18.2154   5
  -6   7   3 655.679 18.4692   4
  -6   7   3 521.996 33.7092   1
   5  -7  -3 129.846 18.1141   1
   5  -7  -3 120.870 5.67653   6
   5  -7  -3 116.434 6.39757   5
   5  -7  -3 109.086 5.94835   2
   5  -7  -3 109.419 5.96064   7
   5  -7  -3 117.214 6.74318   4
  -5   7   3 119.025 6.32547   7
  -5   7   3 104.985 5.73394   5
  -5   7   3 109.032 6.30639   4
  -5   7   3 103.847 5.96329   6
  -5   7   3 108.324 17.5938   1
   4  -7  -3 109.612 5.97593   2
   4  -7  -3 117.135 5.25846   6
   4  -7  -3 111.560 6.66941   4
   4  -7  -3 113.510 18.7903   1
   4  -7  -3 103.488 5.81817   5
  -4   7   3 108.100 3.61030   3
  -4   7   3 87.1699 15.0654   1
  -4   7   3 114.548 5.44194   6
  -4   7   3 109.826 6.33302   2
  -4   7   3 119.363 6.36375   4
  -4   7   3 112.526 6.12533   7
   3  -7  -3 32.5183 3.06835   6
   3  -7  -3 24.0443 9.48255   1
   3  -7  -3 32.0049 3.97957   7
   3  -7  -3 29.7155 3.69882   4
   3  -7  -3 33.6562 3.93103   5
   3  -7  -3 26.0754 3.24264   2
  -3   7   3 33.9360 4.55033   7
  -3   7   3 14.1280 11.4584   1
  -3   7   3 32.6852 3.73793   2
[truncated: 1,208,913 more chars]
