# Supplementary material for: Dioxidomolybdenum(VI) complex featuring a 2,4-di­fluoro-substituted amine bis­(phenolate) ligand
Source: IUCrdata. 2021 May 21;6(Pt 5):x210516. doi: 10.1107/S2414314621005162 (PMC9462341; doi:10.1107/S2414314621005162)
Supplement: Supplementary file 2 [file x-06-x210516-Isup2.hkl]

data_I                                                                          
_shelx_title ' CLB_1_87C_0m in P-1'                                             
_shelx_refln_list_code          4                                               
_shelx_F_calc_maximum      140.19                                               
_exptl_crystal_F_000       500.00                                               
_reflns_d_resolution_high  0.6481                                               
                                                                                
loop_                                                                           
 _space_group_symop_operation_xyz                                               
 'x, y, z'                                                                      
 '-x, -y, -z'                                                                   
                                                                                
_cell_length_a     7.3179                                                       
_cell_length_b     8.0093                                                       
_cell_length_c    17.5057                                                       
_cell_angle_alpha  91.851                                                       
_cell_angle_beta   92.910                                                       
_cell_angle_gamma 116.684                                                       
                                                                                
_shelx_F_squared_multiplier     1.000                                           
                                                                                
loop_                                                                           
 _refln_index_h                                                                 
 _refln_index_k                                                                 
 _refln_index_l                                                                 
 _refln_F_squared_calc                                                          
 _refln_F_squared_meas                                                          
 _refln_F_squared_sigma                                                         
 _refln_observed_status                                                         
   1   0   0       3500.14       3520.43       117.45 o                         
   2   0   0      11797.06      13056.05       216.84 o                         
   3   0   0       6109.33       5962.24        44.87 o                         
   4   0   0         15.13         29.04         1.07 o                         
   5   0   0        129.15        108.74         1.77 o                         
   6   0   0         65.01         55.20         2.10 o                         
   7   0   0        595.45        610.00         6.93 o                         
   8   0   0        689.68        675.17        10.17 o                         
   9   0   0         15.06         14.98         6.20 o                         
  10   0   0        192.33        183.38        10.25 o                         
 -10   1   0         51.30         39.04         7.92 o                         
  -9   1   0       1258.21       1278.40        19.34 o                         
  -8   1   0       1532.87       1515.56        23.57 o                         
  -7   1   0          1.03          1.44         1.51 o                         
  -6   1   0       3141.46       3238.67        19.98 o                         
  -5   1   0       1818.68       1827.22        17.60 o                         
  -4   1   0         37.40         66.57         1.26 o                         
  -3   1   0        554.84        556.99         3.85 o                         
  -2   1   0         28.70         16.88         0.65 o                         
  -1   1   0      14430.77      14622.31      1444.77 o                         
   0   1   0       5436.40       5263.89       470.18 o                         
   1   1   0         32.11         26.37         0.70 o                         
   2   1   0      10954.68      11157.91       373.91 o                         
   3   1   0        186.57        154.53         1.95 o                         
   4   1   0         91.87        102.92         2.47 o                         
   5   1   0       1463.10       1528.06        10.87 o                         
   6   1   0       1068.73       1071.76         9.48 o                         
   7   1   0         22.72         19.26         3.31 o                         
   8   1   0        940.67        934.47        12.60 o                         
   9   1   0        212.82        212.98         7.37 o                         
 -10   2   0        443.49        473.87        21.47 o                         
  -9   2   0        444.42        458.39         9.77 o                         
  -8   2   0         22.59         13.80         1.96 o                         
  -7   2   0        979.19       1012.53         8.46 o                         
  -6   2   0        927.99        968.78         8.15 o                         
  -5   2   0       2018.65       2041.50        14.43 o                         
  -4   2   0       1121.44       1157.03         8.06 o                         
  -3   2   0       3572.27       3276.83        36.71 o                         
  -2   2   0       2535.58       2293.53        28.64 o                         
  -1   2   0       3025.18       2822.11        23.42 o                         
   0   2   0       1350.75       1222.74         9.41 o                         
   1   2   0       2508.19       2305.57        36.06 o                         
   2   2   0        365.14        403.04         3.89 o                         
   3   2   0       2033.38       2130.68        14.82 o                         
   4   2   0       1368.94       1430.29        10.74 o                         
   5   2   0        141.22        130.63         2.44 o                         
   6   2   0        210.95        208.76         4.23 o                         
   7   2   0        726.15        734.37        11.36 o                         
   8   2   0        779.45        799.69        13.96 o                         
   9   2   0         19.78         14.81         3.90 o                         
 -10   3   0        158.08        165.61         8.24 o                         
  -9   3   0        469.24        451.25         8.45 o                         
  -8   3   0       1502.12       1518.54        13.40 o                         
  -7   3   0        257.91        265.81         3.92 o                         
  -6   3   0        860.06        876.61         7.12 o                         
  -5   3   0       1764.70       1752.14        12.03 o                         
  -4   3   0        441.76        357.03         3.46 o                         
  -3   3   0       2419.36       2491.03        17.42 o                         
  -2   3   0       2066.22       1996.53        13.44 o                         
  -1   3   0       4165.35       3864.09        33.07 o                         
   0   3   0        826.00        774.46        10.33 o                         
   1   3   0       4156.38       4207.50        27.64 o                         
   2   3   0       3244.72       3255.46        21.97 o                         
   3   3   0        845.73        893.18         7.19 o                         
   4   3   0         52.94         52.33         2.16 o                         
   5   3   0         87.34         89.01         3.74 o                         
   6   3   0        318.09        319.69         8.16 o                         
   7   3   0        251.99        267.68         7.22 o                         
   8   3   0          4.65          0.80         3.24 o                         
 -11   4   0         45.35         55.62        16.08 o                         
 -10   4   0        216.08        221.67         8.40 o                         
  -9   4   0        857.12        847.46        10.78 o                         
  -8   4   0         94.84         88.26         2.83 o                         
  -7   4   0       3203.27       3240.56        21.77 o                         
  -6   4   0       3063.24       3186.71        22.07 o                         
  -5   4   0         87.65         88.34         1.70 o                         
  -4   4   0        270.52        265.50         2.93 o                         
  -3   4   0       1264.87       1208.92         8.38 o                         
  -2   4   0       3944.81       3759.78        25.93 o                         
  -1   4   0        528.83        481.98         4.09 o                         
   0   4   0       3022.13       3013.22        21.29 o                         
   1   4   0       5501.67       5449.63        44.67 o                         
   2   4   0        293.01        298.89         3.27 o                         
   3   4   0         30.48         24.14         1.48 o                         
   4   4   0        428.19        438.63         4.48 o                         
   5   4   0        459.65        472.91         5.67 o                         
   6   4   0          0.43         -2.11         2.11 o                         
   7   4   0        155.85        149.10         6.39 o                         
 -11   5   0        401.59        410.91        12.66 o                         
 -10   5   0        101.63        100.24         5.28 o                         
  -9   5   0        209.89        215.77         5.06 o                         
  -8   5   0        810.93        796.62         7.27 o                         
  -7   5   0       1042.05       1070.50         8.10 o                         
  -6   5   0         77.21         81.27         2.11 o                         
  -5   5   0       1541.47       1574.86        12.10 o                         
  -4   5   0       4787.48       4785.48        45.27 o                         
  -3   5   0       1244.85       1284.04         9.89 o                         
  -2   5   0        558.72        551.14         5.18 o                         
  -1   5   0       6299.65       6331.97        41.33 o                         
   0   5   0       1709.49       1733.21        12.51 o                         
   1   5   0        264.26        254.72         3.59 o                         
   2   5   0        121.09        127.57         2.53 o                         
   3   5   0       1200.90       1227.43         9.97 o                         
   4   5   0        194.96        203.04         3.93 o                         
   5   5   0          0.84         -2.53         3.08 o                         
   6   5   0        719.14        723.25        12.23 o                         
   7   5   0        209.30        209.30         7.91 o                         
 -11   6   0          0.07          1.06         4.80 o                         
 -10   6   0        360.02        366.29         8.80 o                         
  -9   6   0       1095.22       1086.84        13.28 o                         
  -8   6   0          1.30          1.17         1.36 o                         
  -7   6   0        126.23        127.38         2.63 o                         
  -6   6   0        717.11        711.88         6.62 o                         
  -5   6   0        591.46        670.79         5.78 o                         
  -4   6   0        283.89        315.87         3.23 o                         
  -3   6   0       1350.10       1356.19        10.68 o                         
  -2   6   0       2388.48       2458.82        18.93 o                         
  -1   6   0        407.67        419.38         3.98 o                         
   0   6   0        732.69        726.74         6.32 o                         
   1   6   0       1428.49       1443.81        11.77 o                         
   2   6   0        526.42        517.95         6.24 o                         
   3   6   0         86.83         81.36         5.33 o                         
   4   6   0         81.48         81.26         4.30 o                         
   5   6   0        430.53        440.84         8.16 o                         
   6   6   0        206.44        188.65         8.23 o                         
 -11   7   0        410.08        417.84        12.98 o                         
 -10   7   0       1095.44       1131.80        17.63 o                         
  -9   7   0          4.46          6.62         2.58 o                         
  -8   7   0        615.36        598.11         8.70 o                         
  -7   7   0        650.43        677.42         8.44 o                         
  -6   7   0          2.20          1.61         0.78 o                         
  -5   7   0         31.33         23.05         1.37 o                         
  -4   7   0        586.42        575.89         5.35 o                         
  -3   7   0        445.76        476.72         5.53 o                         
  -2   7   0       1140.52       1115.51         9.44 o                         
  -1   7   0        624.16        629.67         6.03 o                         
   0   7   0       1311.09       1321.82        11.21 o                         
   1   7   0        488.57        474.59         6.05 o                         
   2   7   0       1038.95       1038.59        11.30 o                         
   3   7   0        593.77        604.96         8.25 o                         
   4   7   0        272.64        271.50         5.88 o                         
   5   7   0         24.71         24.56         5.19 o                         
 -10   8   0         43.01         41.29         4.88 o                         
  -9   8   0        565.87        539.72        11.59 o                         
  -8   8   0       1010.07       1042.78        14.42 o                         
  -7   8   0         19.01         17.60         2.23 o                         
  -6   8   0       1095.63       1103.87        12.00 o                         
  -5   8   0        769.12        784.93         7.30 o                         
  -4   8   0        177.23        179.00         4.32 o                         
  -3   8   0         61.09         62.56         2.46 o                         
  -2   8   0       1098.65       1148.97        10.34 o                         
  -1   8   0        174.19        180.57         4.96 o                         
   0   8   0          1.15          0.38         2.02 o                         
   1   8   0        705.99        705.44         8.23 o                         
   2   8   0        183.85        181.59         5.49 o                         
   3   8   0         45.10         38.75         3.35 o                         
   4   8   0         79.44         74.23        10.77 o                         
 -10   9   0        289.44        274.15         9.05 o                         
  -9   9   0        192.98        191.50         7.30 o                         
  -8   9   0        748.04        753.78        11.96 o                         
  -7   9   0        542.73        558.41         9.47 o                         
  -6   9   0        347.61        347.13         6.91 o                         
  -5   9   0         10.78         11.58         1.93 o                         
  -4   9   0        351.37        361.97         5.40 o                         
  -3   9   0       1659.12       1681.97        15.64 o                         
  -2   9   0        369.23        352.65         5.87 o                         
  -1   9   0         14.74         11.33         1.83 o                         
   0   9   0       1248.48       1284.02        18.49 o                         
   1   9   0        315.99        321.55         7.20 o                         
   2   9   0          0.03         -2.81         3.54 o                         
   3   9   0        492.61        496.32        12.21 o                         
 -10  10   0          1.30         -6.30         6.30 o                         
  -9  10   0        510.80        524.14        21.10 o                         
  -8  10   0       1077.31       1068.91        15.91 o                         
  -7  10   0        287.87        282.40         8.28 o                         
  -6  10   0        654.45        686.64        12.70 o                         
  -5  10   0       1262.85       1316.99        15.39 o                         
  -4  10   0        500.21        514.60         8.81 o                         
  -3  10   0         69.99         69.71         4.41 o                         
  -2  10   0        328.35        329.24         6.74 o                         
  -1  10   0        698.22        714.29        11.19 o                         
   0  10   0          7.46          8.10         3.63 o                         
   1  10   0          1.00          0.47         3.84 o                         
  -9  11   0        202.71        184.42        10.48 o                         
  -8  11   0         41.75         32.91         6.53 o                         
  -7  11   0        121.67         97.34         6.88 o                         
  -6  11   0        469.21        474.19        10.86 o                         
  -5  11   0         82.80         68.00         4.55 o                         
  -4  11   0        156.51        159.68         5.78 o                         
  -3  11   0        441.76        453.67         7.97 o                         
  -2  11   0        233.60        208.64         8.27 o                         
  -1  11   0          7.84          0.28         4.08 o                         
   0  11   0        340.13        312.31        17.98 o                         
  -7  12   0         94.98         88.59        13.54 o                         
  -6  12   0          0.80         -2.63         4.53 o                         
  -5  12   0        302.50        312.97        11.34 o                         
  -4  12   0        170.03        153.09         9.13 o                         
  -3  12   0          7.68         -0.20         6.60 o                         
   3 -12   1        220.68        215.54        10.09 o                         
   4 -12   1         33.52         24.91         5.57 o                         
   5 -12   1        140.14        139.61         9.34 o                         
   6 -12   1        319.00        306.07        11.25 o                         
   7 -12   1        196.08        182.12        10.36 o                         
   0 -11   1        103.31         87.70         9.34 o                         
   1 -11   1        984.60        992.01        17.33 o                         
   2 -11   1        229.67        219.92         8.32 o                         
   3 -11   1         17.97         20.33         4.31 o                         
   4 -11   1        234.27        232.73         5.88 o                         
   5 -11   1        453.57        474.33         9.31 o                         
   6 -11   1        106.90         94.34         6.56 o                         
   7 -11   1        134.92        136.65         7.76 o                         
   8 -11   1        697.38        710.79        22.35 o                         
   9 -11   1        271.41        267.71         9.74 o                         
  -1 -10   1        364.72        368.13        10.34 o                         
   0 -10   1       1000.89       1015.70        19.44 o                         
   1 -10   1        126.04        130.01         5.13 o                         
   2 -10   1        128.86        118.48         4.33 o                         
   3 -10   1       1141.23       1170.10        13.96 o                         
   4 -10   1        410.74        432.29         8.06 o                         
   5 -10   1          0.66          1.16         2.31 o                         
   6 -10   1        799.51        798.19        11.50 o                         
   7 -10   1        831.05        851.13        14.65 o                         
   8 -10   1         83.63         78.44         4.21 o                         
   9 -10   1        228.98        218.28         8.28 o                         
  -3  -9   1         79.08         66.31         5.27 o                         
  -2  -9   1        794.46        801.77        14.65 o                         
  -1  -9   1        100.10        105.86         4.81 o                         
   0  -9   1         64.73         48.35         4.48 o                         
   1  -9   1        414.87        413.58         6.46 o                         
   2  -9   1        365.99        378.15         5.12 o                         
   3  -9   1         14.92         16.55         2.94 o                         
   4  -9   1        145.53        137.69         4.65 o                         
   5  -9   1        615.86        634.56         7.76 o                         
   6  -9   1        672.95        700.51         7.48 o                         
   7  -9   1        117.38        112.04         4.99 o                         
   8  -9   1        785.79        813.89        14.44 o                         
   9  -9   1        422.41        422.45         9.00 o                         
  10  -9   1         39.63         35.72         4.32 o                         
  -4  -8   1        112.74        103.21         7.16 o                         
  -3  -8   1        368.21        359.67         6.98 o                         
  -2  -8   1        114.38        109.44         4.70 o                         
  -1  -8   1        143.90        149.30         5.84 o                         
   0  -8   1        741.15        770.82         9.38 o                         
   1  -8   1        284.39        285.66         4.32 o                         
   2  -8   1        591.34        587.61         7.14 o                         
   3  -8   1       1297.08       1337.52        11.73 o                         
   4  -8   1       1042.18       1062.35         9.69 o                         
   5  -8   1          8.73         11.78         1.25 o                         
   6  -8   1       1208.49       1212.58        10.83 o                         
   7  -8   1       1574.73       1621.17        19.86 o                         
   8  -8   1        241.96        243.52         6.50 o                         
   9  -8   1        783.40        796.11        12.65 o                         
  10  -8   1        473.30        487.64        10.89 o                         
  -5  -7   1        319.04        310.46        11.64 o                         
  -4  -7   1        435.11        426.88         7.12 o                         
  -3  -7   1         19.58         16.48         2.80 o                         
  -2  -7   1       1030.51       1017.39        12.35 o                         
  -1  -7   1       1208.89       1206.11        14.67 o                         
   0  -7   1        155.20        137.06         2.65 o                         
   1  -7   1       2687.36       2735.45        19.38 o                         
   2  -7   1       1482.49       1545.98        12.33 o                         
   3  -7   1        106.13        111.58         3.33 o                         
   4  -7   1          0.49          1.59         1.12 o                         
   5  -7   1         20.18         31.23         1.57 o                         
   6  -7   1       1394.96       1447.25        11.19 o                         
   7  -7   1        419.50        433.56         5.24 o                         
   8  -7   1        746.48        762.48        14.70 o                         
   9  -7   1       1737.92       1811.40        22.21 o                         
  10  -7   1         40.16         41.58         3.96 o                         
  11  -7   1        237.71        210.16        10.44 o                         
  -6  -6   1         52.46         52.22         4.39 o                         
  -5  -6   1         49.57         45.13         3.16 o                         
  -4  -6   1         40.52         40.03         4.24 o                         
  -3  -6   1       1029.60       1051.07        10.31 o                         
  -2  -6   1       2296.68       2292.55        18.64 o                         
  -1  -6   1          8.69          9.44         1.19 o                         
   0  -6   1       5166.07       5192.73        33.93 o                         
   1  -6   1       4257.80       4225.15        27.41 o                         
   2  -6   1          0.09          0.23         1.07 o                         
   3  -6   1        248.10        247.41         3.10 o                         
   4  -6   1       1778.84       1905.33        13.14 o                         
   5  -6   1        338.94        358.89         3.75 o                         
   6  -6   1         35.94         33.04         1.53 o                         
   7  -6   1        613.12        621.88         6.01 o                         
   8  -6   1        487.79        485.41         6.53 o                         
   9  -6   1         14.14         16.18         2.40 o                         
  10  -6   1        423.71        400.84         9.68 o                         
  11  -6   1        403.69        379.76        12.25 o                         
  -7  -5   1         64.35         52.49         4.36 o                         
  -6  -5   1        128.43        115.97        10.67 o                         
  -5  -5   1        937.96        946.22        11.26 o                         
  -4  -5   1        377.15        389.18         4.59 o                         
  -3  -5   1         63.67         53.41         1.88 o                         
  -2  -5   1        412.95        423.34         4.61 o                         
  -1  -5   1       4059.70       4151.90        34.62 o                         
   0  -5   1        381.31        366.64         3.67 o                         
   1  -5   1        700.51        771.75         6.20 o                         
   2  -5   1       1769.81       1706.39        13.34 o                         
   3  -5   1        819.89        759.19         6.04 o                         
   4  -5   1         66.53         64.65         1.78 o                         
   5  -5   1        482.31        490.23         4.80 o                         
   6  -5   1       2417.34       2445.45        18.57 o                         
   7  -5   1        322.10        320.61         3.59 o                         
   8  -5   1        261.67        261.22         4.89 o                         
   9  -5   1        778.76        798.48        10.32 o                         
  10  -5   1        429.99        427.51        10.39 o                         
  11  -5   1         24.20         22.51         5.12 o                         
  -7  -4   1        119.76         99.37         5.44 o                         
  -6  -4   1        810.51        825.35        11.50 o                         
  -5  -4   1          8.58         12.12         2.11 o                         
  -4  -4   1        301.00        315.18         3.67 o                         
  -3  -4   1       1232.21       1253.26         9.73 o                         
  -2  -4   1        390.36        409.00         4.14 o                         
  -1  -4   1        127.83        143.85         2.18 o                         
   0  -4   1       1198.78       1154.68         8.93 o                         
   1  -4   1       5236.83       5036.73        32.87 o                         
   2  -4   1         77.71        106.56         1.58 o                         
   3  -4   1       3753.06       4022.15        27.66 o                         
   4  -4   1       1314.16       1290.39        12.98 o                         
   5  -4   1       2165.23       2158.36        16.18 o                         
   6  -4   1        420.10        407.08         3.85 o                         
   7  -4   1        813.81        834.49         7.06 o                         
   8  -4   1       1308.74       1306.02        11.80 o                         
   9  -4   1        415.12        403.37         6.77 o                         
  10  -4   1        135.48        147.04         8.83 o                         
  11  -4   1        263.42        249.78        21.73 o                         
  -8  -3   1        415.93        421.95         9.47 o                         
  -7  -3   1        350.59        345.99         7.25 o                         
  -6  -3   1          1.08         -0.49         2.10 o                         
  -5  -3   1       1066.66       1101.84        10.06 o                         
  -4  -3   1       1308.78       1370.08        10.14 o                         
  -3  -3   1        572.44        581.12         4.92 o                         
  -2  -3   1        145.79        137.05         1.93 o                         
  -1  -3   1       2622.88       2454.66        23.68 o                         
   0  -3   1       1707.63       1597.44        12.10 o                         
   1  -3   1        588.25        607.19         5.10 o                         
   2  -3   1       9296.33       9221.51       181.02 o                         
   3  -3   1       3468.35       3396.19        23.85 o                         
   4  -3   1        497.94        496.04         4.61 o                         
   5  -3   1        442.57        464.43         4.06 o                         
   6  -3   1        481.23        494.86         4.56 o                         
   7  -3   1       1161.07       1181.79         9.55 o                         
   8  -3   1         16.91         17.62         1.61 o                         
   9  -3   1        656.39        663.00        10.51 o                         
  10  -3   1        262.55        261.35        15.43 o                         
  -9  -2   1        354.70        365.15        11.16 o                         
  -8  -2   1        310.80        300.05         7.69 o                         
  -7  -2   1        380.50        376.36         7.13 o                         
  -6  -2   1        875.35        909.75         9.59 o                         
  -5  -2   1        587.29        603.41         5.61 o                         
  -4  -2   1        651.12        667.58         5.75 o                         
  -3  -2   1       2595.11       2546.47        16.72 o                         
  -2  -2   1       7051.45       6797.10        73.81 o                         
  -1  -2   1        637.74        655.07         4.89 o                         
   0  -2   1       4228.97       3864.40        41.38 o                         
   1  -2   1        767.15        710.51         7.83 o                         
   2  -2   1       1886.65       1822.42        14.01 o                         
   3  -2   1        883.83        901.10         7.38 o                         
   4  -2   1        429.87        454.79         3.75 o                         
   5  -2   1       2300.33       2363.17        22.06 o                         
   6  -2   1        130.37        123.04         2.27 o                         
   7  -2   1        537.18        546.64         5.49 o                         
   8  -2   1        494.04        492.93         6.68 o                         
   9  -2   1        138.23        144.45         6.27 o                         
  10  -2   1         83.39         89.33         7.93 o                         
  -9  -1   1          1.72          7.96         3.16 o                         
  -8  -1   1        611.14        593.05         9.38 o                         
  -7  -1   1        780.03        803.95        12.05 o                         
  -6  -1   1        239.21        233.35         3.73 o                         
  -5  -1   1        207.37        187.35         3.31 o                         
  -4  -1   1       2331.07       2359.52        16.33 o                         
  -3  -1   1       4561.68       4448.66        37.79 o                         
  -2  -1   1        723.69        707.03         5.01 o                         
  -1  -1   1       5764.92       5533.25       211.72 o                         
   0  -1   1       8252.97       8845.50       145.27 o                         
   1  -1   1        341.11        356.46         3.07 o                         
   2  -1   1       3029.09       3176.03        29.78 o                         
   3  -1   1       2255.83       2099.00        13.13 o                         
   4  -1   1       7557.10       7736.56        50.87 o                         
   5  -1   1         56.97         70.68         1.94 o                         
   6  -1   1       1849.02       1913.54        12.46 o                         
   7  -1   1       1840.97       1855.90        16.53 o                         
   8  -1   1          2.48         -1.43         9.14 o                         
   9  -1   1        493.04        483.94        10.51 o                         
  10  -1   1        583.30        583.35        14.57 o                         
 -10   0   1        396.64        380.79        20.64 o                         
  -9   0   1        223.43        230.38         8.86 o                         
  -8   0   1        337.42        335.09         6.81 o                         
  -7   0   1        134.27        125.21         3.33 o                         
  -6   0   1        386.65        368.44         4.48 o                         
  -5   0   1       3446.11       3526.78        25.78 o                         
  -4   0   1        314.91        317.06         3.71 o                         
  -3   0   1        962.79        941.39         6.32 o                         
  -2   0   1      19653.55      21146.33       344.98 o                         
  -1   0   1      10594.01      11539.57       187.36 o                         
   1   0   1       6181.94       6639.35       110.80 o                         
   2   0   1       1747.27       1580.77        12.45 o                         
   3   0   1        589.27        663.30         4.55 o                         
   4   0   1         20.77         37.21         1.41 o                         
   5   0   1        964.42        975.87         7.86 o                         
   6   0   1       1858.71       1834.72        13.02 o                         
   7   0   1         90.10         77.44         2.82 o                         
   8   0   1        455.63        485.43         9.98 o                         
   9   0   1        576.20        553.16        18.15 o                         
  10   0   1        134.84        130.34        14.76 o                         
 -10   1   1       1095.58       1075.13        20.63 o                         
  -9   1   1         26.09         26.48         3.54 o                         
  -8   1   1        500.16        496.99        13.86 o                         
  -7   1   1        191.04        210.08         4.06 o                         
  -6   1   1         11.32          9.70         1.45 o                         
  -5   1   1          0.21          1.89         0.77 o                         
  -4   1   1         72.28         50.43         1.14 o                         
  -3   1   1       2318.06       2114.32        17.65 o                         
  -2   1   1       1234.63       1244.96        11.41 o                         
  -1   1   1       1218.34       1164.45        17.59 o                         
   0   1   1      10620.03      11779.22       272.14 o                         
   1   1   1       4683.31       4403.21        66.54 o                         
   2   1   1       1070.00       1103.84         7.81 o                         
   3   1   1       3521.41       3618.78        30.80 o                         
   4   1   1       2454.77       2532.44        17.58 o                         
   5   1   1        679.58        636.22         5.73 o                         
   6   1   1        573.08        562.64         5.18 o                         
   7   1   1       1158.74       1233.98        13.25 o                         
   8   1   1        423.97        421.16         8.57 o                         
   9   1   1         84.77         72.13         4.64 o                         
 -10   2   1        151.43        130.25         8.65 o                         
  -9   2   1        646.88        673.67        12.15 o                         
  -8   2   1        820.83        823.92        10.50 o                         
  -7   2   1         76.54         77.62         2.39 o                         
  -6   2   1        407.92        410.09         4.17 o                         
  -5   2   1        835.69        867.93         6.55 o                         
  -4   2   1       3316.68       3160.61        21.29 o                         
  -3   2   1          9.29          6.33         0.53 o                         
  -2   2   1      18796.59      19131.97      1060.28 o                         
  -1   2   1       6643.11       6398.46       186.69 o                         
   0   2   1        178.01        192.57         1.86 o                         
   1   2   1       4551.41       4231.46        35.54 o                         
   2   2   1       1856.83       1854.37        12.79 o                         
   3   2   1        354.96        357.50         3.32 o                         
   4   2   1        210.15        211.98         3.34 o                         
   5   2   1        823.04        841.46         7.28 o                         
   6   2   1        515.08        537.63         5.95 o                         
   7   2   1        205.62        207.07         6.48 o                         
   8   2   1        181.93        178.05         7.55 o                         
   9   2   1        231.69        206.74         8.14 o                         
 -11   3   1         84.23         68.07        11.63 o                         
 -10   3   1        462.09        458.65        16.03 o                         
  -9   3   1        425.49        409.29         8.04 o                         
  -8   3   1         27.99         26.93         2.62 o                         
  -7   3   1       2967.25       3008.07        21.18 o                         
  -6   3   1       1174.46       1171.43         8.65 o                         
  -5   3   1       1274.22       1249.67         8.98 o                         
  -4   3   1       1186.47       1185.48         9.14 o                         
  -3   3   1       4324.48       4227.36        35.18 o                         
  -2   3   1       4169.69       4131.58        34.94 o                         
  -1   3   1        462.20        510.71         4.00 o                         
   0   3   1        838.06        786.81         5.87 o                         
   1   3   1       4180.37       4257.90        28.01 o                         
   2   3   1       1786.53       1857.07        13.09 o                         
   3   3   1        628.46        664.48         5.44 o                         
   4   3   1       2158.70       2243.79        16.54 o                         
   5   3   1         41.68         45.17         2.78 o                         
   6   3   1        446.61        440.87         6.74 o                         
   7   3   1        139.68        130.77         5.75 o                         
   8   3   1         57.26         53.99         4.63 o                         
 -11   4   1        246.46        235.46        26.29 o                         
 -10   4   1         41.79         41.28         4.34 o                         
  -9   4   1        309.65        305.33         5.74 o                         
  -8   4   1       1496.62       1514.72        13.29 o                         
  -7   4   1       2735.21       2758.66        24.89 o                         
  -6   4   1        288.72        285.14         3.13 o                         
  -5   4   1       3496.49       3668.13        26.92 o                         
  -4   4   1       3800.20       3611.94        27.67 o                         
  -3   4   1        957.58       1015.17         7.17 o                         
  -2   4   1       1063.18       1082.10         7.90 o                         
  -1   4   1       4205.78       4005.19        32.28 o                         
   0   4   1       1337.46       1366.76         9.89 o                         
   1   4   1          6.30         13.28         0.86 o                         
   2   4   1        552.96        575.33         5.41 o                         
   3   4   1       1631.20       1652.92        11.87 o                         
   4   4   1         20.93         15.49         1.59 o                         
   5   4   1        417.42        412.48         8.77 o                         
   6   4   1        815.01        834.46        11.42 o                         
   7   4   1         27.83         24.09         3.25 o                         
 -11   5   1         78.40         74.56         9.06 o                         
 -10   5   1        454.79        461.17        11.77 o                         
  -9   5   1        559.45        578.89         8.20 o                         
  -8   5   1         58.49         55.52         3.60 o                         
  -7   5   1         98.85        101.08         2.94 o                         
  -6   5   1       1068.67       1082.27         9.14 o                         
  -5   5   1        682.75        752.53         6.52 o                         
  -4   5   1         76.40         72.68         1.98 o                         
  -3   5   1       2871.03       3004.86        25.83 o                         
  -2   5   1       2928.06       3052.21        22.61 o                         
  -1   5   1         83.53         83.36         1.96 o                         
   0   5   1       2072.16       2072.75        14.70 o                         
   1   5   1       2641.39       2711.22        19.86 o                         
   2   5   1        134.29        134.92         3.30 o                         
   3   5   1         38.71         37.77         2.14 o                         
   4   5   1        371.59        381.82         4.59 o                         
   5   5   1        813.12        846.90        13.38 o                         
   6   5   1          2.97          3.50         2.67 o                         
   7   5   1        149.80        147.81         7.59 o                         
 -11   6   1        425.48        416.39        12.83 o                         
 -10   6   1        313.29        315.10         8.16 o                         
  -9   6   1        166.05        170.18         4.99 o                         
  -8   6   1        508.74        497.43         6.44 o                         
  -7   6   1        446.96        458.19         5.38 o                         
  -6   6   1          0.04          1.13         1.14 o                         
  -5   6   1        527.46        482.96         5.30 o                         
  -4   6   1       2350.38       2413.07        16.23 o                         
  -3   6   1        228.72        246.33         3.26 o                         
  -2   6   1        792.63        755.83         6.64 o                         
  -1   6   1       2560.31       2638.57        17.69 o                         
   0   6   1       1054.87       1072.86         9.46 o                         
   1   6   1        107.55         88.39         3.12 o                         
   2   6   1        114.11        125.66         3.84 o                         
   3   6   1        701.27        725.40         7.62 o                         
   4   6   1        362.82        359.48         7.60 o                         
   5   6   1         95.90         93.46         7.71 o                         
   6   6   1        300.13        278.59         9.61 o                         
 -11   7   1          8.80         22.27         5.63 o                         
 -10   7   1        315.81        304.45         8.59 o                         
  -9   7   1        598.11        619.82        12.64 o                         
  -8   7   1        193.05        194.48         9.30 o                         
  -7   7   1          4.48          6.92         2.24 o                         
  -6   7   1       1360.91       1288.79        11.51 o                         
  -5   7   1       2047.94       2035.74        14.79 o                         
  -4   7   1        491.11        476.32         4.67 o                         
  -3   7   1       2133.71       2163.59        16.39 o                         
  -2   7   1       1465.98       1514.93        12.07 o                         
  -1   7   1          6.87          7.24         1.01 o                         
   0   7   1        111.76        120.50         3.39 o                         
   1   7   1        336.58        350.56         4.97 o                         
   2   7   1         96.85        104.08         4.51 o                         
   3   7   1          0.13         -2.08         2.23 o                         
   4   7   1        230.97        234.00         5.89 o                         
   5   7   1         92.71         86.25         5.72 o                         
 -10   8   1        706.41        711.83        13.29 o                         
  -9   8   1          6.66          2.72         2.87 o                         
  -8   8   1        870.65        893.52        12.91 o                         
  -7   8   1        763.05        757.37        11.54 o                         
  -6   8   1        501.29        484.58         6.86 o                         
  -5   8   1         42.02         27.87         1.71 o                         
  -4   8   1        900.92        930.16         8.82 o                         
  -3   8   1        434.72        450.92         6.58 o                         
  -2   8   1        114.62        111.99         2.88 o                         
  -1   8   1        396.25        395.60         7.54 o                         
   0   8   1        449.94        462.35         8.94 o                         
   1   8   1         47.88         49.06         3.07 o                         
   2   8   1        160.87        154.26         5.25 o                         
   3   8   1        314.68        317.23         7.20 o                         
   4   8   1         79.69         74.06         8.76 o                         
 -10   9   1         57.55         57.09         4.64 o                         
  -9   9   1        679.94        680.80        12.72 o                         
  -8   9   1        615.44        597.24        10.28 o                         
  -7   9   1          0.01         -1.49         2.50 o                         
  -6   9   1        523.50        523.47        14.96 o                         
  -5   9   1        677.37        682.25         8.83 o                         
  -4   9   1        419.13        428.06         6.10 o                         
  -3   9   1          1.15          4.14         3.68 o                         
  -2   9   1        986.98       1003.78        10.98 o                         
  -1   9   1        619.63        622.20         7.70 o                         
   0   9   1         12.41         12.80         2.66 o                         
   1   9   1        407.29        407.50         8.18 o                         
   2   9   1        758.92        796.69        15.17 o                         
   3   9   1         58.10         48.12         4.98 o                         
 -10  10   1        278.09        282.45        14.22 o                         
  -9  10   1        222.86        205.59        12.84 o                         
  -8  10   1        247.35        262.18         8.22 o                         
  -7  10   1        683.96        714.63        13.05 o                         
  -6  10   1        482.46        470.45        11.92 o                         
  -5  10   1         72.39         68.47         4.04 o                         
  -4  10   1        238.88        236.56         5.61 o                         
  -3  10   1        537.43        541.72         8.16 o                         
  -2  10   1         30.95         25.85         2.60 o                         
  -1  10   1         42.65         32.07         3.05 o                         
   0  10   1        345.32        359.85         8.64 o                         
   1  10   1        327.22        337.67        10.16 o                         
  -9  11   1         88.20         75.78         6.16 o                         
  -8  11   1        182.77        177.11         9.49 o                         
  -7  11   1        170.80        164.79         8.65 o                         
  -6  11   1        100.16         91.75         5.47 o                         
  -5  11   1        537.83        535.80        12.01 o                         
  -4  11   1        266.23        257.61         6.11 o                         
  -3  11   1         10.97         11.03         3.14 o                         
  -2  11   1        173.14        180.90         7.94 o                         
  -1  11   1        351.05        366.40        12.23 o                         
  -7  12   1        253.87        232.79        10.95 o                         
  -6  12   1        281.88        261.92        10.87 o                         
  -5  12   1         78.81         64.91         6.46 o                         
  -4  12   1        155.10        138.23         8.98 o                         
  -3  12   1        268.70        289.18        21.07 o                         
   3 -12   2          5.14          1.47         4.06 o                         
   4 -12   2        103.14         77.22         5.25 o                         
   5 -12   2        266.45        242.21        11.96 o                         
   6 -12   2          8.07          4.94         5.20 o                         
   7 -12   2        239.23        226.51        10.98 o                         
   0 -11   2        365.05        365.50        11.30 o                         
   1 -11   2          0.26         -4.05         4.05 o                         
   2 -11   2        197.31        195.17         7.93 o                         
   3 -11   2        449.42        460.95         9.26 o                         
   4 -11   2         12.87         13.43         2.50 o                         
   5 -11   2         87.48         96.73         6.18 o                         
   6 -11   2        466.48        476.04        10.94 o                         
   7 -11   2        384.54        382.97        10.17 o                         
   8 -11   2         12.15          8.47         4.55 o                         
   9 -11   2        143.15        125.54        10.78 o                         
  -1 -10   2         16.03         14.54         4.10 o                         
   0 -10   2          7.33         -0.05         5.72 o                         
   1 -10   2        637.34        660.81        12.55 o                         
   2 -10   2        268.85        266.99         5.60 o                         
   3 -10   2         15.64         14.04         2.14 o                         
   4 -10   2        643.85        644.55        10.31 o                         
   5 -10   2       1173.32       1197.66        17.63 o                         
   6 -10   2        282.64        292.52         6.48 o                         
   7 -10   2        211.08        206.35         6.52 o                         
   8 -10   2        274.38        263.25         7.42 o                         
   9 -10   2        156.67        158.26         7.60 o                         
  -3  -9   2        221.46        213.43         9.90 o                         
  -2  -9   2         33.90         27.70         3.94 o                         
  -1  -9   2        342.22        349.69         9.12 o                         
   0  -9   2        665.42        657.84        25.80 o                         
   1  -9   2          6.55          5.69         1.46 o                         
   2  -9   2        132.93        118.04         3.82 o                         
   3  -9   2        678.45        695.54         7.99 o                         
   4  -9   2        675.44        682.61         7.85 o                         
   5  -9   2        101.27        112.25         5.77 o                         
   6  -9   2       1105.50       1108.76        10.64 o                         
   7  -9   2        885.22        895.14        11.29 o                         
   8  -9   2        224.61        231.75         6.62 o                         
   9  -9   2        619.63        617.16        10.95 o                         
  10  -9   2        262.97        244.52         8.71 o                         
  -4  -8   2        234.12        213.99         8.80 o                         
  -3  -8   2        122.08        131.63         5.88 o                         
  -2  -8   2        564.56        587.93         9.45 o                         
  -1  -8   2        578.75        577.92         9.09 o                         
   0  -8   2         26.25         26.25         2.25 o                         
   1  -8   2        577.11        589.37         6.30 o                         
   2  -8   2       1827.17       1856.60        14.88 o                         
   3  -8   2        142.44        134.69         3.43 o                         
   4  -8   2        790.20        784.71         7.38 o                         
   5  -8   2       1362.48       1349.54        11.20 o                         
   6  -8   2        142.71        143.83         4.04 o                         
   7  -8   2        153.15        147.43         3.31 o                         
   8  -8   2        741.72        763.65        17.47 o                         
   9  -8   2         83.75        100.70         5.24 o                         
  10  -8   2        100.51        108.42         8.06 o                         
  -5  -7   2         55.01         48.47         4.79 o                         
  -4  -7   2        958.77        948.51        11.50 o                         
  -3  -7   2        372.24        380.85         6.81 o                         
  -2  -7   2          9.89         10.31         1.74 o                         
  -1  -7   2        575.94        564.80         6.19 o                         
   0  -7   2         25.26         29.03         1.31 o                         
   1  -7   2       1035.72       1024.26         8.47 o                         
   2  -7   2       1164.60       1159.74         9.76 o                         
   3  -7   2         29.56         22.69         1.59 o                         
   4  -7   2       3885.11       3972.47        26.05 o                         
   5  -7   2        385.00        371.84         4.11 o                         
   6  -7   2        760.14        757.71         6.79 o                         
   7  -7   2       2614.12       2656.05        25.55 o                         
   8  -7   2        210.53        219.29         5.59 o                         
   9  -7   2        261.41        271.44         8.39 o                         
  10  -7   2        707.32        705.51        15.29 o                         
  11  -7   2         34.61         33.29         7.19 o                         
  -6  -6   2         23.22         13.43         5.47 o                         
  -5  -6   2        443.07        449.34        10.44 o                         
  -4  -6   2        829.42        820.50         9.95 o                         
  -3  -6   2        280.11        263.99         4.55 o                         
  -2  -6   2       2739.64       2792.06        23.12 o                         
  -1  -6   2       3419.24       3472.07        25.24 o                         
   0  -6   2          3.44          5.05         0.92 o                         
   1  -6   2       1610.21       1607.49        11.81 o                         
   2  -6   2        213.04        225.59         3.41 o                         
   3  -6   2        199.46        209.67         2.68 o                         
   4  -6   2          9.57         11.74         1.41 o                         
   5  -6   2        243.08        249.78         3.30 o                         
   6  -6   2       2431.53       2410.95        18.14 o                         
   7  -6   2         37.88         39.60         1.77 o                         
   8  -6   2         96.20         90.23         5.02 o                         
   9  -6   2       1040.62       1076.78        13.69 o                         
  10  -6   2        128.29        127.25         5.43 o                         
  11  -6   2         27.18         28.31         5.42 o                         
  -7  -5   2        173.21        185.85         7.73 o                         
  -6  -5   2        158.26        160.17         6.18 o                         
  -5  -5   2         48.40         41.81         2.63 o                         
  -4  -5   2          1.86          5.08         1.30 o                         
  -3  -5   2       1092.88       1111.82         9.27 o                         
  -2  -5   2        586.64        612.12         5.91 o                         
  -1  -5   2         61.49         68.82         3.19 o                         
   0  -5   2       4744.22       4796.48        48.81 o                         
   1  -5   2       2979.23       2903.38        20.69 o                         
   2  -5   2         42.83         48.51         1.41 o                         
   3  -5   2        625.87        634.73         5.03 o                         
   4  -5   2       2418.31       2432.78        20.67 o                         
   5  -5   2       2552.27       2541.06        18.62 o                         
   6  -5   2        200.11        207.89         2.98 o                         
   7  -5   2       1142.59       1183.95         8.97 o                         
   8  -5   2        611.66        605.66         6.79 o                         
   9  -5   2         74.28         61.35         5.27 o                         
  10  -5   2         54.60         49.72         3.60 o                         
  11  -5   2        252.38        267.41        18.17 o                         
  -7  -4   2        188.66        183.64         6.74 o                         
  -6  -4   2          5.84          4.89         2.29 o                         
  -5  -4   2       1108.02       1113.16        10.41 o                         
  -4  -4   2       2612.07       2672.57        18.39 o                         
  -3  -4   2         12.41          8.02         1.31 o                         
  -2  -4   2       1853.19       1925.78        13.77 o                         
  -1  -4   2       3852.49       3893.72        42.54 o                         
   0  -4   2        438.54        427.39         3.80 o                         
   1  -4   2         38.44         36.74         1.18 o                         
   2  -4   2       4271.78       4347.03        29.26 o                         
   3  -4   2       6178.05       6130.56        41.58 o                         
   4  -4   2        536.73        546.35         5.20 o                         
   5  -4   2       2024.88       2068.97        14.93 o                         
   6  -4   2       1700.75       1729.69        11.79 o                         
   7  -4   2        306.70        305.94         3.67 o                         
   8  -4   2        462.14        440.96         5.60 o                         
   9  -4   2        374.61        361.11         6.17 o                         
  10  -4   2         57.43         53.77         4.68 o                         
  11  -4   2         30.55         19.29         5.32 o                         
  -8  -3   2          8.33          6.93         3.34 o                         
  -7  -3   2        250.23        244.91         6.94 o                         
  -6  -3   2        964.50        949.50        21.56 o                         
  -5  -3   2       2368.11       2367.04        18.02 o                         
  -4  -3   2        199.37        196.22         3.49 o                         
  -3  -3   2       4418.55       4522.15        32.08 o                         
  -2  -3   2       1576.84       1546.01        11.03 o                         
  -1  -3   2         89.35         89.70         1.43 o                         
   0  -3   2       1012.76        945.51         7.54 o                         
   1  -3   2       1160.25       1059.22         7.49 o                         
   2  -3   2       2515.40       2476.29        24.23 o                         
   3  -3   2        242.40        211.72         2.88 o                         
   4  -3   2       1489.52       1443.06        10.98 o                         
   5  -3   2        437.52        451.83         4.00 o                         
   6  -3   2         39.54         38.50         1.77 o                         
   7  -3   2       1119.38       1119.34         9.19 o                         
   8  -3   2        934.26        938.13         9.28 o                         
   9  -3   2        123.68        121.94         4.48 o                         
  10  -3   2        326.71        313.55        10.23 o                         
  -9  -2   2          3.69          1.26         3.71 o                         
  -8  -2   2        883.38        909.49        13.76 o                         
  -7  -2   2        664.51        675.09         9.81 o                         
  -6  -2   2        284.39        276.77         4.76 o                         
  -5  -2   2        148.58        150.01         3.12 o                         
  -4  -2   2        905.18        982.20         7.78 o                         
  -3  -2   2       1646.98       1621.36        11.06 o                         
  -2  -2   2        291.88        319.48         3.43 o                         
  -1  -2   2       4888.17       4604.44        31.00 o                         
   0  -2   2        680.77        585.69        10.71 o                         
   1  -2   2        458.55        432.52         3.77 o                         
   2  -2   2        885.31        841.34         6.26 o                         
   3  -2   2       3132.67       2963.55        18.89 o                         
   4  -2   2       1059.67       1102.76         7.81 o                         
   5  -2   2       1265.20       1321.89         9.85 o                         
   6  -2   2        714.28        720.89         6.30 o                         
   7  -2   2        657.60        650.19         6.28 o                         
   8  -2   2          0.38          1.45         1.29 o                         
   9  -2   2        164.53        160.43         6.47 o                         
  10  -2   2        867.92        865.15        17.69 o                         
  -9  -1   2        203.30        211.10         8.53 o                         
  -8  -1   2        458.43        458.82         8.70 o                         
  -7  -1   2         55.10         56.32         5.04 o                         
  -6  -1   2       1481.19       1507.99        12.39 o                         
  -5  -1   2       1364.38       1455.44        11.59 o                         
  -4  -1   2         25.45         37.60         2.17 o                         
  -3  -1   2       1680.52       1644.27        12.08 o                         
  -2  -1   2       9239.70       9121.14       200.45 o                         
  -1  -1   2        294.81        305.63         4.45 o                         
   0  -1   2        986.62        949.51         8.84 o                         
   1  -1   2       3155.93       3006.00        27.12 o                         
   2  -1   2       7037.84       6987.62       137.81 o                         
   3  -1   2       4297.65       4515.17        30.64 o                         
   4  -1   2        807.46        751.52         5.68 o                         
   5  -1   2       4607.27       4794.13        29.57 o                         
   6  -1   2        101.98         98.92         2.08 o                         
   7  -1   2        981.80       1011.26         9.39 o                         
   8  -1   2         26.26         30.28         3.26 o                         
   9  -1   2         87.36         78.44         5.16 o                         
  10  -1   2         16.70         22.15         4.87 o                         
 -10   0   2        166.80        161.95         9.91 o                         
  -9   0   2         13.29         15.02         3.74 o                         
  -8   0   2        170.17        181.21         6.05 o                         
  -7   0   2        332.06        340.47         5.24 o                         
  -6   0   2       1233.45       1232.62        10.30 o                         
  -5   0   2        826.20        817.58         7.09 o                         
  -4   0   2       9743.38       9735.52        98.14 o                         
  -3   0   2       8511.23       8445.41        77.28 o                         
  -2   0   2       9858.29      10199.16       370.72 o                         
  -1   0   2       1650.87       1619.28        17.31 o                         
   1   0   2       1620.15       1584.97        11.08 o                         
   2   0   2       3814.58       3973.83        27.58 o                         
   3   0   2         61.89         25.94         1.02 o                         
   4   0   2       3718.84       3694.49        22.87 o                         
   5   0   2        965.23        992.43         7.71 o                         
   6   0   2        881.54        903.01         7.29 o                         
   7   0   2        717.78        773.32         7.83 o                         
   8   0   2         77.72         74.26         3.86 o                         
   9   0   2        306.29        308.68         9.04 o                         
 -10   1   2        223.38        193.62         9.57 o                         
  -9   1   2        647.16        676.33        14.98 o                         
  -8   1   2         27.55         31.09         7.23 o                         
  -7   1   2          1.04          0.09         1.36 o                         
  -6   1   2        161.07        157.66         2.94 o                         
  -5   1   2       2361.42       2439.29        16.93 o                         
  -4   1   2       5189.70       5155.48        31.34 o                         
  -3   1   2        330.26        301.09         2.77 o                         
  -2   1   2       4985.62       4646.19        82.75 o                         
  -1   1   2       5417.16       4958.13       116.86 o                         
   0   1   2        816.22        797.48         6.88 o                         
   1   1   2       2418.57       2286.33        23.95 o                         
   2   1   2       8160.30       7921.82       107.60 o                         
   3   1   2        283.36        347.72         3.28 o                         
   4   1   2       1083.01       1089.99         8.41 o                         
   5   1   2       1210.72       1255.55         9.32 o                         
   6   1   2        176.16        185.33         2.96 o                         
   7   1   2          0.16          0.10         1.86 o                         
   8   1   2        981.41        988.65        13.23 o                         
   9   1   2        118.34        116.31         6.25 o                         
 -10   2   2        973.46        943.05        18.46 o                         
  -9   2   2        395.09        397.34         9.03 o                         
  -8   2   2        159.09        150.57         4.80 o                         
  -7   2   2       1927.58       1958.39        16.01 o                         
  -6   2   2        485.80        479.81         5.50 o                         
  -5   2   2        388.62        390.45         3.68 o                         
  -4   2   2       2465.78       2487.86        20.75 o                         
  -3   2   2       1129.61       1059.81         8.87 o                         
  -2   2   2       1044.95        991.32         9.44 o                         
  -1   2   2       1936.81       1780.92        13.99 o                         
   0   2   2        101.89         72.32         1.26 o                         
   1   2   2         40.83         23.16         1.11 o                         
   2   2   2         52.09         41.83         1.17 o                         
   3   2   2        993.54        991.49         7.96 o                         
   4   2   2       2185.78       2229.04        15.89 o                         
   5   2   2        546.38        533.41         5.31 o                         
   6   2   2        135.50        134.85         4.32 o                         
   7   2   2       1006.06       1029.31        15.44 o                         
   8   2   2        246.58        238.35         6.62 o                         
   9   2   2         31.68         30.24         8.84 o                         
 -11   3   2        269.04        251.89        20.36 o                         
 -10   3   2          0.62          2.62         4.48 o                         
  -9   3   2        558.26        558.24         9.67 o                         
  -8   3   2        541.18        524.92         9.13 o                         
  -7   3   2        194.76        203.78         4.17 o                         
  -6   3   2         72.73         77.20         1.91 o                         
  -5   3   2        985.51       1001.08         7.31 o                         
  -4   3   2       2535.24       2554.32        21.93 o                         
  -3   3   2       6451.62       6818.48        48.31 o                         
  -2   3   2       4949.11       4771.04        33.65 o                         
  -1   3   2       4802.31       4603.39        29.77 o                         
   0   3   2        453.39        463.64         3.80 o                         
   1   3   2        548.56        525.95         4.82 o                         
   2   3   2       1204.73       1175.66         8.40 o                         
   3   3   2       1990.76       1971.87        13.08 o                         
   4   3   2          3.83          2.68         0.98 o                         
   5   3   2        272.29        299.94         4.13 o                         
   6   3   2        563.41        579.35         8.46 o                         
   7   3   2          0.62         -0.20         2.44 o                         
   8   3   2        130.92        125.15         7.88 o                         
 -11   4   2        153.51        144.74        12.89 o                         
 -10   4   2        825.23        850.47        16.38 o                         
  -9   4   2        634.57        622.29         9.31 o                         
  -8   4   2          2.81          6.32         2.51 o                         
  -7   4   2       1137.78       1170.15         8.95 o                         
  -6   4   2       1120.56       1135.91         8.43 o                         
  -5   4   2        103.88        101.57         1.64 o                         
  -4   4   2        578.64        529.42         5.35 o                         
  -3   4   2       4002.72       3700.78        30.01 o                         
  -2   4   2       1356.74       1309.96         9.32 o                         
  -1   4   2         34.77         67.79         1.42 o                         
   0   4   2        321.24        230.89         2.72 o                         
   1   4   2       2269.34       2271.78        16.54 o                         
   2   4   2        511.33        528.86         5.09 o                         
   3   4   2         68.31         76.19         1.92 o                         
   4   4   2        831.45        852.73         7.54 o                         
   5   4   2        387.45        395.21         7.92 o                         
   6   4   2        141.89        133.11         5.57 o                         
   7   4   2        126.98        113.13         5.65 o                         
 -11   5   2        248.37        241.05        10.72 o                         
 -10   5   2         93.82         93.97         5.68 o                         
  -9   5   2        212.91        207.28         4.71 o                         
  -8   5   2        518.02        529.72         5.57 o                         
  -7   5   2        970.16        997.18         7.99 o                         
  -6   5   2        136.27        131.42         2.73 o                         
  -5   5   2       2639.08       2714.76        22.23 o                         
  -4   5   2       2583.96       2689.92        20.35 o                         
  -3   5   2          6.49          8.88         1.19 o                         
  -2   5   2        296.36        274.49         2.85 o                         
  -1   5   2       1782.33       1733.77        12.38 o                         
   0   5   2       2328.63       2327.50        16.29 o                         
   1   5   2          0.13          0.48         0.85 o                         
   2   5   2        548.74        585.24         6.07 o                         
   3   5   2       1241.52       1286.79        10.78 o                         
   4   5   2          0.10         -1.81         2.18 o                         
   5   5   2        244.90        250.34         5.88 o                         
   6   5   2        427.53        424.69         8.21 o                         
   7   5   2         89.22         78.46         5.92 o                         
 -11   6   2         51.14         54.88         8.83 o                         
 -10   6   2        345.87        343.41         8.58 o                         
  -9   6   2        802.66        811.54        10.77 o                         
  -8   6   2        206.19        208.82         4.67 o                         
  -7   6   2         99.55        111.01         3.16 o                         
  -6   6   2       1234.41       1185.69        10.52 o                         
  -5   6   2       1142.68       1202.16        10.39 o                         
  -4   6   2          0.17          1.82         0.66 o                         
  -3   6   2       2061.13       2124.57        17.48 o                         
  -2   6   2       2420.04       2476.53        18.11 o                         
  -1   6   2        247.99        244.60         3.00 o                         
   0   6   2        821.25        812.09         7.28 o                         
   1   6   2        937.82        966.03         9.10 o                         
   2   6   2         22.93         29.15         2.49 o                         
   3   6   2        312.81        298.67         6.41 o                         
   4   6   2        530.78        536.79         7.29 o                         
   5   6   2        591.13        609.20        10.59 o                         
   6   6   2          9.18          0.73         4.31 o                         
 -11   7   2        500.22        475.40        13.74 o                         
 -10   7   2        750.09        785.74        13.83 o                         
  -9   7   2          0.20          4.17         2.54 o                         
  -8   7   2        406.92        415.04         7.89 o                         
  -7   7   2        682.34        699.35         8.68 o                         
  -6   7   2        288.59        272.37         4.79 o                         
  -5   7   2         29.79         38.63         3.10 o                         
  -4   7   2       1378.06       1422.40        10.85 o                         
  -3   7   2        259.91        281.76         4.06 o                         
  -2   7   2          9.24          7.05         1.04 o                         
  -1   7   2       1463.54       1492.97        11.00 o                         
   0   7   2        141.33        147.69         3.04 o                         
   1   7   2          2.78          2.56         2.84 o                         
   2   7   2        671.09        660.40        11.08 o                         
   3   7   2        363.33        362.41         6.50 o                         
   4   7   2        189.49        200.61         5.37 o                         
   5   7   2         51.11         43.83         4.66 o                         
 -10   8   2        183.67        171.17         7.52 o                         
  -9   8   2        513.17        494.83        10.91 o                         
  -8   8   2        319.51        332.35         7.42 o                         
  -7   8   2          0.95          1.09         2.18 o                         
  -6   8   2        492.56        528.15         6.89 o                         
  -5   8   2        749.94        768.23         8.93 o                         
  -4   8   2        154.00        154.86         3.13 o                         
  -3   8   2        338.56        354.77         5.73 o                         
  -2   8   2       1649.15       1679.32        14.14 o                         
  -1   8   2         88.34         90.95         2.71 o                         
   0   8   2          2.52          3.02         2.43 o                         
   1   8   2        776.27        764.27         8.80 o                         
   2   8   2        391.06        384.06         6.76 o                         
   3   8   2          9.12          9.43         3.66 o                         
   4   8   2        203.21        188.51        10.85 o                         
 -10   9   2        202.81        205.23         8.52 o                         
  -9   9   2         49.14         41.20         4.05 o                         
  -8   9   2        852.76        865.86        12.98 o                         
  -7   9   2        864.79        884.06        15.08 o                         
  -6   9   2        460.86        464.58         8.69 o                         
  -5   9   2         77.74         69.58         3.96 o                         
  -4   9   2        554.85        570.41         7.40 o                         
  -3   9   2       1228.97       1214.06        18.21 o                         
  -2   9   2          3.72          5.14         1.53 o                         
  -1   9   2        290.81        298.69         6.79 o                         
   0   9   2        883.55        938.75        14.84 o                         
   1   9   2         27.08         23.02         2.97 o                         
   2   9   2          1.55          0.34         3.30 o                         
   3   9   2         24.02         17.80         4.65 o                         
  -9  10   2        732.19        765.55        14.36 o                         
  -8  10   2        552.53        553.66        13.20 o                         
  -7  10   2         13.61          9.37         3.11 o                         
  -6  10   2        474.76        476.14        13.36 o                         
  -5  10   2         76.62         66.26         3.31 o                         
  -4  10   2        159.49        144.38         4.49 o                         
  -3  10   2          7.04          3.93         1.93 o                         
  -2  10   2        311.65        316.32         6.17 o                         
  -1  10   2       1113.09       1158.86        16.07 o                         
   0  10   2         50.35         44.42         3.82 o                         
   1  10   2        158.90        157.29         8.38 o                         
  -9  11   2        253.09        235.28        11.22 o                         
  -8  11   2         20.16         19.29         4.81 o                         
  -7  11   2        392.59        416.69        17.60 o                         
  -6  11   2        179.92        164.58         8.64 o                         
  -5  11   2         15.07         16.34         4.34 o                         
  -4  11   2        363.59        380.54         7.36 o                         
  -3  11   2        142.10        128.03         5.11 o                         
  -2  11   2         44.00         38.78         5.36 o                         
  -1  11   2        117.14        119.03         8.20 o                         
  -7  12   2         34.71         25.61         5.22 o                         
  -6  12   2         13.57          9.56         4.88 o                         
  -5  12   2        495.04        522.21        17.33 o                         
  -4  12   2         96.63         92.50        18.27 o                         
  -3  12   2          0.10         -7.46         8.71 o                         
   3 -12   3        156.21        150.72         8.24 o                         
   4 -12   3         26.47         15.28         4.68 o                         
   5 -12   3        181.51        161.46        12.15 o                         
   6 -12   3        407.25        374.63        14.50 o                         
   7 -12   3        125.39        110.24         7.25 o                         
   0 -11   3        205.32        182.66         9.53 o                         
   1 -11   3        591.24        601.04        14.09 o                         
   2 -11   3        140.90        135.70         6.44 o                         
   3 -11   3         17.35         15.28         3.68 o                         
   4 -11   3        527.55        550.90        10.12 o                         
   5 -11   3        836.70        837.85        12.82 o                         
   6 -11   3          1.08         -0.43         3.44 o                         
   7 -11   3        152.34        148.57         7.84 o                         
   8 -11   3        198.27        175.37         9.50 o                         
  -1 -10   3        351.52        364.74        10.28 o                         
   0 -10   3        428.48        436.30        10.51 o                         
   1 -10   3          0.53         -3.03         3.03 o                         
   2 -10   3        139.25        131.35         4.20 o                         
   3 -10   3       1075.67       1104.47        13.34 o                         
   4 -10   3        536.00        544.10         9.43 o                         
   5 -10   3         36.46         32.32         3.60 o                         
   6 -10   3        597.81        622.60        11.17 o                         
   7 -10   3        259.77        252.74         6.88 o                         
   8 -10   3         12.88         15.53         3.15 o                         
   9 -10   3        293.80        304.32         9.09 o                         
  -3  -9   3         86.05         78.39         5.45 o                         
  -2  -9   3        385.28        391.47        10.88 o                         
  -1  -9   3         55.41         43.97         4.57 o                         
   0  -9   3         37.73         36.74         3.73 o                         
   1  -9   3        609.17        613.16        11.62 o                         
   2  -9   3        424.03        431.85         6.56 o                         
   3  -9   3          4.48          7.64         4.31 o                         
   4  -9   3        689.39        686.04        13.42 o                         
   5  -9   3        610.55        615.25        11.95 o                         
   6  -9   3        274.38        270.27         5.15 o                         
   7  -9   3        398.19        395.06         6.61 o                         
   8  -9   3        895.50        910.37        13.39 o                         
   9  -9   3        304.65        301.03         9.15 o                         
  10  -9   3          8.68          8.26         3.96 o                         
  -4  -8   3        283.68        295.53        11.17 o                         
  -3  -8   3        250.23        234.88         7.94 o                         
  -2  -8   3          4.37          4.23         2.05 o                         
  -1  -8   3        396.34        393.67         7.37 o                         
   0  -8   3        317.22        328.34         5.89 o                         
   1  -8   3         63.20         57.75         2.06 o                         
   2  -8   3        144.66        146.67         3.52 o                         
   3  -8   3       1323.20       1371.51        12.05 o                         
   4  -8   3        613.69        609.33         6.20 o                         
   5  -8   3         14.21         14.53         2.69 o                         
   6  -8   3        689.61        731.47         9.83 o                         
   7  -8   3        201.93        214.38         4.16 o                         
   8  -8   3        209.89        200.25         5.19 o                         
   9  -8   3         45.57         39.94         3.21 o                         
  10  -8   3        257.37        264.32         8.66 o                         
  -5  -7   3        183.63        191.51        15.95 o                         
  -4  -7   3        110.77        108.80         7.12 o                         
  -3  -7   3        325.22        323.28         6.57 o                         
  -2  -7   3       1109.55       1102.44        12.87 o                         
  -1  -7   3        221.74        217.11         4.37 o                         
   0  -7   3         15.16         16.88         2.07 o                         
   1  -7   3         52.63         42.13         2.21 o                         
   2  -7   3       1405.91       1414.28        11.43 o                         
   3  -7   3       2526.30       2505.24        18.75 o                         
   4  -7   3        145.56        168.71         2.65 o                         
   5  -7   3       2920.48       3023.46        21.50 o                         
   6  -7   3        511.96        523.62         5.82 o                         
   7  -7   3        407.40        399.92         5.91 o                         
   8  -7   3        372.53        369.67         5.92 o                         
   9  -7   3         57.51         58.53         3.63 o                         
  10  -7   3         18.72         18.36         3.70 o                         
  11  -7   3         55.73         53.40        14.16 o                         
  -6  -6   3        341.28        326.81        10.27 o                         
  -5  -6   3         44.53         40.08         3.25 o                         
  -4  -6   3       1553.87       1576.21        16.37 o                         
  -3  -6   3       2302.43       2316.46        20.03 o                         
  -2  -6   3        117.52        117.15         5.29 o                         
  -1  -6   3       1058.50       1062.36         9.12 o                         
   0  -6   3        620.24        631.00         5.40 o                         
   1  -6   3        163.63        160.18         2.31 o                         
   2  -6   3         11.51         15.26         0.99 o                         
   3  -6   3         60.98         47.32         2.01 o                         
   4  -6   3       1846.48       1897.23        13.73 o                         
   5  -6   3        352.99        347.58         4.04 o                         
   6  -6   3        127.36        132.89         2.80 o                         
   7  -6   3        550.23        553.28         5.87 o                         
   8  -6   3        283.02        281.10         4.46 o                         
   9  -6   3          8.01          5.38         2.39 o                         
  10  -6   3        466.25        456.05         7.91 o                         
  11  -6   3        359.73        356.95        15.65 o                         
  -7  -5   3          5.06          5.04         4.97 o                         
  -6  -5   3          6.82         11.64         4.08 o                         
  -5  -5   3        603.09        617.53         9.00 o                         
  -4  -5   3        451.75        451.78         7.38 o                         
  -3  -5   3         23.55         25.64         1.69 o                         
  -2  -5   3        296.43        317.22         3.85 o                         
  -1  -5   3       2756.11       2837.93        20.61 o                         
   0  -5   3       1098.34       1124.61         8.26 o                         
   1  -5   3        338.70        311.97         3.51 o                         
   2  -5   3       2770.69       2689.74        26.01 o                         
   3  -5   3       2695.92       2777.47        18.20 o                         
   4  -5   3        103.33         98.14         1.93 o                         
   5  -5   3       2237.40       2342.32        17.33 o                         
   6  -5   3       3288.68       3310.62        21.22 o                         
   7  -5   3         16.59         14.68         1.69 o                         
   8  -5   3        635.66        648.82         6.76 o                         
   9  -5   3        268.41        284.22         5.46 o                         
  10  -5   3         53.34         45.49         2.98 o                         
  11  -5   3         11.32         12.10         6.75 o                         
  -7  -4   3         87.26         90.26         5.30 o                         
  -6  -4   3        582.32        582.79         9.45 o                         
  -5  -4   3        355.32        336.40         6.20 o                         
  -4  -4   3         40.94         45.55         1.64 o                         
  -3  -4   3       2573.71       2605.85        18.34 o                         
  -2  -4   3        618.53        666.08         5.64 o                         
  -1  -4   3        155.36        136.99         2.07 o                         
   0  -4   3       1827.40       1767.23        14.34 o                         
   1  -4   3        819.31        730.05         5.97 o                         
   2  -4   3          5.49          5.90         0.80 o                         
   3  -4   3        603.77        541.40         4.51 o                         
   4  -4   3       1515.54       1422.28        11.37 o                         
   5  -4   3       2647.87       2674.09        18.11 o                         
   6  -4   3         85.36         86.72         1.97 o                         
   7  -4   3       1975.68       2032.53        14.49 o                         
   8  -4   3        966.50        968.35         9.62 o                         
   9  -4   3          1.75         -0.74         1.91 o                         
  10  -4   3        516.27        505.29        11.00 o                         
  11  -4   3        223.55        214.59        12.68 o                         
  -8  -3   3        351.71        369.14        11.29 o                         
  -7  -3   3         87.04         85.66         4.50 o                         
  -6  -3   3        128.95        119.69         4.69 o                         
  -5  -3   3          4.37          5.50         2.32 o                         
  -4  -3   3        725.08        727.76         5.84 o                         
  -3  -3   3        608.09        651.64         5.61 o                         
  -2  -3   3        447.64        426.96         3.81 o                         
  -1  -3   3       3045.22       3005.28        25.02 o                         
   0  -3   3        174.43        132.75         1.59 o                         
   1  -3   3        672.01        711.10         5.28 o                         
   2  -3   3       2251.60       2107.53        15.60 o                         
   3  -3   3       3057.66       2828.38        19.83 o                         
   4  -3   3         32.34         30.37         1.02 o                         
   5  -3   3       1220.40       1223.66         8.86 o                         
   6  -3   3        377.73        386.72         4.12 o                         
   7  -3   3        530.31        534.75         6.00 o                         
   8  -3   3         12.43          9.92         1.80 o                         
   9  -3   3        797.41        812.45        11.67 o                         
  10  -3   3        367.29        384.56        11.76 o                         
  -9  -2   3        319.68        294.56         8.88 o                         
  -8  -2   3        264.68        251.12         7.26 o                         
  -7  -2   3        359.59        359.08         8.39 o                         
  -6  -2   3       1171.58       1218.76        16.94 o                         
  -5  -2   3        161.50        163.12         2.96 o                         
  -4  -2   3          5.39          4.74         0.89 o                         
  -3  -2   3       2512.40       2464.88        17.58 o                         
  -2  -2   3       2176.98       2189.28        14.84 o                         
  -1  -2   3       1405.68       1371.40         9.43 o                         
   0  -2   3          2.65          2.76         0.97 o                         
   1  -2   3       4135.39       3840.00        34.10 o                         
   2  -2   3       6739.89       6343.96        88.34 o                         
   3  -2   3          3.01          1.42         0.62 o                         
   4  -2   3       2842.37       2737.89        22.72 o                         
   5  -2   3        684.13        686.06         6.74 o                         
   6  -2   3        302.63        296.69         3.79 o                         
   7  -2   3        465.46        455.00         5.44 o                         
   8  -2   3        225.85        205.13         3.78 o                         
   9  -2   3        146.66        162.53         6.19 o                         
  10  -2   3         87.94         72.01         5.57 o                         
  -9  -1   3          0.20          3.35         4.09 o                         
  -8  -1   3        668.41        679.21        10.12 o                         
  -7  -1   3       1437.10       1479.56        17.25 o                         
  -6  -1   3        317.63        293.67         4.14 o                         
  -5  -1   3       1304.40       1284.10        10.40 o                         
  -4  -1   3       3811.55       3854.09        33.78 o                         
  -3  -1   3       1684.21       1729.24        12.62 o                         
  -2  -1   3          4.57          8.03         0.76 o                         
  -1  -1   3       7604.36       8004.84       133.91 o                         
   0  -1   3      16235.84      17704.73       285.61 o                         
   1  -1   3          5.78          3.61         0.31 o                         
   2  -1   3         30.86         14.06         0.55 o                         
   3  -1   3         18.47          9.07         0.61 o                         
   4  -1   3        641.99        632.80         4.79 o                         
   5  -1   3        281.47        290.71         2.98 o                         
   6  -1   3        876.89        870.68         6.52 o                         
   7  -1   3        823.53        822.44         7.88 o                         
   8  -1   3         45.32         41.01         3.54 o                         
   9  -1   3        179.00        180.28         7.19 o                         
  10  -1   3         83.80         70.35         6.15 o                         
 -10   0   3        222.40        218.69        12.11 o                         
  -9   0   3        485.58        484.43        12.16 o                         
  -8   0   3        620.41        636.21        11.88 o                         
  -7   0   3         18.67         16.88         1.95 o                         
  -6   0   3        675.32        675.59         6.52 o                         
  -5   0   3       2227.57       2328.09        17.16 o                         
  -4   0   3        231.50        231.73         2.90 o                         
  -3   0   3         20.79         15.66         0.97 o                         
  -2   0   3       5844.74       5453.98        65.45 o                         
  -1   0   3       5179.29       5030.26       122.68 o                         
   0   0   3        214.18        213.25         1.81 o                         
   1   0   3       6304.07       5996.28       206.58 o                         
   2   0   3       3602.17       3398.21        24.14 o                         
   3   0   3        441.26        486.82         3.88 o                         
   4   0   3       1425.92       1397.76         9.10 o                         
   5   0   3       2292.57       2375.19        15.50 o                         
   6   0   3        747.64        753.26         6.39 o                         
   7   0   3        419.92        420.54         4.88 o                         
   8   0   3        758.79        762.17        10.79 o                         
   9   0   3         82.01         72.71         4.69 o                         
 -10   1   3        358.08        364.67        11.64 o                         
  -9   1   3        170.41        164.16         9.49 o                         
  -8   1   3        141.67        137.25         7.84 o                         
  -7   1   3        398.40        422.59         5.65 o                         
  -6   1   3       1528.55       1557.09        13.14 o                         
  -5   1   3         15.43         10.22         1.06 o                         
  -4   1   3       2966.65       2919.14        22.32 o                         
  -3   1   3       1798.05       1720.82        12.51 o                         
  -2   1   3       4078.86       4110.79        35.05 o                         
  -1   1   3       3186.95       3084.35        48.93 o                         
   0   1   3       4179.79       3892.40        33.81 o                         
   1   1   3        293.98        257.18         2.19 o                         
   2   1   3        231.87        230.05         2.18 o                         
   3   1   3       5751.98       5646.98        52.47 o                         
   4   1   3       1239.53       1228.53         9.73 o                         
   5   1   3          0.37          2.49         1.17 o                         
   6   1   3        874.64        855.24         7.47 o                         
   7   1   3        421.63        424.79         5.42 o                         
   8   1   3        101.23        103.08         7.49 o                         
   9   1   3         52.29         40.86         3.92 o                         
 -10   2   3         16.53         11.42         4.81 o                         
  -9   2   3        550.86        558.28        10.75 o                         
  -8   2   3        200.73        210.17         5.47 o                         
  -7   2   3        101.41        101.47         2.82 o                         
  -6   2   3        817.87        825.58         6.80 o                         
  -5   2   3       1770.31       1795.24        14.09 o                         
  -4   2   3        984.61        974.28         7.94 o                         
  -3   2   3        242.57        232.33         2.57 o                         
  -2   2   3       3415.18       3124.94        35.61 o                         
  -1   2   3        248.60        224.83         2.05 o                         
   0   2   3          4.61          4.14         0.38 o                         
   1   2   3        147.07        109.49         1.34 o                         
   2   2   3       2203.75       2196.26        15.70 o                         
   3   2   3        641.98        648.89         5.72 o                         
   4   2   3        103.94         90.28         2.03 o                         
   5   2   3        504.29        544.28         6.69 o                         
   6   2   3        416.46        420.96         5.76 o                         
   7   2   3          0.75          2.25         1.61 o                         
   8   2   3        838.44        825.70        12.02 o                         
 -10   3   3        782.41        773.39        15.76 o                         
  -9   3   3        124.85        127.73         5.58 o                         
  -8   3   3         71.73         66.23         4.04 o                         
  -7   3   3       3006.14       3040.70        21.35 o                         
  -6   3   3        778.69        788.95         6.22 o                         
  -5   3   3       1417.00       1480.26        11.98 o                         
  -4   3   3        246.07        217.44         2.54 o                         
  -3   3   3       2916.22       2749.88        21.92 o                         
  -2   3   3       5634.13       5557.87        50.06 o                         
  -1   3   3        344.35        339.07         2.90 o                         
   0   3   3       7461.93       7191.49        81.96 o                         
   1   3   3        406.48        343.56         3.51 o                         
   2   3   3       1631.14       1709.07        11.75 o                         
   3   3   3          1.46          3.40         0.81 o                         
   4   3   3        141.24        126.56         2.82 o                         
   5   3   3         16.68         13.19         1.53 o                         
   6   3   3         45.89         44.14         3.52 o                         
   7   3   3        344.94        335.41         7.12 o                         
   8   3   3        368.04        368.86         9.13 o                         
 -11   4   3        690.59        679.75        20.97 o                         
 -10   4   3         41.04         45.02         4.64 o                         
  -9   4   3        836.79        833.24        10.69 o                         
  -8   4   3       1926.50       1945.53        17.04 o                         
  -7   4   3        126.34        115.68         2.67 o                         
  -6   4   3        496.09        478.69         4.32 o                         
  -5   4   3       1302.68       1299.43        12.83 o                         
  -4   4   3          3.56          1.51         0.80 o                         
  -3   4   3        481.09        539.47         5.00 o                         
  -2   4   3        128.95        104.97         1.51 o                         
  -1   4   3       2283.12       2281.53        16.30 o                         
   0   4   3        463.50        483.55         4.23 o                         
   1   4   3        771.62        791.89         7.49 o                         
   2   4   3        606.50        627.18         5.48 o                         
   3   4   3        962.98        962.75         7.65 o                         
   4   4   3        241.07        231.27         3.43 o                         
   5   4   3        437.05        431.61         5.67 o                         
   6   4   3        504.34        521.58         8.54 o                         
   7   4   3         22.88         15.54         4.01 o                         
 -11   5   3         34.59         23.10         5.22 o                         
 -10   5   3        166.35        174.93         6.84 o                         
  -9   5   3        629.08        625.80         9.23 o                         
  -8   5   3         15.57         15.91         1.39 o                         
  -7   5   3        450.81        455.41         6.15 o                         
  -6   5   3       1377.75       1394.81        11.99 o                         
  -5   5   3        268.13        292.33         3.70 o                         
  -4   5   3        843.42        858.22         7.58 o                         
  -3   5   3       3171.19       3225.80        23.73 o                         
  -2   5   3       1475.04       1416.60        10.27 o                         
  -1   5   3        210.75        207.66         2.47 o                         
   0   5   3       1753.40       1721.20        13.06 o                         
   1   5   3       1707.37       1666.88        12.90 o                         
   2   5   3        207.92        203.87         4.58 o                         
   3   5   3        194.33        198.29         3.52 o                         
   4   5   3        723.98        728.31         8.87 o                         
   5   5   3        695.75        719.15        10.24 o                         
   6   5   3          4.57         -0.16         2.64 o                         
 -11   6   3        295.04        299.34        11.60 o                         
 -10   6   3        285.59        286.23         9.08 o                         
  -9   6   3        155.32        153.34         5.42 o                         
  -8   6   3        322.51        308.15         6.81 o                         
  -7   6   3        375.05        395.52         5.45 o                         
  -6   6   3        106.00         97.11         3.72 o                         
  -5   6   3        955.83        913.96         8.39 o                         
  -4   6   3        977.15       1027.49         9.03 o                         
  -3   6   3        336.03        356.63         3.84 o                         
  -2   6   3          5.86          8.26         1.02 o                         
  -1   6   3       1467.94       1500.84        10.77 o                         
   0   6   3        811.54        836.91         7.45 o                         
   1   6   3        155.55        158.00         2.89 o                         
   2   6   3       1027.42       1038.83         9.76 o                         
   3   6   3        328.83        330.25         4.76 o                         
   4   6   3         48.36         45.97         2.53 o                         
   5   6   3          3.37          1.96         2.58 o                         
   6   6   3        240.68        214.63        10.36 o                         
 -11   7   3         10.86         10.96        11.53 o                         
 -10   7   3        195.13        197.64         7.31 o                         
  -9   7   3        562.37        567.22        10.75 o                         
  -8   7   3        116.39        120.29         4.36 o                         
  -7   7   3        171.48        191.68         4.35 o                         
  -6   7   3       1105.62       1105.82        13.28 o                         
  -5   7   3        178.56        191.63         3.49 o                         
  -4   7   3        205.09        189.44         3.06 o                         
  -3   7   3         46.51         53.73         1.91 o                         
  -2   7   3        342.31        344.73         3.89 o                         
  -1   7   3        192.92        189.90         2.78 o                         
   0   7   3        127.43        121.33         2.73 o                         
   1   7   3       1279.62       1259.48        12.17 o                         
   2   7   3         77.11         80.42         2.93 o                         
   3   7   3         87.99         87.13         3.99 o                         
   4   7   3        176.04        173.52         7.14 o                         
   5   7   3        139.31        133.16        12.50 o                         
 -10   8   3        337.52        324.06         9.45 o                         
  -9   8   3          0.01         -0.42         2.85 o                         
  -8   8   3        673.75        667.91        11.11 o                         
  -7   8   3        629.64        646.35         9.24 o                         
  -6   8   3        142.11        156.32         4.17 o                         
  -5   8   3          0.46          2.52         1.61 o                         
  -4   8   3       1511.14       1554.83        13.98 o                         
  -3   8   3        428.91        440.55         5.52 o                         
  -2   8   3         14.34         16.14         1.53 o                         
  -1   8   3        882.40        900.20         8.89 o                         
   0   8   3        175.87        174.31         8.91 o                         
   1   8   3          1.20          0.53         2.14 o                         
   2   8   3        137.58        144.60         4.92 o                         
   3   8   3        293.93        291.86         7.69 o                         
   4   8   3        128.66        125.31        11.30 o                         
 -10   9   3        223.87        214.98         8.66 o                         
  -9   9   3        679.94        707.40        13.16 o                         
  -8   9   3        448.34        442.61         8.84 o                         
  -7   9   3         43.34         34.15         3.47 o                         
  -6   9   3        383.47        411.54         9.04 o                         
  -5   9   3        422.03        432.77        10.16 o                         
  -4   9   3        127.27        118.36         3.53 o                         
  -3   9   3        144.44        146.93         4.78 o                         
  -2   9   3       1368.33       1402.92        13.09 o                         
  -1   9   3        271.90        281.51         5.16 o                         
   0   9   3        104.14         85.77         4.92 o                         
   1   9   3        200.28        207.99         6.40 o                         
   2   9   3        231.38        238.08         7.44 o                         
  -9  10   3        185.32        173.84        13.98 o                         
  -8  10   3        147.99        144.49         7.97 o                         
  -7  10   3        227.37        227.73         7.60 o                         
  -6  10   3        265.29        255.40         7.72 o                         
  -5  10   3        244.11        233.81         7.14 o                         
  -4  10   3        459.75        463.22         8.07 o                         
  -3  10   3        817.13        848.05        11.01 o                         
  -2  10   3        103.12         95.67         5.67 o                         
  -1  10   3        270.22        278.27         7.63 o                         
   0  10   3        764.81        799.09        13.43 o                         
   1  10   3         15.90         22.50         5.00 o                         
  -8  11   3         50.89         44.63         8.10 o                         
  -7  11   3         19.67         18.14         4.39 o                         
  -6  11   3        268.15        282.99         9.80 o                         
  -5  11   3        352.81        358.30        10.00 o                         
  -4  11   3        160.56        141.45         6.04 o                         
  -3  11   3         31.12         24.63         2.84 o                         
  -2  11   3        288.59        278.76         8.28 o                         
  -1  11   3        403.86        417.81        12.59 o                         
  -6  12   3         94.42         81.83         8.42 o                         
  -5  12   3         88.96         78.20         6.93 o                         
  -4  12   3         75.50         68.03         8.04 o                         
   3 -12   4          3.08          1.46         3.91 o                         
   4 -12   4        298.50        290.99        11.70 o                         
   5 -12   4        207.54        194.38        10.43 o                         
   6 -12   4         30.77         23.76         4.71 o                         
   1 -11   4         22.79         23.55         4.40 o                         
   2 -11   4        106.76        104.96         7.43 o                         
   3 -11   4        604.07        606.88        11.29 o                         
   4 -11   4         54.71         51.21         4.33 o                         
   5 -11   4        114.06        113.82         5.53 o                         
   6 -11   4        563.65        573.77        12.14 o                         
   7 -11   4        236.07        230.16         8.60 o                         
   8 -11   4         18.18         11.12         4.22 o                         
  -1 -10   4          4.92         -0.62         4.04 o                         
   0 -10   4        104.55         90.31        10.97 o                         
   1 -10   4        631.15        657.71        14.40 o                         
   2 -10   4        383.17        383.52         8.47 o                         
   3 -10   4         26.75         21.93         3.65 o                         
   4 -10   4        487.87        472.26        16.63 o                         
   5 -10   4        764.69        779.46        13.11 o                         
   6 -10   4         23.80         25.00         2.91 o                         
   7 -10   4        416.49        423.77         9.75 o                         
   8 -10   4        338.92        341.69         8.21 o                         
   9 -10   4        138.65        135.23         9.17 o                         
  -3  -9   4         39.94         34.49         4.74 o                         
  -2  -9   4        121.09        119.27         7.05 o                         
  -1  -9   4        290.47        292.70        12.95 o                         
   0  -9   4        450.26        462.79        11.53 o                         
   1  -9   4         12.56         12.76         8.69 o                         
   2  -9   4        373.75        361.86         5.35 o                         
   3  -9   4       1042.62       1078.48        13.03 o                         
   4  -9   4        142.62        128.74         3.78 o                         
   5  -9   4         30.05         25.26         2.05 o                         
   6  -9   4        859.89        880.84         9.05 o                         
   7  -9   4        313.91        323.73         6.02 o                         
   8  -9   4         37.72         35.17         2.77 o                         
   9  -9   4        620.31        615.16        10.99 o                         
  10  -9   4        153.77        150.12         9.67 o                         
  -4  -8   4         82.18         65.31         8.25 o                         
  -3  -8   4        219.61        201.11         7.45 o                         
  -2  -8   4        669.34        680.64        13.10 o                         
  -1  -8   4        300.79        292.39         9.51 o                         
   0  -8   4         18.96         16.23         3.30 o                         
   1  -8   4        994.65       1003.15        10.00 o                         
   2  -8   4       1179.84       1196.20        10.17 o                         
   3  -8   4          4.54          3.88         1.74 o                         
   4  -8   4        319.72        345.60         4.42 o                         
   5  -8   4        130.15        153.72         3.68 o                         
   6  -8   4         11.24         16.93         1.55 o                         
   7  -8   4          5.14          7.62         1.68 o                         
   8  -8   4       1018.35       1011.12        23.52 o                         
   9  -8   4        384.54        370.31         8.07 o                         
  10  -8   4          0.09         -3.38         3.38 o                         
  -5  -7   4          0.11         -3.97         3.97 o                         
  -4  -7   4        481.22        500.64         9.20 o                         
  -3  -7   4        442.76        427.47        12.48 o                         
  -2  -7   4        638.75        588.46         8.97 o                         
  -1  -7   4        202.43        204.91         5.10 o                         
   0  -7   4       1298.72       1307.40        10.26 o                         
   1  -7   4        965.98        955.01         8.39 o                         
   2  -7   4        293.12        292.08         3.76 o                         
   3  -7   4        980.55       1050.20        11.54 o                         
   4  -7   4        780.39        840.64         6.94 o                         
   5  -7   4       1227.13       1177.84         9.99 o                         
   6  -7   4        627.08        628.93         7.27 o                         
   7  -7   4        120.22        123.34         4.06 o                         
   8  -7   4          0.82          1.79         2.63 o                         
   9  -7   4         27.50         25.89         2.82 o                         
  10  -7   4        387.18        393.08         8.64 o                         
  -6  -6   4        279.44        259.36         9.53 o                         
  -5  -6   4       1115.94       1120.61        15.52 o                         
  -4  -6   4         43.10         39.17         2.62 o                         
  -3  -6   4         87.05         93.15         3.81 o                         
  -2  -6   4        500.40        532.23         6.24 o                         
  -1  -6   4        108.34         99.16         3.01 o                         
   0  -6   4          4.26          4.46         0.95 o                         
   1  -6   4        123.37        129.83         2.01 o                         
   2  -6   4        726.18        721.90         6.50 o                         
   3  -6   4       2516.95       2516.01        16.98 o                         
   4  -6   4        197.85        184.74         2.68 o                         
   5  -6   4       1671.05       1711.93        14.08 o                         
   6  -6   4       2527.15       2543.65        19.57 o                         
   7  -6   4        236.66        235.01         3.57 o                         
   8  -6   4        314.80        317.15         5.40 o                         
   9  -6   4        504.39        495.04         7.73 o                         
  10  -6   4         44.06         39.80         3.43 o                         
  11  -6   4         49.34         42.27        11.74 o                         
  -7  -5   4         18.39         10.06         4.44 o                         
  -6  -5   4        541.84        538.19         9.93 o                         
  -5  -5   4          2.82          1.82         1.98 o                         
  -4  -5   4        543.14        558.23         6.66 o                         
  -3  -5   4       1621.43       1660.31        14.63 o                         
  -2  -5   4         82.84         94.03         2.22 o                         
  -1  -5   4        237.08        225.68         2.97 o                         
   0  -5   4       3410.28       3445.75        31.57 o                         
   1  -5   4       2793.97       2787.75        19.94 o                         
   2  -5   4        291.52        295.21         3.69 o                         
   3  -5   4       2470.21       2533.61        17.47 o                         
   4  -5   4       1292.57       1313.85        10.32 o                         
   5  -5   4       1197.20       1176.88         9.58 o                         
   6  -5   4         61.00         65.01         2.07 o                         
   7  -5   4        443.61        474.59         4.77 o                         
   8  -5   4        239.80        240.22         6.13 o                         
   9  -5   4         18.28         14.45         2.14 o                         
  10  -5   4        133.11        130.30         5.17 o                         
  11  -5   4        183.53        197.27        13.43 o                         
  -7  -4   4         80.46         71.93         4.26 o                         
  -6  -4   4        345.61        342.74         6.61 o                         
  -5  -4   4       1078.98       1065.12        24.69 o                         
  -4  -4   4        540.05        537.57         5.17 o                         
  -3  -4   4        208.30        191.02         3.82 o                         
  -2  -4   4         59.62         59.02         1.53 o                         
  -1  -4   4        637.72        549.90         5.10 o                         
   0  -4   4        190.94        152.01         2.08 o                         
   1  -4   4          6.95          1.54         0.74 o                         
   2  -4   4       2808.96       2689.51        19.86 o                         
   3  -4   4        208.31        184.96         2.47 o                         
   4  -4   4         65.06         74.20         2.38 o                         
   5  -4   4         45.63         56.53         1.51 o                         
   6  -4   4        329.36        356.18         3.71 o                         
   7  -4   4        367.61        373.03         4.44 o                         
   8  -4   4        866.13        842.19         8.12 o                         
   9  -4   4       1249.43       1279.09        16.56 o                         
  10  -4   4         36.71         43.08         3.98 o                         
  -8  -3   4         47.90         42.11         3.96 o                         
  -7  -3   4        394.84        402.89         8.34 o                         
  -6  -3   4        456.30        463.27         7.44 o                         
  -5  -3   4        413.39        394.00         5.10 o                         
  -4  -3   4         93.07         89.65         1.96 o                         
  -3  -3   4       1846.67       1915.76        13.60 o                         
  -2  -3   4       1226.43       1240.19         9.52 o                         
  -1  -3   4          0.09          3.70         0.50 o                         
   0  -3   4       1162.65       1107.85         8.87 o                         
   1  -3   4        962.05        847.40         6.43 o                         
   2  -3   4        373.62        449.78         4.11 o                         
   3  -3   4        813.84        827.37         6.28 o                         
   4  -3   4       1487.75       1453.44         9.64 o                         
   5  -3   4         16.93         18.03         0.95 o                         
   6  -3   4        313.66        307.22         3.74 o                         
   7  -3   4       1174.37       1192.52        10.75 o                         
   8  -3   4        700.95        713.44         8.16 o                         
   9  -3   4         59.84         56.02         4.61 o                         
  10  -3   4        390.70        381.50        10.17 o                         
  -9  -2   4         19.94          8.13         3.78 o                         
  -8  -2   4        817.37        832.58        12.98 o                         
  -7  -2   4        235.00        235.94         5.78 o                         
  -6  -2   4          5.15          4.26         2.27 o                         
  -5  -2   4        512.88        499.23         5.34 o                         
  -4  -2   4        998.91       1032.12         9.04 o                         
  -3  -2   4        750.85        782.90         6.11 o                         
  -2  -2   4         67.38         46.49         1.12 o                         
  -1  -2   4       5268.75       5117.24        37.79 o                         
   0  -2   4        564.86        509.73         4.64 o                         
   1  -2   4        631.33        628.16         4.59 o                         
   2  -2   4        509.41        448.72         3.58 o                         
   3  -2   4       1831.41       1802.85        11.93 o                         
   4  -2   4        474.97        499.55         4.55 o                         
   5  -2   4       1289.78       1313.03         9.88 o                         
   6  -2   4        943.26        912.51         9.26 o                         
   7  -2   4        585.61        558.86         5.98 o                         
   8  -2   4        123.16        120.28         4.42 o                         
   9  -2   4        291.11        286.36         6.42 o                         
  10  -2   4        273.02        262.12        11.43 o                         
  -9  -1   4        248.88        243.62         9.79 o                         
  -8  -1   4        330.58        313.41         6.89 o                         
  -7  -1   4         91.13         96.29         4.05 o                         
  -6  -1   4       1302.82       1309.05        11.04 o                         
  -5  -1   4        345.34        360.84         4.16 o                         
  -4  -1   4        441.30        446.67         4.45 o                         
  -3  -1   4        546.44        494.06         4.60 o                         
  -2  -1   4       3657.44       3533.80        27.42 o                         
  -1  -1   4       6881.16       6926.04       152.98 o                         
   0  -1   4        321.29        363.39         4.51 o                         
   1  -1   4       5710.56       5424.46        65.05 o                         
   2  -1   4       4433.34       4285.40        28.91 o                         
   3  -1   4        264.96        239.21         2.20 o                         
   4  -1   4        928.33        909.85         6.48 o                         
   5  -1   4       1575.28       1606.75        10.92 o                         
   6  -1   4        555.78        519.38         4.51 o                         
   7  -1   4        274.61        304.32         4.14 o                         
   8  -1   4        236.54        241.04         5.32 o                         
   9  -1   4        179.08        167.57         8.28 o                         
  10  -1   4        222.70        238.49        10.54 o                         
 -10   0   4        139.51        121.54        12.82 o                         
  -9   0   4          5.36          6.03         3.71 o                         
  -8   0   4        208.34        214.81         8.58 o                         
  -7   0   4        430.56        443.48         6.39 o                         
  -6   0   4        254.81        253.78         3.60 o                         
  -5   0   4       1599.44       1599.32        12.40 o                         
  -4   0   4       1445.10       1416.26        10.70 o                         
  -3   0   4       1667.75       1634.43        11.75 o                         
  -2   0   4         76.64         87.39         1.14 o                         
  -1   0   4          7.03         24.91         0.96 o                         
   0   0   4      13841.96      14867.83       238.23 o                         
   1   0   4         69.56         75.03         1.26 o                         
   2   0   4       3737.50       3583.57        23.41 o                         
   3   0   4       3149.69       3148.89        19.49 o                         
   4   0   4        409.53        404.34         3.38 o                         
   5   0   4          8.13         11.61         0.90 o                         
   6   0   4        759.30        767.14         6.56 o                         
   7   0   4        262.21        285.61         5.94 o                         
   8   0   4          8.57          8.53         1.88 o                         
   9   0   4        486.55        505.62        11.37 o                         
 -10   1   4        119.44        118.17         7.80 o                         
  -9   1   4        395.80        434.98        11.56 o                         
  -8   1   4        285.52        275.79         6.51 o                         
  -7   1   4         12.55          8.41         1.56 o                         
  -6   1   4        837.59        845.80         8.46 o                         
  -5   1   4        629.09        641.03         6.45 o                         
  -4   1   4        513.92        481.44         4.37 o                         
  -3   1   4       1029.93       1025.51         7.55 o                         
  -2   1   4       2332.64       2108.58        16.29 o                         
  -1   1   4        191.09        148.82         1.54 o                         
   0   1   4       1416.46       1359.20        11.92 o                         
   1   1   4        283.17        225.43         2.45 o                         
   2   1   4        956.90        985.88         7.31 o                         
   3   1   4         26.37         29.89         1.23 o                         
   4   1   4        238.75        243.74         2.93 o                         
   5   1   4       2318.31       2369.19        17.73 o                         
   6   1   4        154.37        147.21         2.87 o                         
   7   1   4         77.83         65.62         2.96 o                         
   8   1   4        996.07        996.75        24.45 o                         
   9   1   4         65.31         56.54         4.82 o                         
 -10   2   4        515.38        518.33        12.92 o                         
  -9   2   4        132.83        132.60         6.01 o                         
  -8   2   4        142.20        130.01         6.16 o                         
  -7   2   4       1499.71       1502.94        12.86 o                         
  -6   2   4        474.24        491.62         5.04 o                         
  -5   2   4        955.11        928.98         7.16 o                         
  -4   2   4       1429.06       1403.80        17.96 o                         
  -3   2   4       1511.08       1378.68        10.73 o                         
  -2   2   4        173.42        165.26         1.72 o                         
  -1   2   4       2042.47       1874.67        12.83 o                         
   0   2   4       3426.24       3125.48        24.47 o                         
   1   2   4        209.86        209.21         2.76 o                         
   2   2   4        596.19        495.05         4.39 o                         
   3   2   4       1928.47       2022.68        15.00 o                         
   4   2   4        994.08       1056.95         8.77 o                         
   5   2   4        379.92        396.01         4.95 o                         
   6   2   4        821.27        806.16        12.18 o                         
   7   2   4        550.11        545.27         7.34 o                         
   8   2   4          0.26         -1.01         2.76 o                         
 -10   3   4          0.24          3.52         3.69 o                         
  -9   3   4        384.45        388.01         8.40 o                         
  -8   3   4       1411.90       1410.57        15.63 o                         
  -7   3   4        753.17        773.87         8.73 o                         
  -6   3   4         75.64         78.19         1.71 o                         
  -5   3   4       3780.50       3860.76        25.72 o                         
  -4   3   4         54.38         39.22         1.31 o                         
  -3   3   4        588.31        569.83        10.16 o                         
  -2   3   4       5755.68       5577.88        44.30 o                         
  -1   3   4        628.09        562.61         4.88 o                         
   0   3   4         64.49         61.46         1.46 o                         
   1   3   4        346.06        283.70         2.74 o                         
   2   3   4        569.98        532.27         4.44 o                         
   3   3   4        240.20        236.98         3.21 o                         
   4   3   4        945.16        884.98         7.96 o                         
   5   3   4        452.79        470.81         5.51 o                         
   6   3   4        529.20        533.18         8.19 o                         
   7   3   4         12.47          9.48         2.58 o                         
   8   3   4        267.18        264.69        10.56 o                         
 -11   4   4        250.13        257.08        14.52 o                         
 -10   4   4        292.49        285.84         8.80 o                         
  -9   4   4         92.03         77.10         4.25 o                         
  -8   4   4         23.79         28.48         2.62 o                         
  -7   4   4        362.96        360.55         3.76 o                         
  -6   4   4        553.84        565.44         5.35 o                         
  -5   4   4        159.12        176.38         2.90 o                         
  -4   4   4        531.78        526.63         7.71 o                         
  -3   4   4       6872.80       6949.43        61.03 o                         
  -2   4   4       3299.88       3418.52        31.71 o                         
  -1   4   4        615.97        596.93         4.83 o                         
   0   4   4       3903.24       3873.31        37.16 o                         
   1   4   4       1157.84       1136.09         9.04 o                         
   2   4   4          6.26         11.80         1.22 o                         
   3   4   4        454.36        480.20         4.45 o                         
   4   4   4        514.02        521.99         5.45 o                         
   5   4   4        358.98        366.61         5.26 o                         
   6   4   4        323.04        307.40         6.65 o                         
   7   4   4        171.40        183.63         7.35 o                         
 -11   5   4        307.49        305.17        14.38 o                         
 -10   5   4         23.15         18.08         4.06 o                         
  -9   5   4        893.52        884.87        10.17 o                         
  -8   5   4        573.72        584.74         6.76 o                         
  -7   5   4        219.07        219.63         3.48 o                         
  -6   5   4        516.50        505.41         5.55 o                         
  -5   5   4        972.01        962.87         8.68 o                         
  -4   5   4       2009.98       2026.41        15.79 o                         
  -3   5   4        267.05        294.51         3.16 o                         
  -2   5   4       1907.79       1879.65        14.49 o                         
  -1   5   4       3287.92       3345.24        23.63 o                         
   0   5   4         35.72         26.65         1.30 o                         
   1   5   4        743.84        794.66         7.06 o                         
   2   5   4        150.83        164.58         3.01 o                         
   3   5   4        240.87        247.09         4.91 o                         
   4   5   4          0.97          0.28         1.62 o                         
   5   5   4        422.82        409.71         8.48 o                         
   6   5   4        314.96        324.17         7.94 o                         
 -11   6   4         51.32         40.42         5.68 o                         
 -10   6   4        391.98        395.22        11.43 o                         
  -9   6   4        413.37        397.15         7.72 o                         
  -8   6   4         27.30         24.14         2.14 o                         
  -7   6   4        475.24        479.11         6.06 o                         
  -6   6   4        864.60        796.34         7.78 o                         
  -5   6   4        394.81        403.22         4.74 o                         
  -4   6   4        164.11        154.26         2.97 o                         
  -3   6   4        602.84        619.50         5.68 o                         
  -2   6   4         12.66          6.05         1.04 o                         
  -1   6   4        307.48        295.81         4.24 o                         
   0   6   4        316.40        352.64         4.10 o                         
   1   6   4        549.66        586.85         5.95 o                         
   2   6   4         35.36         33.59         3.30 o                         
   3   6   4        176.83        177.24         6.24 o                         
   4   6   4        731.09        741.29        10.29 o                         
   5   6   4        203.13        196.25         7.20 o                         
   6   6   4         73.60         54.32         5.27 o                         
 -11   7   4        331.41        333.16        12.59 o                         
 -10   7   4        158.31        141.57         6.82 o                         
  -9   7   4         60.27         53.86         3.60 o                         
  -8   7   4        303.16        295.48         6.05 o                         
  -7   7   4        493.12        469.77         6.73 o                         
  -6   7   4        374.58        336.33         6.55 o                         
  -5   7   4        270.22        291.40         4.20 o                         
  -4   7   4       1939.82       1861.60        14.35 o                         
  -3   7   4        242.29        224.61         4.50 o                         
  -2   7   4       1222.11       1170.08         9.34 o                         
  -1   7   4       1474.65       1488.08        10.97 o                         
   0   7   4         18.63         24.26         1.58 o                         
   1   7   4         48.20         38.89         3.20 o                         
   2   7   4        464.59        467.76         6.40 o                         
   3   7   4        329.78        329.50         6.17 o                         
   4   7   4          3.50          0.95         3.13 o                         
   5   7   4        112.70        100.91         7.03 o                         
 -10   8   4        473.56        480.80        19.90 o                         
  -9   8   4        682.07        693.11        13.60 o                         
  -8   8   4          5.34          6.66         2.39 o                         
  -7   8   4        227.08        229.69         5.42 o                         
  -6   8   4        475.08        515.09         7.17 o                         
  -5   8   4        462.72        460.47         6.98 o                         
  -4   8   4         79.23         80.85         3.94 o                         
  -3   8   4        658.66        685.57         7.41 o                         
  -2   8   4       1982.52       1985.39        16.31 o                         
  -1   8   4          0.68          0.71         1.28 o                         
   0   8   4        132.16        136.21         3.63 o                         
   1   8   4        436.17        440.12         7.52 o                         
   2   8   4        190.49        198.14         5.41 o                         
   3   8   4          1.41         -0.63         2.99 o                         
   4   8   4        162.04        163.80         9.86 o                         
 -10   9   4        191.20        181.13         8.36 o                         
  -9   9   4         17.24         13.29         3.54 o                         
  -8   9   4        743.49        767.01        12.57 o                         
  -7   9   4        593.72        585.22        11.21 o                         
  -6   9   4        169.16        174.58         9.02 o                         
  -5   9   4        146.13        148.02         5.18 o                         
  -4   9   4        496.37        504.81        10.58 o                         
  -3   9   4        921.44        919.85         9.91 o                         
  -2   9   4          5.86          7.16         1.46 o                         
  -1   9   4        348.76        337.21         6.46 o                         
   0   9   4        281.90        285.74         7.68 o                         
   1   9   4         15.64         13.65         2.97 o                         
   2   9   4          0.71          0.29         3.59 o                         
  -9  10   4         70.21         64.60         9.07 o                         
  -8  10   4         65.19         49.85         6.74 o                         
  -7  10   4         59.25         51.14         4.62 o                         
  -6  10   4        616.96        609.92        11.67 o                         
  -5  10   4        528.45        535.05        11.76 o                         
  -4  10   4        104.66         98.07         5.58 o                         
  -3  10   4        544.76        554.64         8.33 o                         
  -2  10   4        230.20        241.19         6.52 o                         
  -1  10   4         38.83         34.74         3.29 o                         
   0  10   4        206.21        220.71         7.20 o                         
   1  10   4        118.58         88.68         7.81 o                         
  -8  11   4        100.22         83.40         9.62 o                         
  -7  11   4         63.95         55.16         6.41 o                         
  -6  11   4        112.21         93.71         6.16 o                         
  -5  11   4         12.78          7.91         3.84 o                         
  -4  11   4        549.18        531.79        10.82 o                         
  -3  11   4        247.43        249.15         7.78 o                         
  -2  11   4          1.65          6.95         5.09 o                         
  -1  11   4        213.89        225.80        10.37 o                         
  -6  12   4         25.62         30.06         5.29 o                         
  -5  12   4        434.07        455.72        13.40 o                         
  -4  12   4        104.80         87.62         8.57 o                         
   4 -12   5         13.16          6.21         4.40 o                         
   5 -12   5        224.66        214.49         9.41 o                         
   6 -12   5        286.53        286.77        10.11 o                         
   1 -11   5        608.43        636.75        13.47 o                         
   2 -11   5         70.51         61.68         5.32 o                         
   3 -11   5        132.87        118.91         6.23 o                         
   4 -11   5        352.01        342.43         8.34 o                         
   5 -11   5        314.90        317.89         8.55 o                         
   6 -11   5          5.27          5.50         4.55 o                         
   7 -11   5         40.50         31.91         4.70 o                         
   8 -11   5         38.17         24.98         4.39 o                         
  -1 -10   5        110.08         99.12         6.08 o                         
   0 -10   5        316.46        300.87         9.08 o                         
   1 -10   5         20.46         14.84         3.40 o                         
   2 -10   5        173.91        160.24         6.16 o                         
   3 -10   5        384.52        398.26         8.10 o                         
   4 -10   5         60.62         61.74         4.71 o                         
   5 -10   5        173.22        167.78         5.86 o                         
   6 -10   5        662.40        677.71        10.76 o                         
   7 -10   5        115.21        110.72         4.94 o                         
   8 -10   5        138.68        134.71         7.28 o                         
   9 -10   5        410.84        416.84         9.61 o                         
  -3  -9   5        244.36        245.08        11.62 o                         
  -2  -9   5        292.24        305.30         9.05 o                         
  -1  -9   5          2.04          0.33         3.03 o                         
   0  -9   5         97.74         96.22         6.10 o                         
   1  -9   5        573.06        581.48        12.53 o                         
   2  -9   5        106.25        101.44         7.56 o                         
   3  -9   5        101.30         99.23         5.30 o                         
   4  -9   5        595.22        586.93         8.02 o                         
   5  -9   5        391.00        392.10         5.66 o                         
   6  -9   5        158.16        156.42         3.72 o                         
   7  -9   5        481.65        482.49         7.61 o                         
   8  -9   5       1310.58       1361.34        15.94 o                         
   9  -9   5        124.15        135.32         8.36 o                         
  10  -9   5         49.55         38.22         7.42 o                         
  -4  -8   5        253.35        262.50         9.60 o                         
  -3  -8   5        142.33        121.65         6.64 o                         
  -2  -8   5          1.34         -1.29         2.76 o                         
  -1  -8   5        321.03        343.02         8.21 o                         
   0  -8   5        895.77        940.19        12.01 o                         
   1  -8   5        262.76        237.13         7.85 o                         
   2  -8   5        194.51        193.28         5.27 o                         
   3  -8   5       1646.18       1701.52        14.39 o                         
   4  -8   5         13.52         15.73         1.53 o                         
   5  -8   5        359.46        336.37         4.55 o                         
   6  -8   5        646.53        644.04         6.95 o                         
   7  -8   5        330.66        344.91         5.35 o                         
   8  -8   5        221.75        227.30         9.25 o                         
   9  -8   5        427.61        416.25         8.54 o                         
  10  -8   5        486.16        488.15        13.06 o                         
  -5  -7   5        117.91        117.11         7.43 o                         
  -4  -7   5         14.00          8.02         3.16 o                         
  -3  -7   5         46.82         51.65         4.39 o                         
  -2  -7   5        573.82        580.63        11.33 o                         
  -1  -7   5        670.75        656.00        10.85 o                         
   0  -7   5          6.05          6.27         1.42 o                         
   1  -7   5        182.68        190.81         3.97 o                         
   2  -7   5       1088.52       1089.10         9.98 o                         
   3  -7   5         41.65         42.07         2.85 o                         
   4  -7   5        464.12        446.05         4.46 o                         
   5  -7   5        912.52        899.69         7.71 o                         
   6  -7   5        120.86        121.76         3.19 o                         
   7  -7   5         97.45         92.01         4.64 o                         
   8  -7   5        128.09        135.66         3.84 o                         
   9  -7   5        206.48        220.09         6.88 o                         
  10  -7   5          2.99          1.35         3.48 o                         
  -6  -6   5         78.96         63.51         5.17 o                         
  -5  -6   5         38.55         39.64         3.23 o                         
  -4  -6   5        457.35        478.62         7.04 o                         
  -3  -6   5        273.31        267.19         8.31 o                         
  -2  -6   5        362.14        352.41         5.52 o                         
  -1  -6   5        351.55        347.97         4.90 o                         
   0  -6   5       1551.17       1558.80        13.06 o                         
   1  -6   5       1226.55       1224.74        10.57 o                         
   2  -6   5        432.87        413.85         4.32 o                         
   3  -6   5        112.36        121.56         2.01 o                         
   4  -6   5       2065.64       2075.36        15.65 o                         
   5  -6   5         95.45         90.75         2.34 o                         
   6  -6   5        919.16        929.34         8.36 o                         
   7  -6   5        886.76        888.61         8.20 o                         
   8  -6   5         19.46         19.81         3.92 o                         
   9  -6   5        176.41        170.15         4.81 o                         
  10  -6   5        375.04        362.06         7.33 o                         
  -7  -5   5         65.66         47.15         5.14 o                         
  -6  -5   5        136.18        128.02         5.91 o                         
  -5  -5   5       1303.06       1322.38        20.74 o                         
  -4  -5   5        334.53        322.05         9.26 o                         
  -3  -5   5        172.33        167.18         5.28 o                         
  -2  -5   5       1123.83       1171.62         9.71 o                         
  -1  -5   5        729.36        740.05         7.06 o                         
   0  -5   5          2.36          2.88         0.93 o                         
   1  -5   5       2398.40       2474.81        20.88 o                         
   2  -5   5       1486.05       1536.28        11.12 o                         
   3  -5   5        232.66        238.42         2.71 o                         
   4  -5   5       1159.65       1230.10        11.60 o                         
   5  -5   5        398.13        432.14         4.81 o                         
   6  -5   5        329.71        324.45         3.51 o                         
   7  -5   5         32.99         29.51         1.39 o                         
   8  -5   5        256.66        258.94         4.24 o                         
   9  -5   5        398.87        411.34         6.99 o                         
  10  -5   5        118.34        113.00         4.91 o                         
  -7  -4   5        186.68        185.49         7.91 o                         
  -6  -4   5        982.06        979.33        12.70 o                         
  -5  -4   5        166.59        169.33         4.76 o                         
  -4  -4   5        263.40        274.22         3.84 o                         
  -3  -4   5        865.14        883.00         7.26 o                         
  -2  -4   5        729.00        739.58         6.11 o                         
  -1  -4   5         33.05         27.86         1.94 o                         
   0  -4   5        256.23        202.14         2.99 o                         
   1  -4   5       2435.55       2412.74        17.15 o                         
   2  -4   5       1441.54       1642.20        13.66 o                         
   3  -4   5       3508.09       3462.32        23.17 o                         
   4  -4   5       4604.28       4773.46        42.80 o                         
   5  -4   5          8.54         14.60         1.13 o                         
   6  -4   5       2356.45       2369.33        15.82 o                         
   7  -4   5       2206.19       2279.94        16.85 o                         
   8  -4   5        149.72        160.67         4.11 o                         
   9  -4   5         65.24         69.28         3.43 o                         
  10  -4   5        224.28        212.70         7.49 o                         
  -8  -3   5        195.20        198.18         7.29 o                         
  -7  -3   5        474.07        448.32         8.81 o                         
  -6  -3   5         76.31         66.36         3.05 o                         
  -5  -3   5        669.00        709.14         7.77 o                         
  -4  -3   5       1744.40       1793.87        12.18 o                         
  -3  -3   5         44.34         43.60         1.63 o                         
  -2  -3   5       3598.75       3779.87        26.96 o                         
  -1  -3   5       5627.28       5509.30        51.95 o                         
   0  -3   5       2089.37       2423.45        17.88 o                         
   1  -3   5        585.22        532.21         4.35 o                         
   2  -3   5        944.87        858.22         6.48 o                         
   3  -3   5        103.87         95.27         1.51 o                         
   4  -3   5          6.31         15.38         1.04 o                         
   5  -3   5       1131.20       1113.16         8.54 o                         
   6  -3   5       1122.84       1171.49         9.75 o                         
   7  -3   5        293.71        288.58         4.05 o                         
   8  -3   5        437.63        414.35         9.36 o                         
   9  -3   5        830.43        828.94        12.18 o                         
  10  -3   5        125.96        122.72         9.03 o                         
  -9  -2   5         52.44         45.90         4.37 o                         
  -8  -2   5          0.02         -2.81         2.81 o                         
  -7  -2   5        500.03        511.35         9.85 o                         
  -6  -2   5        567.40        592.19         7.61 o                         
  -5  -2   5         27.93         28.76         1.56 o                         
  -4  -2   5         37.36         44.43         2.29 o                         
  -3  -2   5       1305.62       1334.89         9.74 o                         
  -2  -2   5       5521.14       5518.71        56.46 o                         
  -1  -2   5        332.58        362.67         3.44 o                         
   0  -2   5       1444.54       1348.78         9.56 o                         
   1  -2   5       2665.22       2533.56        16.65 o                         
   2  -2   5        232.65        229.76         2.20 o                         
   3  -2   5         26.70         38.33         0.95 o                         
   4  -2   5        416.22        392.45         3.82 o                         
   5  -2   5        632.73        633.76         5.54 o                         
   6  -2   5        146.30        158.82         2.78 o                         
   7  -2   5        564.30        589.46         6.21 o                         
   8  -2   5        117.31        119.32         4.69 o                         
   9  -2   5        103.12         96.22         4.49 o                         
  10  -2   5        210.27        200.41         9.57 o                         
  -9  -1   5         66.38         55.53         5.25 o                         
  -8  -1   5        615.37        603.48        10.23 o                         
  -7  -1   5        521.41        537.72         9.31 o                         
  -6  -1   5         45.75         37.06         1.71 o                         
  -5  -1   5       1672.68       1682.31        13.06 o                         
  -4  -1   5       3122.49       3153.90        22.33 o                         
  -3  -1   5        731.85        720.41         6.60 o                         
  -2  -1   5        477.46        422.34         3.91 o                         
  -1  -1   5          3.40          5.93         0.59 o                         
   0  -1   5         27.75         13.93         0.96 o                         
   1  -1   5         31.02         33.08         1.00 o                         
   2  -1   5        195.91        151.36         1.82 o                         
   3  -1   5       2238.11       2153.98        15.32 o                         
   4  -1   5        959.13       1034.05         7.25 o                         
   5  -1   5       2206.20       2315.64        15.15 o                         
   6  -1   5        956.03       1032.43         8.68 o                         
   7  -1   5         23.14         31.59         2.03 o                         
   8  -1   5        209.07        209.22         5.16 o                         
   9  -1   5        203.77        203.29         7.57 o                         
  10  -1   5        195.62        194.40        18.65 o                         
 -10   0   5        300.52        295.54        20.93 o                         
  -9   0   5        102.14        102.71         7.27 o                         
  -8   0   5        114.54        112.04         6.55 o                         
  -7   0   5         64.99         61.51         2.67 o                         
  -6   0   5        731.93        749.53         7.01 o                         
  -5   0   5       2041.72       2138.98        15.86 o                         
  -4   0   5         96.28        105.62         2.08 o                         
  -3   0   5       4402.56       4190.42        34.38 o                         
  -2   0   5        134.64         87.36         1.22 o                         
  -1   0   5       9097.86       9970.51       224.90 o                         
   0   0   5       5730.66       5922.36       269.95 o                         
   1   0   5       1060.10        976.68         7.07 o                         
   2   0   5        995.54        972.52         6.72 o                         
   3   0   5          2.37          4.24         0.55 o                         
   4   0   5       1228.22       1205.49         8.39 o                         
   5   0   5       1702.13       1787.42        12.14 o                         
   6   0   5        169.80        189.42         3.15 o                         
   7   0   5        561.14        549.28         6.19 o                         
   8   0   5        649.20        665.83        10.35 o                         
   9   0   5        125.09        127.12        11.66 o                         
 -10   1   5        223.22        227.56         9.99 o                         
  -9   1   5          2.72          3.66         3.35 o                         
  -8   1   5        592.15        582.13         9.50 o                         
  -7   1   5        115.34        122.64         5.03 o                         
  -6   1   5         98.97        102.38         3.63 o                         
  -5   1   5        227.25        224.05         3.46 o                         
  -4   1   5        984.40        982.89         7.75 o                         
  -3   1   5        904.29        826.81         6.26 o                         
  -2   1   5        704.59        767.95         5.62 o                         
  -1   1   5       3148.07       2980.61        41.95 o                         
   0   1   5       9736.13       9528.57       282.87 o                         
   1   1   5        196.25        235.15         2.35 o                         
   2   1   5       1147.40       1072.00         7.47 o                         
   3   1   5       4525.59       4407.43        29.31 o                         
   4   1   5        581.86        574.09         5.15 o                         
   5   1   5         17.68         19.45         1.27 o                         
   6   1   5       1026.61       1002.14        10.96 o                         
   7   1   5        369.46        375.74         5.03 o                         
   8   1   5          0.03         -2.72         2.72 o                         
   9   1   5        201.32        189.98        10.27 o                         
 -10   2   5         25.81         23.18         4.65 o                         
  -9   2   5        688.23        689.27        14.03 o                         
  -8   2   5        340.16        341.69         7.27 o                         
  -7   2   5         82.46         80.56         2.84 o                         
  -6   2   5        984.18        998.33         8.24 o                         
  -5   2   5       1818.76       1841.32        13.51 o                         
  -4   2   5        643.25        636.27         7.19 o                         
  -3   2   5       1044.76        982.21         7.90 o                         
  -2   2   5       4474.25       4172.54        30.27 o                         
  -1   2   5        196.14        172.36         1.78 o                         
   0   2   5        417.37        374.76         3.76 o                         
   1   2   5         37.52         85.42         1.30 o                         
   2   2   5       1805.28       1775.09        13.05 o                         
   3   2   5         61.13         50.82         1.53 o                         
   4   2   5        358.56        367.68         4.22 o                         
   5   2   5       1604.60       1664.79        12.89 o                         
   6   2   5          3.05          2.85         1.30 o                         
   7   2   5        461.15        464.36         7.06 o                         
   8   2   5        615.32        645.27        10.54 o                         
 -10   3   5        560.15        575.76        13.17 o                         
  -9   3   5          4.17          7.30         2.51 o                         
  -8   3   5          5.25          6.83         2.10 o                         
  -7   3   5        764.28        768.03         6.89 o                         
  -6   3   5        398.83        416.72         3.96 o                         
  -5   3   5        771.39        790.41         6.31 o                         
  -4   3   5       3010.75       3031.76        24.13 o                         
  -3   3   5       4071.27       3847.79        27.54 o                         
  -2   3   5          8.89         14.27         0.64 o                         
  -1   3   5        297.67        241.11         2.52 o                         
   0   3   5       1013.97       1348.94        10.63 o                         
   1   3   5        302.13        266.62         2.62 o                         
   2   3   5        144.23        155.09         2.13 o                         
   3   3   5        726.55        712.75         5.93 o                         
   4   3   5       2791.75       2874.36        20.49 o                         
   5   3   5          0.77         -1.30         2.61 o                         
   6   3   5       1266.52       1284.37        13.51 o                         
   7   3   5        484.24        499.74         8.73 o                         
   8   3   5         54.94         55.50         8.21 o                         
 -11   4   5        197.26        184.79        24.32 o                         
 -10   4   5         62.51         51.07        10.92 o                         
  -9   4   5        204.65        202.56         6.73 o                         
  -8   4   5        266.33        263.24         4.37 o                         
  -7   4   5         45.86         45.70         2.87 o                         
  -6   4   5         75.06         63.93         1.87 o                         
  -5   4   5       3014.88       3120.74        24.00 o                         
  -4   4   5       1288.79       1340.16        12.54 o                         
  -3   4   5         76.60         55.59         1.53 o                         
  -2   4   5       4876.67       4846.98        41.85 o                         
  -1   4   5        460.96        385.37         3.74 o                         
   0   4   5         29.36         39.03         1.18 o                         
   1   4   5       1417.56       1446.85        10.59 o                         
   2   4   5        765.76        770.31         6.48 o                         
   3   4   5       1285.35       1283.47         9.34 o                         
   4   4   5        342.72        342.83         4.55 o                         
   5   4   5        747.44        746.20         8.14 o                         
   6   4   5        336.22        336.46         6.98 o                         
   7   4   5          3.20         -0.61         3.66 o                         
 -11   5   5        359.41        342.90        12.45 o                         
 -10   5   5        195.73        185.24         8.61 o                         
  -9   5   5        180.59        190.93         5.29 o                         
  -8   5   5         52.48         51.22         3.31 o                         
  -7   5   5        669.67        666.21         7.43 o                         
  -6   5   5        834.05        807.90         8.26 o                         
  -5   5   5         11.49          8.81         1.13 o                         
  -4   5   5       1777.84       1767.66        15.17 o                         
  -3   5   5       2253.66       2283.02        21.88 o                         
  -2   5   5        159.59        150.35         2.02 o                         
  -1   5   5        412.90        400.17         3.76 o                         
   0   5   5       1945.22       2003.72        15.00 o                         
   1   5   5        630.27        666.50         5.78 o                         
   2   5   5          0.32         -0.40         0.89 o                         
   3   5   5        558.88        572.32         7.67 o                         
   4   5   5        827.71        848.33         8.82 o                         
   5   5   5        303.77        309.05         6.39 o                         
   6   5   5        151.02        144.96         7.72 o                         
 -11   6   5        239.00        225.35        10.89 o                         
 -10   6   5         62.86         61.89         9.76 o                         
  -9   6   5        443.03        456.48         8.33 o                         
  -8   6   5        139.28        140.39         4.16 o                         
  -7   6   5        386.14        386.55         8.57 o                         
  -6   6   5          9.32          6.97         1.63 o                         
  -5   6   5       1131.10       1173.50        10.46 o                         
  -4   6   5       1874.59       1977.89        16.60 o                         
  -3   6   5         76.92         64.75         1.61 o                         
  -2   6   5       1457.26       1521.62        11.26 o                         
  -1   6   5       1737.60       1857.69        12.95 o                         
   0   6   5          9.95         15.57         1.46 o                         
   1   6   5        248.89        236.32         3.41 o                         
   2   6   5       1033.73       1034.97        10.00 o                         
   3   6   5        726.62        725.55         7.53 o                         
   4   6   5         27.42         24.37         2.97 o                         
   5   6   5        614.90        615.60        11.55 o                         
 -11   7   5          8.26         -0.37         6.70 o                         
 -10   7   5        519.80        516.01        10.83 o                         
  -9   7   5        563.02        554.08        10.71 o                         
  -8   7   5         51.81         43.16         3.39 o                         
  -7   7   5         49.71         67.94         4.34 o                         
  -6   7   5       1124.80       1133.17        11.21 o                         
  -5   7   5        693.95        703.22         7.62 o                         
  -4   7   5        329.36        306.17         4.45 o                         
  -3   7   5       3174.22       3137.09        22.86 o                         
  -2   7   5        287.35        308.41         3.79 o                         
  -1   7   5        549.07        502.17         5.14 o                         
   0   7   5         33.00         30.78         1.67 o                         
   1   7   5        316.23        326.96         7.15 o                         
   2   7   5        124.93        122.91         3.16 o                         
   3   7   5        157.69        156.19         4.42 o                         
   4   7   5        575.45        589.58        12.28 o                         
 -10   8   5        107.88         98.38        11.12 o                         
  -9   8   5         28.92         28.84         3.57 o                         
  -8   8   5        442.78        464.34         8.63 o                         
  -7   8   5        552.07        576.83        10.56 o                         
  -6   8   5        105.07        100.78         4.02 o                         
  -5   8   5         61.59         75.75         4.32 o                         
  -4   8   5       1778.78       1733.99        15.71 o                         
  -3   8   5        200.71        182.15         3.51 o                         
  -2   8   5        213.33        216.98         3.40 o                         
  -1   8   5        730.62        716.23         7.58 o                         
   0   8   5        156.75        155.13         4.15 o                         
   1   8   5          1.83          6.09         1.80 o                         
   2   8   5        246.27        233.09         6.64 o                         
   3   8   5        259.28        258.10         7.36 o                         
 -10   9   5        277.43        263.11         9.29 o                         
  -9   9   5        297.55        298.55         8.76 o                         
  -8   9   5        249.61        233.69         7.46 o                         
  -7   9   5        133.71        127.67         8.61 o                         
  -6   9   5        767.83        772.90        17.72 o                         
  -5   9   5        189.84        184.03         5.01 o                         
  -4   9   5         71.93         70.48         3.61 o                         
  -3   9   5        627.72        642.44         7.67 o                         
  -2   9   5        862.52        888.97         9.18 o                         
  -1   9   5         26.21         19.68         2.51 o                         
   0   9   5        248.97        251.50         6.89 o                         
   1   9   5        240.32        237.83         8.86 o                         
   2   9   5         30.19         19.73         3.88 o                         
  -9  10   5          1.54          4.62         4.45 o                         
  -8  10   5        434.41        447.03        11.91 o                         
  -7  10   5        218.44        211.00         8.44 o                         
  -6  10   5        152.66        141.10         6.67 o                         
  -5  10   5        620.47        645.39        11.87 o                         
  -4  10   5        878.93        892.19        12.37 o                         
  -3  10   5        190.99        171.78         4.78 o                         
  -2  10   5        116.37        118.32         5.42 o                         
  -1  10   5        444.69        451.74         9.16 o                         
   0  10   5        434.35        439.59        10.28 o                         
   1  10   5          0.31          5.09         4.74 o                         
  -8  11   5         46.62         47.53         5.45 o                         
  -7  11   5         44.24         41.05         4.98 o                         
  -6  11   5        366.19        359.11        12.38 o                         
  -5  11   5        627.17        631.51        14.04 o                         
  -4  11   5         62.62         59.22         4.54 o                         
  -3  11   5        398.88        383.81        11.42 o                         
  -2  11   5        293.46        308.24         8.97 o                         
  -1  11   5         95.88         86.55         7.13 o                         
  -5  12   5         13.43         14.81        10.08 o                         
   4 -12   6        430.93        461.10        10.66 o                         
   5 -12   6         87.69         69.51         5.50 o                         
   6 -12   6        121.97        104.24        10.75 o                         
   1 -11   6        275.86        265.35         9.66 o                         
   2 -11   6        251.33        241.33         7.72 o                         
   3 -11   6        369.04        362.02         8.60 o                         
   4 -11   6         21.61         16.71         3.52 o                         
   5 -11   6        297.49        292.96         7.78 o                         
   6 -11   6        133.91        132.57         6.37 o                         
   7 -11   6          7.27          3.86         3.79 o                         
   8 -11   6        119.66         99.45         5.17 o                         
  -1 -10   6          7.53          6.88         4.05 o                         
   0 -10   6        171.17        155.50         7.60 o                         
   1 -10   6        504.92        531.58        11.20 o                         
   2 -10   6        159.91        157.55         6.24 o                         
   3 -10   6        242.86        250.41         7.06 o                         
   4 -10   6        599.04        610.91        12.77 o                         
   5 -10   6        598.39        607.74        10.18 o                         
   6 -10   6         17.18         15.84         2.76 o                         
   7 -10   6        900.60        922.53        12.12 o                         
   8 -10   6        467.74        468.75         9.53 o                         
   9 -10   6          1.78          1.42         4.29 o                         
  -3  -9   6          9.69         13.38         5.44 o                         
  -2  -9   6        197.08        203.09         8.08 o                         
  -1  -9   6        439.63        457.54        10.34 o                         
   0  -9   6        186.81        182.90         7.46 o                         
   1  -9   6          4.69         -0.24         2.36 o                         
   2  -9   6        377.67        372.97        12.57 o                         
   3  -9   6        770.37        782.25        12.52 o                         
   4  -9   6         28.82         23.56         1.96 o                         
   5  -9   6         76.08         69.35         5.07 o                         
   6  -9   6        742.03        754.81         8.15 o                         
   7  -9   6        259.05        275.19         5.79 o                         
   8  -9   6          1.02          7.38         2.34 o                         
   9  -9   6        680.34        682.67        11.63 o                         
  10  -9   6        206.76        191.60        10.49 o                         
  -4  -8   6         36.73         26.22         4.74 o                         
  -3  -8   6        278.89        277.92         8.32 o                         
  -2  -8   6        894.33        906.25        14.97 o                         
  -1  -8   6          2.96          1.15         3.09 o                         
   0  -8   6          9.53          9.28         4.01 o                         
   1  -8   6         26.13         29.89         4.01 o                         
   2  -8   6        165.25        156.81         5.45 o                         
   3  -8   6          8.22          8.23         1.33 o                         
   4  -8   6        627.68        641.82         6.80 o                         
   5  -8   6        448.94        459.09         6.40 o                         
   6  -8   6         63.08         55.53         2.89 o                         
   7  -8   6        222.60        204.62         6.83 o                         
   8  -8   6        348.26        345.96         8.17 o                         
   9  -8   6         56.87         49.53         3.58 o                         
  10  -8   6         35.63         32.65         4.71 o                         
  -5  -7   6         23.37         13.94         5.11 o                         
  -4  -7   6        489.06        477.87         9.15 o                         
  -3  -7   6        241.58        240.88         6.98 o                         
  -2  -7   6          9.43          7.79         2.26 o                         
  -1  -7   6        193.47        200.87         6.33 o                         
   0  -7   6         34.98         35.97         2.78 o                         
   1  -7   6          5.38          7.30         1.89 o                         
   2  -7   6        153.00        154.50         2.31 o                         
   3  -7   6        446.85        449.79         4.66 o                         
   4  -7   6       1507.53       1491.49        10.97 o                         
   5  -7   6        282.84        287.62         4.73 o                         
   6  -7   6       1017.68       1026.99        10.16 o                         
   7  -7   6        298.39        302.59         5.11 o                         
   8  -7   6          2.02          0.65         1.97 o                         
   9  -7   6        322.94        324.57         7.22 o                         
  10  -7   6        577.64        592.49        12.70 o                         
  -6  -6   6        249.94        251.42         9.68 o                         
  -5  -6   6        400.26        402.21        10.04 o                         
  -4  -6   6          0.35          2.41         1.77 o                         
  -3  -6   6        196.41        200.49         9.00 o                         
  -2  -6   6        676.84        695.54         8.31 o                         
  -1  -6   6        568.12        548.46         6.45 o                         
   0  -6   6        191.85        170.01         4.07 o                         
   1  -6   6       2703.38       2799.53        21.59 o                         
   2  -6   6       1183.21       1205.94         9.76 o                         
   3  -6   6        105.60         95.88         2.18 o                         
   4  -6   6       1394.73       1432.93        11.05 o                         
   5  -6   6        653.58        681.55         7.42 o                         
   6  -6   6        859.54        851.56         8.34 o                         
   7  -6   6        268.01        257.33         5.24 o                         
   8  -6   6        239.16        239.20         4.59 o                         
   9  -6   6        208.81        217.94         5.33 o                         
  10  -6   6          6.08          6.02         3.59 o                         
  -7  -5   6        122.81        124.31         7.14 o                         
  -6  -5   6        215.95        214.22         6.66 o                         
  -5  -5   6         21.65         20.57         2.40 o                         
  -4  -5   6        679.47        705.54         9.27 o                         
  -3  -5   6        605.60        622.47         7.45 o                         
  -2  -5   6          5.74          6.98         1.09 o                         
  -1  -5   6        393.54        372.18         4.67 o                         
   0  -5   6       1443.29       1456.37        12.57 o                         
   1  -5   6       1306.72       1350.68        11.10 o                         
   2  -5   6          7.66         14.68         0.79 o                         
   3  -5   6       1516.15       1510.61        13.79 o                         
   4  -5   6       1784.57       1825.41        14.12 o                         
   5  -5   6        363.30        361.22         4.10 o                         
   6  -5   6       1002.61       1022.44         7.76 o                         
   7  -5   6        920.27        936.20         9.28 o                         
   8  -5   6         92.25         84.44         3.86 o                         
   9  -5   6        156.09        159.61         4.80 o                         
  10  -5   6        420.00        413.04         8.93 o                         
  -7  -4   6         66.05         49.65         3.86 o                         
  -6  -4   6          1.14         -1.18         2.17 o                         
  -5  -4   6        203.84        211.56         4.63 o                         
  -4  -4   6        713.37        697.54         7.95 o                         
  -3  -4   6         68.98         64.73         1.86 o                         
  -2  -4   6       1506.28       1510.27        11.08 o                         
  -1  -4   6       1528.21       1553.73        13.44 o                         
   0  -4   6          3.98          1.59         0.70 o                         
   1  -4   6         38.86         66.71         1.69 o                         
   2  -4   6       2662.16       2674.00        18.92 o                         
   3  -4   6        568.78        570.86         4.88 o                         
   4  -4   6       1310.04       1330.18        10.92 o                         
   5  -4   6       4542.20       4630.00        31.17 o                         
   6  -4   6        526.42        521.41         4.84 o                         
   7  -4   6        164.61        163.80         3.03 o                         
   8  -4   6        895.34        886.97         8.68 o                         
   9  -4   6        557.87        584.77         8.66 o                         
  10  -4   6         50.90         53.28         6.32 o                         
  -8  -3   6         19.17         11.11         3.54 o                         
  -7  -3   6        318.83        324.87         7.52 o                         
  -6  -3   6        445.89        447.76         8.75 o                         
  -5  -3   6          5.42          4.92         3.51 o                         
  -4  -3   6        379.84        397.38         4.36 o                         
  -3  -3   6       1930.99       2010.04        14.23 o                         
  -2  -3   6          4.78          5.13         0.62 o                         
  -1  -3   6        507.11        540.46         6.01 o                         
   0  -3   6        320.37        436.68         4.13 o                         
   1  -3   6        134.98         83.52         1.54 o                         
   2  -3   6          0.43          4.32         0.75 o                         
   3  -3   6        771.05        701.08         5.57 o                         
   4  -3   6       3910.64       3914.55        24.23 o                         
   5  -3   6        120.73        124.68         2.03 o                         
   6  -3   6        722.26        727.02         6.47 o                         
   7  -3   6       1217.39       1229.96        11.43 o                         
   8  -3   6        392.28        392.29         5.89 o                         
   9  -3   6         18.25         13.94         2.67 o                         
  10  -3   6        471.76        483.59        11.47 o                         
  -9  -2   6         21.61         12.46         7.49 o                         
  -8  -2   6        355.68        369.71         8.35 o                         
  -7  -2   6        304.36        310.33         6.42 o                         
  -6  -2   6         10.67          7.10         1.68 o                         
  -5  -2   6       1182.67       1195.15        10.06 o                         
  -4  -2   6       1122.59       1204.95         9.35 o                         
  -3  -2   6         15.44         26.32         1.88 o                         
  -2  -2   6        696.23        678.56         9.81 o                         
  -1  -2   6       2997.33       3000.56        21.54 o                         
   0  -2   6        946.81        908.97         6.72 o                         
   1  -2   6        506.29        512.28         3.94 o                         
   2  -2   6       1908.59       1770.90        16.15 o                         
   3  -2   6       2390.24       2298.10        15.51 o                         
   4  -2   6         28.58         27.76         1.26 o                         
   5  -2   6       2893.19       2899.87        20.95 o                         
   6  -2   6        665.02        705.71         6.38 o                         
   7  -2   6         47.98         50.36         3.59 o                         
   8  -2   6        282.68        268.67         4.63 o                         
   9  -2   6        184.37        181.45         5.79 o                         
  10  -2   6         60.70         41.14         5.37 o                         
  -9  -1   6        151.60        146.14         9.31 o                         
  -8  -1   6         14.95         14.66         2.88 o                         
  -7  -1   6        301.43        312.87         7.77 o                         
  -6  -1   6       1082.63       1106.53        15.92 o                         
  -5  -1   6        697.14        708.97         6.54 o                         
  -4  -1   6        340.50        321.40         3.53 o                         
  -3  -1   6       4917.91       4633.12        33.15 o                         
  -2  -1   6       2321.38       2231.11        16.23 o                         
  -1  -1   6       1112.79       1110.36        13.13 o                         
   0  -1   6       8564.29       8449.81       240.79 o                         
   1  -1   6        961.30        945.62         6.62 o                         
   2  -1   6        396.31        371.84         3.61 o                         
   3  -1   6        552.14        582.39         4.81 o                         
   4  -1   6       1626.12       1631.04        11.26 o                         
   5  -1   6        955.16        972.67         7.25 o                         
   6  -1   6         28.70         19.08         1.71 o                         
   7  -1   6       1059.01       1037.11        12.21 o                         
   8  -1   6         89.77         83.99         4.31 o                         
   9  -1   6         14.10         14.76         3.73 o                         
  10  -1   6        155.13        138.65        10.65 o                         
  -9   0   6         94.84         89.29         5.80 o                         
  -8   0   6        795.47        815.00        18.14 o                         
  -7   0   6        197.62        208.45         4.28 o                         
  -6   0   6         85.57         88.25         2.45 o                         
  -5   0   6       1046.58       1042.02         9.73 o                         
  -4   0   6       1423.70       1443.94        10.96 o                         
  -3   0   6        103.12         88.36         1.37 o                         
  -2   0   6       3157.48       3199.24        28.59 o                         
  -1   0   6       5616.00       5316.44        60.46 o                         
   0   0   6       4163.70       4034.65        78.84 o                         
   1   0   6        408.19        408.86         3.23 o                         
   2   0   6       1335.10       1284.70         8.82 o                         
   3   0   6       5916.98       5713.86        59.10 o                         
   4   0   6        306.21        308.34         3.02 o                         
   5   0   6       1457.46       1437.64        10.07 o                         
   6   0   6       1852.70       1803.11        13.08 o                         
   7   0   6         88.59         89.19         4.37 o                         
   8   0   6         29.64         26.31         2.62 o                         
   9   0   6        307.72        324.35         9.63 o                         
 -10   1   6        188.64        189.27        14.76 o                         
  -9   1   6        349.13        360.06        10.25 o                         
  -8   1   6        422.37        420.34         9.50 o                         
  -7   1   6          4.76          1.96         1.58 o                         
  -6   1   6       1923.45       1942.51        16.35 o                         
  -5   1   6       2058.14       2121.29        16.74 o                         
  -4   1   6        145.87        143.03         1.99 o                         
  -3   1   6       4191.38       4112.36        34.52 o                         
  -2   1   6        670.89        603.99         5.06 o                         
  -1   1   6        597.43        663.17         6.00 o                         
   0   1   6        114.03        109.18         1.76 o                         
   1   1   6       1066.25        957.47         7.32 o                         
   2   1   6       3607.68       3530.09        24.20 o                         
   3   1   6        889.37        946.15         7.00 o                         
   4   1   6       1781.85       1806.17        13.14 o                         
   5   1   6       1485.79       1520.81        11.68 o                         
   6   1   6         54.31         54.42         2.09 o                         
   7   1   6        384.93        372.21         5.12 o                         
   8   1   6        882.91        893.61        13.74 o                         
   9   1   6         86.76         85.56         9.54 o                         
 -10   2   6        341.02        340.45        11.36 o                         
  -9   2   6          8.28          9.09         3.20 o                         
  -8   2   6        133.23        145.07         4.71 o                         
  -7   2   6       1026.09       1046.52        13.20 o                         
  -6   2   6        237.21        237.47         2.97 o                         
  -5   2   6          4.71          2.67         0.72 o                         
  -4   2   6       1757.88       1706.19        12.35 o                         
  -3   2   6          0.91          4.94         0.68 o                         
  -2   2   6       2146.18       2151.45        16.33 o                         
  -1   2   6        449.79        400.76         3.96 o                         
   0   2   6        326.47        282.69         3.42 o                         
   1   2   6          0.96          3.63         0.66 o                         
   2   2   6        872.91        944.05         7.22 o                         
   3   2   6        553.73        580.26         5.22 o                         
   4   2   6        326.35        338.32         3.86 o                         
   5   2   6        195.39        199.09         3.53 o                         
   6   2   6        591.44        600.30         6.80 o                         
   7   2   6       1052.41       1099.95        12.59 o                         
   8   2   6         72.36         59.17         5.76 o                         
 -10   3   6         38.98         31.06         4.27 o                         
  -9   3   6        563.64        585.38        12.19 o                         
  -8   3   6        308.43        308.17         5.84 o                         
  -7   3   6        245.85        243.06         4.29 o                         
  -6   3   6        693.84        715.84         6.29 o                         
  -5   3   6       1122.68       1106.18         8.33 o                         
  -4   3   6          4.10          2.29         0.51 o                         
  -3   3   6        185.70        171.95         1.85 o                         
  -2   3   6       4450.72       4198.92        38.39 o                         
  -1   3   6       1089.60        976.48         7.81 o                         
   0   3   6        219.66        238.33         3.02 o                         
   1   3   6       3029.37       3021.69        25.06 o                         
   2   3   6       1477.24       1507.25        10.54 o                         
   3   3   6        225.85        215.14         2.94 o                         
   4   3   6       1322.07       1291.45        10.40 o                         
   5   3   6        336.08        355.20         6.18 o                         
   6   3   6        155.47        166.29         4.91 o                         
   7   3   6         13.16          5.86         2.59 o                         
   8   3   6        155.04        156.79         8.33 o                         
 -11   4   6        124.79        105.94        19.41 o                         
 -10   4   6        154.69        144.87        10.28 o                         
  -9   4   6         94.14         87.60         6.11 o                         
  -8   4   6        466.41        462.63         6.23 o                         
  -7   4   6       2954.23       2985.47        23.08 o                         
  -6   4   6       1140.90       1157.51         9.49 o                         
  -5   4   6        705.05        678.85         6.54 o                         
  -4   4   6       4810.27       4806.64        38.44 o                         
  -3   4   6       1628.13       1631.04        13.42 o                         
  -2   4   6         97.82        124.52         1.82 o                         
  -1   4   6        647.61        671.63         5.89 o                         
   0   4   6        702.20        659.14         6.14 o                         
   1   4   6       1004.74        966.73         9.09 o                         
   2   4   6        355.18        355.42         3.67 o                         
   3   4   6       1108.04       1122.09         8.41 o                         
   4   4   6        833.76        841.90         7.92 o                         
   5   4   6         55.84         49.69         2.50 o                         
   6   4   6        659.39        663.56        10.01 o                         
   7   4   6         88.60         82.52         4.92 o                         
 -11   5   6         34.80         22.92         8.24 o                         
 -10   5   6         18.82         10.99         3.96 o                         
  -9   5   6        364.86        364.51         7.13 o                         
  -8   5   6        232.88        232.80         4.75 o                         
  -7   5   6        801.58        816.44         8.23 o                         
  -6   5   6        405.54        409.64         4.88 o                         
  -5   5   6       3338.72       3345.83        24.99 o                         
  -4   5   6        553.46        563.42         5.58 o                         
  -3   5   6        169.93        163.13         3.34 o                         
  -2   5   6        617.84        623.45         8.57 o                         
  -1   5   6        751.56        733.38         6.23 o                         
   0   5   6         57.66         61.68         2.10 o                         
   1   5   6        860.65        818.23         7.88 o                         
   2   5   6       1744.43       1744.71        13.08 o                         
   3   5   6        291.46        297.49         5.96 o                         
   4   5   6         49.02         44.02         2.08 o                         
   5   5   6        461.16        472.10         7.93 o                         
   6   5   6        398.43        404.45         9.82 o                         
 -11   6   6        128.17        109.56        11.36 o                         
 -10   6   6        439.19        431.59        12.11 o                         
  -9   6   6        148.27        150.63         6.09 o                         
  -8   6   6          0.39         -0.32         1.76 o                         
  -7   6   6        369.89        386.12         6.17 o                         
  -6   6   6        478.54        471.52         5.97 o                         
  -5   6   6          6.01         12.91         2.19 o                         
  -4   6   6        333.23        350.70         5.00 o                         
  -3   6   6        262.82        297.61         3.26 o                         
  -2   6   6         65.04         56.83         1.61 o                         
  -1   6   6         81.02         90.14         1.83 o                         
   0   6   6       1942.51       1874.69        14.58 o                         
   1   6   6       3021.11       2901.89        22.85 o                         
   2   6   6        133.96        137.91         2.88 o                         
   3   6   6       1046.55       1027.49        10.54 o                         
   4   6   6        485.24        493.09         8.77 o                         
   5   6   6         64.04         70.46         4.87 o                         
 -10   7   6        252.17        249.94         8.59 o                         
  -9   7   6        108.50        113.14         5.80 o                         
  -8   7   6        824.94        830.76        11.29 o                         
  -7   7   6        190.98        200.92         4.91 o                         
  -6   7   6        379.92        343.69         5.50 o                         
  -5   7   6       1038.08       1026.35        10.20 o                         
  -4   7   6        621.36        648.81         7.09 o                         
  -3   7   6        394.06        344.57         4.30 o                         
  -2   7   6        184.68        188.67         3.94 o                         
  -1   7   6        341.88        372.89         5.29 o                         
   0   7   6        373.87        349.02         4.72 o                         
   1   7   6         28.59         17.84         2.10 o                         
   2   7   6        546.65        577.95         9.22 o                         
   3   7   6       1098.23       1106.41        15.78 o                         
   4   7   6          7.38          5.02         3.85 o                         
 -10   8   6        110.56         93.55         8.22 o                         
  -9   8   6        328.45        337.33         9.44 o                         
  -8   8   6        145.60        145.30         9.61 o                         
  -7   8   6        215.05        224.17         5.45 o                         
  -6   8   6       1552.73       1547.38        17.24 o                         
  -5   8   6        852.57        805.70        10.20 o                         
  -4   8   6         76.49         77.67         3.53 o                         
  -3   8   6       1706.06       1706.02        16.66 o                         
  -2   8   6       1188.81       1199.28        10.41 o                         
  -1   8   6         49.76         39.01         2.34 o                         
   0   8   6        191.14        197.54         9.05 o                         
   1   8   6        215.82        228.03         6.18 o                         
   2   8   6         85.36         78.10         4.20 o                         
   3   8   6         69.65         59.33         3.96 o                         
 -10   9   6         48.88         38.69         6.26 o                         
  -9   9   6         14.70         10.53         3.55 o                         
  -8   9   6        754.28        777.57        15.65 o                         
  -7   9   6        486.73        502.11        10.21 o                         
  -6   9   6          2.20          3.15         2.29 o                         
  -5   9   6       1070.94       1108.13        13.43 o                         
  -4   9   6        578.15        593.63         7.51 o                         
  -3   9   6        198.66        187.64         3.87 o                         
  -2   9   6          0.84          0.05         1.86 o                         
  -1   9   6        453.91        472.07         9.33 o                         
   0   9   6        439.36        449.90         8.80 o                         
   1   9   6         23.72         20.19         3.23 o                         
   2   9   6        557.13        577.00        12.27 o                         
  -9  10   6        229.62        225.35        10.53 o                         
  -8  10   6        166.31        158.45         8.51 o                         
  -7  10   6          1.41         -1.83         3.85 o                         
  -6  10   6       1532.30       1574.39        25.89 o                         
  -5  10   6        380.12        378.60        11.51 o                         
  -4  10   6         22.10         23.96         2.37 o                         
  -3  10   6        552.26        553.44        10.04 o                         
  -2  10   6        375.68        381.02         9.35 o                         
  -1  10   6        155.80        160.19         6.94 o                         
   0  10   6        247.03        230.60        13.68 o                         
   1  10   6        687.69        707.85        29.05 o                         
  -8  11   6        144.77        154.43         9.63 o                         
  -7  11   6        232.91        236.32         9.89 o                         
  -6  11   6         74.75         80.49         9.07 o                         
  -5  11   6         39.45         33.46         4.29 o                         
  -4  11   6        646.61        646.61        16.72 o                         
  -3  11   6        227.90        207.37         9.42 o                         
  -2  11   6         35.93         27.56         4.21 o                         
  -1  11   6        254.76        261.24        10.09 o                         
   5 -12   7        574.46        536.69        15.49 o                         
   1 -11   7        341.63        337.11        10.58 o                         
   2 -11   7          2.49         -3.14         3.14 o                         
   3 -11   7         63.22         48.17         4.15 o                         
   4 -11   7         91.94         84.98         6.78 o                         
   5 -11   7        111.00        118.97         5.72 o                         
   6 -11   7         43.70         38.78         4.44 o                         
   7 -11   7        357.21        351.95        10.10 o                         
   8 -11   7        163.95        148.65        16.95 o                         
  -1 -10   7        117.14        104.07         6.98 o                         
   0 -10   7        561.57        570.06        12.25 o                         
   1 -10   7         12.50          7.21         3.34 o                         
   2 -10   7        676.92        706.29        11.53 o                         
   3 -10   7        675.00        703.32        14.20 o                         
   4 -10   7        120.55        112.45         6.30 o                         
   5 -10   7        795.23        795.69        12.45 o                         
   6 -10   7        685.14        699.90        11.21 o                         
   7 -10   7         10.13         12.06         2.62 o                         
   8 -10   7        106.81        100.12         5.27 o                         
   9 -10   7        325.89        311.05        12.53 o                         
  -2  -9   7         49.98         47.20         4.68 o                         
  -1  -9   7         88.97         87.68         6.85 o                         
   0  -9   7         57.53         47.00         3.86 o                         
   1  -9   7        311.67        294.40        11.40 o                         
   2  -9   7        102.41        103.42         7.58 o                         
   3  -9   7        262.66        243.30         8.08 o                         
   4  -9   7        825.95        845.45        13.66 o                         
   5  -9   7        233.49        253.97         6.45 o                         
   6  -9   7         48.89         38.60         2.26 o                         
   7  -9   7        543.93        554.47         8.40 o                         
   8  -9   7        799.09        802.04        10.97 o                         
   9  -9   7          7.18          7.33         4.16 o                         
  -4  -8   7        390.04        371.21        10.98 o                         
  -3  -8   7        164.16        150.16        10.95 o                         
  -2  -8   7         42.39         44.72         3.80 o                         
  -1  -8   7        664.68        690.29        14.09 o                         
   0  -8   7        186.08        189.03         9.02 o                         
   1  -8   7        304.18        311.21        11.96 o                         
   2  -8   7        372.19        361.50         6.24 o                         
   3  -8   7        720.92        749.80         9.90 o                         
   4  -8   7          2.80          3.87         1.79 o                         
   5  -8   7        417.35        403.04         5.13 o                         
   6  -8   7        571.16        582.85         7.88 o                         
   7  -8   7        137.45        135.57         4.17 o                         
   8  -8   7          2.68         -1.44         2.29 o                         
   9  -8   7        732.11        743.79        12.30 o                         
  10  -8   7        420.53        413.55        20.31 o                         
  -5  -7   7        105.84         94.31         5.85 o                         
  -4  -7   7          1.23         -3.74         3.74 o                         
  -3  -7   7         78.02         74.95         4.61 o                         
  -2  -7   7        663.84        681.04        10.41 o                         
  -1  -7   7        259.18        245.57         9.71 o                         
   0  -7   7        685.96        672.58         7.31 o                         
   1  -7   7       1528.61       1564.58        13.43 o                         
   2  -7   7       1432.25       1435.58        12.43 o                         
   3  -7   7         22.73         18.92         1.60 o                         
   4  -7   7       1350.41       1362.77        10.24 o                         
   5  -7   7        615.39        635.42         7.04 o                         
   6  -7   7         37.18         34.81         3.31 o                         
   7  -7   7        553.12        548.23         6.54 o                         
   8  -7   7        229.34        235.29         9.89 o                         
   9  -7   7        108.33        105.55         6.99 o                         
  10  -7   7          0.76          4.36         4.25 o                         
  -6  -6   7         99.29         79.17         5.57 o                         
  -5  -6   7        184.78        170.73         7.57 o                         
  -4  -6   7       1216.61       1225.55        14.24 o                         
  -3  -6   7         62.02         56.44         3.88 o                         
  -2  -6   7         21.99         18.06         4.29 o                         
  -1  -6   7        658.46        667.81         7.38 o                         
   0  -6   7        488.81        518.22         5.73 o                         
   1  -6   7       1046.11       1001.75         9.09 o                         
   2  -6   7        407.15        425.13         4.52 o                         
   3  -6   7        656.97        657.75         5.54 o                         
   4  -6   7       1238.12       1231.86         9.60 o                         
   5  -6   7         51.19         50.24         2.22 o                         
   6  -6   7        817.07        829.70         8.20 o                         
   7  -6   7        481.74        494.39         7.15 o                         
   8  -6   7          0.75          4.71         2.14 o                         
   9  -6   7        216.28        209.12         5.33 o                         
  10  -6   7        512.69        502.97        11.64 o                         
  -6  -5   7        160.57        141.07         6.28 o                         
  -5  -5   7        529.08        521.83         8.82 o                         
  -4  -5   7         16.22         13.93         1.71 o                         
  -3  -5   7         87.00         88.60         4.68 o                         
  -2  -5   7        496.06        524.64         6.09 o                         
  -1  -5   7        110.87        113.73         2.98 o                         
   0  -5   7         37.74         48.05         1.96 o                         
   1  -5   7       2475.84       2510.06        19.30 o                         
   2  -5   7       1406.37       1403.14        10.30 o                         
   3  -5   7         34.09         31.95         1.93 o                         
   4  -5   7       1712.73       1702.79        13.15 o                         
   5  -5   7        638.29        649.09         6.18 o                         
   6  -5   7        807.17        832.00         6.65 o                         
   7  -5   7         79.83         75.11         2.29 o                         
   8  -5   7       1146.07       1139.85        17.30 o                         
   9  -5   7       1282.47       1305.95        15.36 o                         
  10  -5   7          0.24          2.40         3.22 o                         
  -7  -4   7        206.43        209.96         7.08 o                         
  -6  -4   7         27.02         29.57         2.81 o                         
  -5  -4   7        241.60        237.92         5.12 o                         
  -4  -4   7        123.40        128.60         5.72 o                         
  -3  -4   7        650.84        660.92         5.81 o                         
  -2  -4   7        236.07        221.29         3.61 o                         
  -1  -4   7        271.88        261.11         3.50 o                         
   0  -4   7       2938.24       2864.96        33.85 o                         
   1  -4   7        141.55        121.08         2.62 o                         
   2  -4   7       2072.35       2138.69        17.08 o                         
   3  -4   7       4976.80       5136.06        54.09 o                         
   4  -4   7        506.26        484.53         6.51 o                         
   5  -4   7         91.98         96.96         1.82 o                         
   6  -4   7        348.75        348.82         3.75 o                         
   7  -4   7        527.72        552.36         7.52 o                         
   8  -4   7        722.36        740.95         8.41 o                         
   9  -4   7          1.11         -0.86         2.07 o                         
  10  -4   7        412.28        405.08        11.61 o                         
  -8  -3   7        286.50        290.03         8.26 o                         
  -7  -3   7          1.36         -1.87         3.24 o                         
  -6  -3   7        839.50        838.39        10.21 o                         
  -5  -3   7        843.21        881.65        11.11 o                         
  -4  -3   7        185.21        182.60         3.35 o                         
  -3  -3   7        596.08        583.27         5.36 o                         
  -2  -3   7         58.72         51.24         1.28 o                         
  -1  -3   7       1538.73       1462.91        14.86 o                         
   0  -3   7         13.94         15.14         0.79 o                         
   1  -3   7        145.88        205.66         2.12 o                         
   2  -3   7       5901.07       6004.22        46.56 o                         
   3  -3   7       2986.22       3041.00        20.45 o                         
   4  -3   7        430.79        429.23         3.88 o                         
   5  -3   7       3137.61       3225.44        22.25 o                         
   6  -3   7        256.01        269.79         3.73 o                         
   7  -3   7          4.11          5.65         1.35 o                         
   8  -3   7        563.02        556.28         7.22 o                         
   9  -3   7        301.13        297.30         7.13 o                         
  10  -3   7         39.28         33.12         4.67 o                         
  -8  -2   7         22.54         16.82         3.12 o                         
  -7  -2   7        696.22        685.08         9.85 o                         
  -6  -2   7       1642.56       1671.05        16.86 o                         
  -5  -2   7        201.24        201.86         3.20 o                         
  -4  -2   7       1262.57       1257.72        10.10 o                         
  -3  -2   7       2389.45       2442.10        17.63 o                         
  -2  -2   7       1603.76       1630.42        15.29 o                         
  -1  -2   7          0.48          1.79         0.50 o                         
   0  -2   7        373.03        308.65         2.95 o                         
   1  -2   7       3793.87       3568.35        33.84 o                         
   2  -2   7          6.05          5.80         0.82 o                         
   3  -2   7       2341.11       2311.60        20.36 o                         
   4  -2   7       1496.84       1503.96        11.05 o                         
   5  -2   7         28.05         29.90         2.30 o                         
   6  -2   7        172.38        173.12         3.91 o                         
   7  -2   7        967.18        980.05         9.16 o                         
   8  -2   7        199.66        191.70         4.26 o                         
   9  -2   7          3.06          4.36         2.63 o                         
  10  -2   7       1035.07       1037.22        21.04 o                         
  -9  -1   7         59.09         52.02         7.05 o                         
  -8  -1   7        625.87        651.40        10.89 o                         
  -7  -1   7        256.88        259.49         5.66 o                         
  -6  -1   7         10.11         10.41         1.51 o                         
  -5  -1   7       1708.95       1686.31        13.07 o                         
  -4  -1   7        124.14        128.96         2.29 o                         
  -3  -1   7         27.81         31.52         1.32 o                         
  -2  -1   7         25.22         40.48         1.50 o                         
  -1  -1   7        678.09        594.65         5.33 o                         
   0  -1   7       4292.20       4152.93        47.30 o                         
   1  -1   7        955.10        995.62         7.01 o                         
   2  -1   7       9535.29       9515.62        83.53 o                         
   3  -1   7       1821.96       1802.12        15.03 o                         
   4  -1   7         41.89         42.29         1.53 o                         
   5  -1   7        830.02        832.81         7.08 o                         
   6  -1   7        586.61        575.08         5.44 o                         
   7  -1   7        663.00        648.28         7.12 o                         
   8  -1   7         23.41         26.82         3.00 o                         
   9  -1   7       1178.88       1219.12        19.34 o                         
  -9   0   7        170.17        162.93         8.40 o                         
  -8   0   7        143.46        149.13         7.35 o                         
  -7   0   7        290.80        302.83         6.29 o                         
  -6   0   7        711.14        706.50         6.74 o                         
  -5   0   7         40.58         38.51         1.56 o                         
  -4   0   7        685.56        699.15         6.56 o                         
  -3   0   7        952.85        902.86         8.04 o                         
  -2   0   7       1483.56       1408.22        10.78 o                         
  -1   0   7       1261.25       1332.85        14.33 o                         
   0   0   7       3634.18       3502.29        46.16 o                         
   1   0   7      15697.99      16939.04       513.02 o                         
   2   0   7       2118.65       2181.68        16.85 o                         
   3   0   7       2509.00       2601.93        17.94 o                         
   4   0   7       4128.95       4227.19        32.37 o                         
   5   0   7       1053.74       1008.76         7.56 o                         
   6   0   7          7.48          8.47         1.18 o                         
   7   0   7        353.09        346.19         4.82 o                         
   8   0   7        342.09        352.61         7.44 o                         
   9   0   7        151.48        148.57         8.86 o                         
 -10   1   7        157.86        154.50         9.43 o                         
  -9   1   7         10.90          9.92         3.70 o                         
  -8   1   7        684.18        653.15        17.40 o                         
  -7   1   7        588.30        601.99        10.47 o                         
  -6   1   7          0.04          3.28         1.21 o                         
  -5   1   7       2409.21       2459.70        20.79 o                         
  -4   1   7       2546.95       2547.79        20.49 o                         
  -3   1   7        284.27        335.84         3.18 o                         
  -2   1   7       3018.08       3025.55        24.50 o                         
  -1   1   7        218.59        150.77         1.70 o                         
   0   1   7       4097.09       4031.03        33.68 o                         
   1   1   7         89.59         91.44         1.40 o                         
   2   1   7        692.62        639.30         6.57 o                         
   3   1   7       2973.41       3073.71        20.85 o                         
   4   1   7         70.39         80.70         1.88 o                         
   5   1   7        456.71        480.97         4.99 o                         
   6   1   7        979.65        979.59         9.19 o                         
   7   1   7        343.74        338.09         5.36 o                         
   8   1   7         17.04         11.42         3.11 o                         
   9   1   7        272.78        267.77        11.19 o                         
 -10   2   7         79.86         53.64         6.44 o                         
  -9   2   7        577.39        611.27        13.05 o                         
  -8   2   7        337.98        338.41         7.89 o                         
  -7   2   7          1.69         -1.01         2.07 o                         
  -6   2   7       1490.08       1523.81        12.35 o                         
  -5   2   7       1336.19       1349.39        10.23 o                         
  -4   2   7        113.31        123.80         2.00 o                         
  -3   2   7       1597.74       1634.33        19.13 o                         
  -2   2   7       1634.85       1612.46        13.28 o                         
  -1   2   7       2546.18       2421.41        18.34 o                         
   0   2   7         33.59         38.54         1.19 o                         
   1   2   7       2086.96       1986.08        16.33 o                         
   2   2   7       2977.82       3014.57        20.48 o                         
   3   2   7       2612.33       2535.56        23.47 o                         
   4   2   7       2487.77       2482.46        17.73 o                         
   5   2   7        470.73        493.98         5.75 o                         
   6   2   7          4.43          3.68         1.67 o                         
   7   2   7         51.52         46.19         2.67 o                         
   8   2   7        652.09        632.60        11.75 o                         
 -10   3   7        476.98        480.52        11.89 o                         
  -9   3   7         37.71         41.33         3.73 o                         
  -8   3   7        336.00        343.45        11.09 o                         
  -7   3   7       3280.15       3363.21        28.06 o                         
  -6   3   7        215.06        215.97         2.86 o                         
  -5   3   7        801.31        801.72         7.21 o                         
  -4   3   7       3417.85       3429.45        31.22 o                         
  -3   3   7        810.01        817.42         6.77 o                         
  -2   3   7        253.94        280.96         3.40 o                         
  -1   3   7       1674.24       1707.18        12.90 o                         
   0   3   7       2350.96       2340.46        30.33 o                         
   1   3   7        784.14        802.33         7.13 o                         
   2   3   7       2561.30       2585.43        16.59 o                         
   3   3   7       2141.66       2195.93        15.83 o                         
   4   3   7        302.09        302.68         4.50 o                         
   5   3   7        151.74        144.35         4.39 o                         
   6   3   7        341.34        345.83         8.16 o                         
   7   3   7        171.35        167.84         5.80 o                         
 -10   4   7         83.97         78.22         7.42 o                         
  -9   4   7        506.78        509.15        10.36 o                         
  -8   4   7       1103.81       1091.67        12.82 o                         
  -7   4   7          0.33          3.60         1.70 o                         
  -6   4   7       1367.23       1386.68        14.35 o                         
  -5   4   7       1683.37       1707.53        15.63 o                         
  -4   4   7         40.57         37.74         2.47 o                         
  -3   4   7          0.94          0.70         0.56 o                         
  -2   4   7       3505.98       3499.21        23.25 o                         
  -1   4   7       1560.87       1575.15        13.69 o                         
   0   4   7         12.19         12.07         1.48 o                         
   1   4   7       2742.95       2845.42        21.67 o                         
   2   4   7        811.04        827.41         7.89 o                         
   3   4   7        628.54        611.19         5.74 o                         
   4   4   7        332.30        327.49         4.48 o                         
   5   4   7        778.20        782.39         9.64 o                         
   6   4   7        285.38        296.63         7.77 o                         
   7   4   7         24.00         36.09         4.51 o                         
 -11   5   7        324.45        296.33        21.23 o                         
 -10   5   7        114.14        118.10         8.02 o                         
  -9   5   7        121.88        112.00         7.13 o                         
  -8   5   7         81.96         87.05         3.39 o                         
  -7   5   7       1102.25       1091.83        11.11 o                         
  -6   5   7        635.90        631.07         6.53 o                         
  -5   5   7        314.61        308.01         3.96 o                         
  -4   5   7       1639.26       1633.02        13.81 o                         
  -3   5   7       1147.89       1169.93         9.07 o                         
  -2   5   7         15.90         13.30         1.31 o                         
  -1   5   7        641.81        632.11         6.17 o                         
   0   5   7       4116.15       4201.81        31.15 o                         
   1   5   7        978.21        962.46         9.01 o                         
   2   5   7         89.81         88.07         3.79 o                         
   3   5   7        659.82        678.70         7.25 o                         
   4   5   7        272.23        268.64         4.42 o                         
   5   5   7         89.58         85.52         4.53 o                         
   6   5   7        144.94        129.59         6.74 o                         
 -11   6   7         66.08         59.42        11.37 o                         
 -10   6   7          2.69          6.34         4.16 o                         
  -9   6   7        823.47        855.23        13.89 o                         
  -8   6   7        411.81        383.97         6.67 o                         
  -7   6   7        127.96        138.17         3.79 o                         
  -6   6   7        670.19        680.30         8.68 o                         
  -5   6   7       1502.88       1527.33        13.44 o                         
  -4   6   7         83.67         79.54         2.87 o                         
  -3   6   7       1585.04       1625.72        12.70 o                         
  -2   6   7        341.45        345.75         4.02 o                         
  -1   6   7       1485.83       1450.42        11.06 o                         
   0   6   7        481.95        445.36         5.41 o                         
   1   6   7        284.36        280.12         4.44 o                         
   2   6   7       1426.45       1463.15        16.66 o                         
   3   6   7         62.53         56.35         3.23 o                         
   4   6   7        477.09        454.61         9.23 o                         
   5   6   7        111.25        108.26         9.27 o                         
 -10   7   7        665.08        692.13        15.76 o                         
  -9   7   7        734.49        733.86        12.88 o                         
  -8   7   7         21.73         19.40         2.36 o                         
  -7   7   7       1285.00       1253.65        20.99 o                         
  -6   7   7        953.87        930.72        10.54 o                         
  -5   7   7         16.67         26.19         2.88 o                         
  -4   7   7        338.58        336.69         5.10 o                         
  -3   7   7        502.73        557.01         5.45 o                         
  -2   7   7        544.56        555.18         5.29 o                         
  -1   7   7          4.48          7.44         2.20 o                         
   0   7   7        127.99        145.41         3.93 o                         
   1   7   7       1023.93       1029.77        12.83 o                         
   2   7   7         33.30         30.51         2.90 o                         
   3   7   7        597.79        586.30        10.45 o                         
   4   7   7        435.31        430.44        10.82 o                         
 -10   8   7        213.15        195.96        11.33 o                         
  -9   8   7         22.23         22.68         4.25 o                         
  -8   8   7       1214.64       1230.02        18.48 o                         
  -7   8   7        844.18        823.42        13.40 o                         
  -6   8   7         72.49         71.01         4.71 o                         
  -5   8   7        647.62        642.48         9.50 o                         
  -4   8   7        794.55        786.24         9.86 o                         
  -3   8   7         53.49         60.21         2.74 o                         
  -2   8   7        372.38        362.23         4.57 o                         
  -1   8   7        957.42        995.85        13.34 o                         
   0   8   7         28.28         27.41         2.52 o                         
   1   8   7         94.79         99.75         5.53 o                         
   2   8   7        338.83        346.42         8.09 o                         
   3   8   7        245.73        256.24         8.02 o                         
 -10   9   7        207.24        191.17         8.76 o                         
  -9   9   7         88.48         83.82         9.57 o                         
  -8   9   7         19.59          9.81         5.34 o                         
  -7   9   7        394.31        400.13        10.38 o                         
  -6   9   7       1173.02       1221.23        16.26 o                         
  -5   9   7         84.45         79.30         4.10 o                         
  -4   9   7         51.76         49.11         2.31 o                         
  -3   9   7        329.30        329.36         5.40 o                         
  -2   9   7        530.39        507.19         7.98 o                         
  -1   9   7         84.14         76.18         5.50 o                         
   0   9   7        183.73        193.80         7.52 o                         
   1   9   7       1205.09       1226.80        19.01 o                         
   2   9   7        486.53        495.32        11.64 o                         
  -9  10   7          5.92          7.23         4.70 o                         
  -8  10   7        622.81        588.95        15.72 o                         
  -7  10   7        557.08        577.86        17.60 o                         
  -6  10   7        158.85        166.72        12.34 o                         
  -5  10   7        839.66        850.37        16.16 o                         
  -4  10   7       1102.10       1125.96        24.42 o                         
  -3  10   7         24.67         21.38         2.27 o                         
  -2  10   7        206.84        213.52         7.25 o                         
  -1  10   7        214.15        205.60         7.59 o                         
   0  10   7        487.18        474.38        11.09 o                         
  -8  11   7         11.84         11.16         4.92 o                         
  -7  11   7          1.82         -2.82         4.21 o                         
  -6  11   7        208.24        210.71         9.23 o                         
  -5  11   7        305.39        314.43        11.39 o                         
  -4  11   7        110.44         99.11        10.65 o                         
  -3  11   7        227.06        222.73        10.18 o                         
  -2  11   7        338.34        340.82        11.68 o                         
   1 -11   8        318.23        324.29        10.52 o                         
   2 -11   8        164.95        169.63         8.48 o                         
   3 -11   8         27.67         19.98         3.45 o                         
   4 -11   8         43.56         37.59         3.70 o                         
   5 -11   8        247.32        240.78         7.51 o                         
   6 -11   8        425.59        441.12         9.45 o                         
   7 -11   8        106.55         92.68        10.74 o                         
   8 -11   8        173.23        181.82        13.78 o                         
  -1 -10   8          0.92          1.15         4.74 o                         
   0 -10   8        444.52        459.36        11.14 o                         
   1 -10   8        803.66        826.77        14.81 o                         
   2 -10   8          3.23         -0.12         2.64 o                         
   3 -10   8       1288.88       1327.56        17.78 o                         
   4 -10   8        639.27        629.58        11.68 o                         
   5 -10   8         74.23         63.02         4.58 o                         
   6 -10   8         63.11         48.46         3.58 o                         
   7 -10   8        276.06        276.48         6.45 o                         
   8 -10   8        318.12        323.04         9.65 o                         
   9 -10   8          0.88          1.04         4.74 o                         
  -2  -9   8        112.35        108.38         7.66 o                         
  -1  -9   8        199.10        194.22         7.62 o                         
   0  -9   8        179.12        180.50         6.79 o                         
   1  -9   8          0.37          0.00         2.53 o                         
   2  -9   8        426.99        420.63         8.25 o                         
   3  -9   8        829.73        854.02        25.32 o                         
   4  -9   8         66.69         49.40         3.59 o                         
   5  -9   8        465.05        468.10         8.67 o                         
   6  -9   8        529.73        550.39         8.20 o                         
   7  -9   8        177.66        181.21         5.09 o                         
   8  -9   8         94.19         89.37         4.75 o                         
   9  -9   8        948.30        973.87        17.09 o                         
  -4  -8   8          0.25          2.76         4.36 o                         
  -3  -8   8         69.69         73.17         4.54 o                         
  -2  -8   8        578.93        600.58        11.65 o                         
  -1  -8   8         40.70         24.90         3.20 o                         
   0  -8   8         98.07        109.57         5.94 o                         
   1  -8   8        818.46        843.32        11.83 o                         
   2  -8   8        210.05        204.17         9.40 o                         
   3  -8   8        737.35        712.48         8.27 o                         
   4  -8   8       1275.14       1237.01        13.57 o                         
   5  -8   8        187.22        189.51         3.72 o                         
   6  -8   8         56.49         50.23         3.41 o                         
   7  -8   8        401.85        399.08         6.88 o                         
   8  -8   8        776.61        811.72        14.77 o                         
   9  -8   8        161.47        165.90         8.74 o                         
  10  -8   8        301.68        312.05        10.55 o                         
  -5  -7   8         88.57         79.06         5.82 o                         
  -4  -7   8        144.10        131.35         8.21 o                         
  -3  -7   8         27.97         29.57         3.20 o                         
  -2  -7   8          2.96          6.72         2.56 o                         
  -1  -7   8        712.17        717.54        11.69 o                         
   0  -7   8       1216.65       1239.72        12.06 o                         
   1  -7   8          1.28          0.39         1.36 o                         
   2  -7   8       1440.07       1415.21        12.37 o                         
   3  -7   8        608.72        627.33         6.04 o                         
   4  -7   8        169.97        171.18         2.83 o                         
   5  -7   8        341.73        351.43         4.89 o                         
   6  -7   8        791.18        814.90         8.68 o                         
   7  -7   8        311.30        319.48         5.21 o                         
   8  -7   8         50.23         42.54         3.79 o                         
   9  -7   8        362.74        364.65         9.46 o                         
  10  -7   8        547.88        552.85        12.56 o                         
  -6  -6   8        337.28        335.45        10.80 o                         
  -5  -6   8        109.78         99.12         8.55 o                         
  -4  -6   8         42.76         36.85         3.12 o                         
  -3  -6   8        398.19        397.50         7.89 o                         
  -2  -6   8        566.69        585.40        10.76 o                         
  -1  -6   8        489.26        458.44         5.87 o                         
   0  -6   8         75.70         67.28         3.01 o                         
   1  -6   8       2864.98       2849.73        22.01 o                         
   2  -6   8       1258.79       1213.41        10.56 o                         
   3  -6   8          4.96          5.31         1.62 o                         
   4  -6   8       1245.38       1238.42         9.66 o                         
   5  -6   8        483.35        488.14         5.24 o                         
   6  -6   8        460.76        472.40         5.05 o                         
   7  -6   8        180.92        181.56         4.30 o                         
   8  -6   8        635.63        627.30        11.85 o                         
   9  -6   8        337.82        352.68         9.17 o                         
  10  -6   8          9.36          7.17         3.81 o                         
  -6  -5   8         75.55         63.45         4.70 o                         
  -5  -5   8        147.12        143.67         5.08 o                         
  -4  -5   8       1095.39       1113.42        12.41 o                         
  -3  -5   8        162.66        173.18         4.48 o                         
  -2  -5   8        167.77        167.84         3.37 o                         
  -1  -5   8        872.32        887.07         8.63 o                         
   0  -5   8       3169.65       3289.20        26.30 o                         
   1  -5   8       1046.54       1057.38         9.15 o                         
   2  -5   8       2155.73       2242.05        15.65 o                         
   3  -5   8       3802.85       3894.86        26.22 o                         
   4  -5   8         15.49         14.44         1.37 o                         
   5  -5   8        772.50        748.61         6.92 o                         
   6  -5   8        745.16        742.83         6.36 o                         
   7  -5   8        520.05        534.02         5.70 o                         
   8  -5   8        251.06        247.01         4.67 o                         
   9  -5   8        126.68        124.30         4.73 o                         
  10  -5   8        442.55        439.61         9.87 o                         
  -7  -4   8          4.98          1.76         3.75 o                         
  -6  -4   8        574.79        560.30         9.63 o                         
  -5  -4   8        966.24        969.23        11.73 o                         
  -4  -4   8          0.18          3.03         1.08 o                         
  -3  -4   8        734.51        715.80         6.41 o                         
  -2  -4   8        541.31        565.29         6.03 o                         
  -1  -4   8        848.01        836.84         7.95 o                         
   0  -4   8         16.23         15.72         1.12 o                         
   1  -4   8        984.57        991.83         8.81 o                         
   2  -4   8       3520.00       3567.00        23.80 o                         
   3  -4   8         31.50         30.74         1.93 o                         
   4  -4   8       1988.04       1980.25        15.10 o                         
   5  -4   8       1718.41       1770.87        12.43 o                         
   6  -4   8        598.48        606.07         5.45 o                         
   7  -4   8         12.85         10.37         1.69 o                         
   8  -4   8        924.15        900.79         9.23 o                         
   9  -4   8        741.19        736.88        10.23 o                         
  10  -4   8         11.73          8.97         4.02 o                         
  -8  -3   8         63.17         53.18         4.07 o                         
  -7  -3   8        709.94        735.40        11.77 o                         
  -6  -3   8        664.55        671.81         8.72 o                         
  -5  -3   8          0.75         -0.49         1.39 o                         
  -4  -3   8         72.85         82.12         2.45 o                         
  -3  -3   8       1380.68       1389.19        11.28 o                         
  -2  -3   8        981.13       1020.91         8.04 o                         
  -1  -3   8        624.28        605.20         6.21 o                         
   0  -3   8       4205.67       4187.26        31.15 o                         
   1  -3   8       1916.74       1971.16        16.25 o                         
   2  -3   8       2645.28       2589.89        26.42 o                         
   3  -3   8       2408.62       2453.43        19.63 o                         
   4  -3   8        759.78        778.52         6.78 o                         
   5  -3   8          4.25          5.00         0.65 o                         
   6  -3   8        400.85        409.07         4.13 o                         
   7  -3   8       1231.11       1255.52        10.69 o                         
   8  -3   8        317.96        302.70         9.04 o                         
   9  -3   8         17.31         15.70         2.89 o                         
  10  -3   8        802.41        814.71        15.68 o                         
  -8  -2   8        637.36        634.86        11.16 o                         
  -7  -2   8         72.31         61.77         3.60 o                         
  -6  -2   8        411.43        403.83         9.16 o                         
  -5  -2   8        926.16        936.66         8.40 o                         
  -4  -2   8        106.65        112.19         2.37 o                         
  -3  -2   8         28.68         25.02         2.11 o                         
  -2  -2   8        392.38        347.63         3.49 o                         
  -1  -2   8       1797.84       1647.09        13.06 o                         
   0  -2   8        250.36        249.73         2.72 o                         
   1  -2   8       2299.52       2212.61        15.72 o                         
   2  -2   8       3794.88       3673.27        30.98 o                         
   3  -2   8        913.47        968.58         8.18 o                         
   4  -2   8         58.41         55.74         1.72 o                         
   5  -2   8        958.08       1010.87         8.38 o                         
   6  -2   8        163.92        193.89         3.83 o                         
   7  -2   8        135.48        136.33         3.40 o                         
   8  -2   8        174.11        170.57         5.20 o                         
   9  -2   8        754.75        785.15        12.33 o                         
  10  -2   8        174.84        175.40        15.35 o                         
  -9  -1   8         27.09         25.65         4.84 o                         
  -8  -1   8          0.03         -0.69         3.61 o                         
  -7  -1   8        890.95        914.66        11.65 o                         
  -6  -1   8       1061.80       1058.97        10.53 o                         
  -5  -1   8         19.45         17.00         1.31 o                         
  -4  -1   8       1598.09       1595.94        12.70 o                         
  -3  -1   8       1823.30       1771.61        16.49 o                         
  -2  -1   8          1.85          8.68         0.63 o                         
  -1  -1   8        100.94        128.10         1.86 o                         
   0  -1   8       3796.28       3771.74        36.41 o                         
   1  -1   8       6480.36       6271.97        66.53 o                         
   2  -1   8       2987.58       3069.08        23.10 o                         
   3  -1   8        537.04        477.93         4.75 o                         
   4  -1   8       2188.00       2215.24        15.96 o                         
   5  -1   8        464.69        502.30         4.93 o                         
   6  -1   8         28.17         24.89         2.05 o                         
   7  -1   8        832.82        830.17         9.06 o                         
   8  -1   8        496.69        501.51         8.94 o                         
   9  -1   8        104.29        110.42         7.40 o                         
  -9   0   8        179.18        181.99         9.11 o                         
  -8   0   8        784.37        787.10        18.57 o                         
  -7   0   8         93.99        105.64         4.80 o                         
  -6   0   8         69.58         67.50         2.57 o                         
  -5   0   8       2492.84       2514.69        19.17 o                         
  -4   0   8       1693.69       1724.12        12.07 o                         
  -3   0   8         80.30         79.56         1.55 o                         
  -2   0   8       1357.15       1363.84        11.64 o                         
  -1   0   8       9584.40       9321.61        94.46 o                         
   0   0   8       4169.89       4321.48        48.90 o                         
   1   0   8       4220.09       4269.05        33.17 o                         
   2   0   8       3538.74       3422.08        22.37 o                         
   3   0   8        118.24        113.58         2.07 o                         
   4   0   8         91.14         93.93         1.79 o                         
   5   0   8        118.67        120.07         2.17 o                         
   6   0   8        533.59        526.18         5.35 o                         
   7   0   8        441.39        450.50         5.54 o                         
   8   0   8          8.47          8.81         2.66 o                         
   9   0   8        369.80        370.35        10.62 o                         
 -10   1   8        538.47        530.93        14.02 o                         
  -9   1   8        849.47        835.58        16.84 o                         
  -8   1   8         35.80         25.77         3.84 o                         
  -7   1   8        740.55        734.92        11.56 o                         
  -6   1   8       1118.44       1119.32        11.05 o                         
  -5   1   8          0.69          2.61         1.06 o                         
  -4   1   8         49.84         54.44         1.50 o                         
  -3   1   8         19.84         29.86         1.19 o                         
  -2   1   8        945.28        823.73         8.29 o                         
  -1   1   8       1568.34       1620.83        17.09 o                         
   0   1   8        782.61        705.68         5.71 o                         
   1   1   8       5264.93       5079.54        51.41 o                         
   2   1   8       1194.52       1254.57        10.21 o                         
   3   1   8       3034.89       3120.58        20.56 o                         
   4   1   8       1673.37       1714.04        12.13 o                         
   5   1   8       1245.50       1265.66        10.60 o                         
   6   1   8          3.28          2.35         1.65 o                         
   7   1   8        598.71        606.70         8.22 o                         
   8   1   8        833.85        849.66        17.14 o                         
 -10   2   8        427.57        399.06        37.05 o                         
  -9   2   8         71.68         66.50         8.44 o                         
  -8   2   8        235.03        226.03         7.08 o                         
  -7   2   8        979.68        979.05        13.16 o                         
  -6   2   8         62.51         65.70         1.86 o                         
  -5   2   8        546.77        560.01         5.31 o                         
  -4   2   8       3100.61       3156.37        21.81 o                         
  -3   2   8        992.61        967.90         7.57 o                         
  -2   2   8       1618.73       1714.07        13.25 o                         
  -1   2   8       1197.38       1107.06         8.52 o                         
   0   2   8        639.02        524.41         4.17 o                         
   1   2   8         50.14         54.99         1.54 o                         
   2   2   8       2673.82       2659.47        18.25 o                         
   3   2   8       4271.78       4249.01        35.05 o                         
   4   2   8       1059.50       1074.57         8.79 o                         
   5   2   8        517.64        538.88         6.11 o                         
   6   2   8        645.11        647.43         7.47 o                         
   7   2   8        244.92        247.52         5.45 o                         
   8   2   8         10.77          1.55         4.05 o                         
 -10   3   8        181.33        186.26         9.45 o                         
  -9   3   8        285.44        295.35         9.08 o                         
  -8   3   8         92.97         89.11         4.33 o                         
  -7   3   8        330.75        320.31         5.87 o                         
  -6   3   8       1446.13       1476.92        11.40 o                         
  -5   3   8       1714.80       1819.51        14.15 o                         
  -4   3   8         95.75        111.19         1.78 o                         
  -3   3   8        904.10        855.23         7.42 o                         
  -2   3   8       4049.68       4091.52        41.06 o                         
  -1   3   8        591.39        556.94         4.96 o                         
   0   3   8          5.58          6.48         0.79 o                         
   1   3   8       1698.09       1657.36        14.06 o                         
   2   3   8       2144.55       2174.85        16.28 o                         
   3   3   8       1070.37       1049.83         9.09 o                         
   4   3   8        668.14        670.47         6.95 o                         
   5   3   8        583.81        597.24         7.00 o                         
   6   3   8         37.30         38.60         2.86 o                         
   7   3   8         63.07         57.36         7.10 o                         
 -10   4   8        187.79        165.26        11.00 o                         
  -9   4   8          7.49          6.08         2.31 o                         
  -8   4   8        570.07        560.33        10.70 o                         
  -7   4   8       2245.02       2231.60        30.85 o                         
  -6   4   8        153.96        156.95         3.64 o                         
  -5   4   8        222.49        213.68         3.60 o                         
  -4   4   8       1684.94       1639.74        13.68 o                         
  -3   4   8       2106.80       2113.34        16.82 o                         
  -2   4   8       1154.90       1215.33         9.78 o                         
  -1   4   8       1000.85        979.04         8.75 o                         
   0   4   8       5017.40       5164.89        40.80 o                         
   1   4   8        156.94        168.15         2.93 o                         
   2   4   8        273.04        267.50         3.70 o                         
   3   4   8        789.21        788.92         7.15 o                         
   4   4   8        268.30        264.24         3.98 o                         
   5   4   8         20.46         15.20         2.12 o                         
   6   4   8        555.01        548.75        12.58 o                         
   7   4   8        182.90        178.56         8.94 o                         
 -10   5   8         46.41         43.69         4.93 o                         
  -9   5   8        841.61        854.61        20.71 o                         
  -8   5   8        443.38        433.26         7.39 o                         
  -7   5   8         71.25         75.32         4.45 o                         
  -6   5   8        763.74        769.28         7.59 o                         
  -5   5   8       2116.68       2136.19        16.77 o                         
  -4   5   8          4.88          4.64         0.99 o                         
  -3   5   8        650.21        599.17         5.30 o                         
  -2   5   8       2237.29       2268.61        19.90 o                         
  -1   5   8       1414.33       1454.75        16.73 o                         
   0   5   8        269.47        236.85         3.58 o                         
   1   5   8       1474.29       1451.11        12.47 o                         
   2   5   8        760.57        781.73         8.02 o                         
   3   5   8         62.67         56.37         2.72 o                         
   4   5   8        203.10        207.51         6.12 o                         
   5   5   8        757.52        761.57        17.00 o                         
   6   5   8        502.59        515.19        12.09 o                         
 -10   6   8        764.85        800.80        17.13 o                         
  -9   6   8        141.61        141.91         5.99 o                         
  -8   6   8         74.21         65.66         4.91 o                         
  -7   6   8        205.00        221.44         4.43 o                         
  -6   6   8        328.83        322.56         4.70 o                         
  -5   6   8         47.69         44.46         2.40 o                         
  -4   6   8       1401.37       1441.21        12.73 o                         
  -3   6   8       3645.34       3614.10        25.54 o                         
  -2   6   8        175.83        173.99         3.46 o                         
  -1   6   8       1196.83       1155.75         9.82 o                         
   0   6   8        873.86        875.49         8.56 o                         
   1   6   8        762.34        775.11         8.45 o                         
   2   6   8        159.31        148.85         4.63 o                         
   3   6   8        830.48        843.42        12.75 o                         
   4   6   8        614.43        632.37        11.14 o                         
   5   6   8        118.70        132.12         9.58 o                         
 -10   7   8        137.74        125.92         7.59 o                         
  -9   7   8        611.33        631.58        11.91 o                         
  -8   7   8        825.95        836.98        11.14 o                         
  -7   7   8         52.32         44.71         3.01 o                         
  -6   7   8        334.92        321.71         5.45 o                         
  -5   7   8        538.98        572.32         7.17 o                         
  -4   7   8       1540.17       1536.24        15.44 o                         
  -3   7   8         15.11          8.85         1.77 o                         
  -2   7   8        690.40        695.51         6.89 o                         
  -1   7   8       1164.48       1148.43        11.35 o                         
   0   7   8        212.68        204.08         4.57 o                         
   1   7   8        252.72        228.98         7.48 o                         
   2   7   8        761.99        762.71        14.86 o                         
   3   7   8        304.28        316.23         7.19 o                         
   4   7   8         99.54         80.06         5.24 o                         
 -10   8   8        290.55        287.83        11.30 o                         
  -9   8   8        608.94        578.25        12.12 o                         
  -8   8   8         17.03         13.31         6.20 o                         
  -7   8   8       1250.99       1259.11        16.40 o                         
  -6   8   8       1212.05       1161.18        22.32 o                         
  -5   8   8          9.71         12.72         2.14 o                         
  -4   8   8        193.56        186.62         3.78 o                         
  -3   8   8        686.83        733.92         7.90 o                         
  -2   8   8        618.13        630.47         8.74 o                         
  -1   8   8          0.77          1.81         2.02 o                         
   0   8   8        292.41        304.46         6.82 o                         
   1   8   8        255.15        245.80         6.64 o                         
   2   8   8         12.81          7.48         3.14 o                         
   3   8   8         30.94         23.90         4.31 o                         
 -10   9   8          4.33         -1.87         8.97 o                         
  -9   9   8        185.90        204.78        10.95 o                         
  -8   9   8        852.16        860.12        16.88 o                         
  -7   9   8        327.69        307.25         9.34 o                         
  -6   9   8          1.34          0.94         2.57 o                         
  -5   9   8        579.27        589.57         9.67 o                         
  -4   9   8        759.59        755.34         9.81 o                         
  -3   9   8         76.23         73.12         3.07 o                         
  -2   9   8        124.01        126.17         4.95 o                         
  -1   9   8       1173.51       1210.85        16.49 o                         
   0   9   8        347.46        357.99         8.60 o                         
   1   9   8         29.12         17.79         3.86 o                         
   2   9   8        228.35        229.95         8.36 o                         
  -9  10   8        703.42        706.08        16.18 o                         
  -8  10   8         37.80         27.13         4.70 o                         
  -7  10   8        109.31         85.50        13.33 o                         
  -6  10   8       1014.03       1049.63        19.21 o                         
  -5  10   8         86.24         73.51        13.04 o                         
  -4  10   8        286.84        288.88         8.43 o                         
  -3  10   8        701.50        704.73        20.41 o                         
  -2  10   8        131.52        116.77         6.35 o                         
  -1  10   8          0.88          0.27         3.39 o                         
   0  10   8         10.21          3.78         3.89 o                         
  -7  11   8        267.13        260.41        10.54 o                         
  -6  11   8        144.84        137.93        11.00 o                         
  -5  11   8        131.33        114.62        13.83 o                         
  -4  11   8        796.57        774.25        17.12 o                         
  -3  11   8        149.73        147.48         9.39 o                         
  -2  11   8        251.57        250.02        11.10 o                         
   1 -11   9        343.27        333.56        10.81 o                         
   2 -11   9         70.43         59.74         4.53 o                         
   3 -11   9        321.74        329.12         8.62 o                         
   4 -11   9        301.37        303.25         8.26 o                         
   5 -11   9         65.07         63.70         4.75 o                         
   6 -11   9        134.54        120.58         6.39 o                         
   7 -11   9        859.91        855.39        19.29 o                         
  -1 -10   9        241.07        259.23         9.80 o                         
   0 -10   9         75.56         62.89         6.45 o                         
   1 -10   9        607.45        626.73        12.69 o                         
   2 -10   9        576.35        589.35        10.54 o                         
   3 -10   9         87.96         74.16         5.59 o                         
   4 -10   9        250.88        236.82         8.19 o                         
   5 -10   9         77.13         69.20         4.72 o                         
   6 -10   9        505.98        514.73         9.55 o                         
   7 -10   9        141.45        138.08         5.37 o                         
   8 -10   9        141.77        135.97         8.01 o                         
  -2  -9   9        100.26         83.44         9.84 o                         
  -1  -9   9          7.41          2.15         3.41 o                         
   0  -9   9        131.32        131.12         6.38 o                         
   1  -9   9        384.36        413.81         8.31 o                         
   2  -9   9         39.31         35.49         4.51 o                         
   3  -9   9        857.18        882.99        12.82 o                         
   4  -9   9        882.59        912.19        10.42 o                         
   5  -9   9        276.54        261.46         5.82 o                         
   6  -9   9        142.80        138.93         4.47 o                         
   7  -9   9        397.33        380.79         7.17 o                         
   8  -9   9        702.88        716.74        13.62 o                         
   9  -9   9          5.02          2.56         3.97 o                         
  -3  -8   9          0.50         -2.46         4.88 o                         
  -2  -8   9        180.59        173.80         6.99 o                         
  -1  -8   9        404.80        416.30         9.66 o                         
   0  -8   9         46.44         47.21         4.02 o                         
   1  -8   9        344.09        343.70         7.03 o                         
   2  -8   9        625.79        624.44         8.75 o                         
   3  -8   9        847.35        837.69        13.08 o                         
   4  -8   9        111.39         93.75         3.70 o                         
   5  -8   9        455.66        454.18         6.90 o                         
   6  -8   9        608.18        600.13         9.89 o                         
   7  -8   9         58.42         55.82         3.32 o                         
   8  -8   9         49.66         43.60         3.20 o                         
   9  -8   9        676.45        686.58        13.54 o                         
  10  -8   9        230.66        233.00        11.88 o                         
  -4  -7   9        138.40        129.70         8.11 o                         
  -3  -7   9        438.75        431.53         9.27 o                         
  -2  -7   9        680.28        681.62        13.43 o                         
  -1  -7   9         90.89         84.08         5.17 o                         
   0  -7   9        676.22        674.17         8.67 o                         
   1  -7   9       1056.78       1103.98        10.90 o                         
   2  -7   9        206.38        201.63         4.25 o                         
   3  -7   9          0.17          0.82         1.27 o                         
   4  -7   9        154.50        182.37         3.10 o                         
   5  -7   9        487.60        493.36         6.00 o                         
   6  -7   9        326.46        300.92         7.14 o                         
   7  -7   9        394.99        390.01         6.25 o                         
   8  -7   9        996.59       1017.53        13.80 o                         
   9  -7   9         43.91         38.64         4.60 o                         
  10  -7   9        116.26        110.88        11.55 o                         
  -5  -6   9         99.40         95.79         9.07 o                         
  -4  -6   9        754.07        782.97        12.83 o                         
  -3  -6   9        333.03        310.69         9.23 o                         
  -2  -6   9        119.33        108.65         4.22 o                         
  -1  -6   9       1690.00       1625.79        14.66 o                         
   0  -6   9       2183.39       2126.45        17.16 o                         
   1  -6   9         42.05         41.37         2.12 o                         
   2  -6   9       2770.76       2637.10        19.62 o                         
   3  -6   9        643.53        688.40         6.77 o                         
   4  -6   9         19.71         29.09         2.08 o                         
   5  -6   9        279.20        275.18         3.86 o                         
   6  -6   9        710.35        728.94         6.98 o                         
   7  -6   9        645.76        638.18         7.29 o                         
   8  -6   9          5.52          2.90         2.54 o                         
   9  -6   9        356.69        345.42        11.94 o                         
  10  -6   9        656.52        649.47        11.84 o                         
  -6  -5   9        155.30        162.45         7.73 o                         
  -5  -5   9        197.79        190.02         5.45 o                         
  -4  -5   9         11.43         10.94         2.16 o                         
  -3  -5   9        238.53        246.77         9.08 o                         
  -2  -5   9       1476.03       1558.17        13.87 o                         
  -1  -5   9         64.74         58.43         2.33 o                         
   0  -5   9        192.66        204.87         3.23 o                         
   1  -5   9       1896.28       1913.89        15.18 o                         
   2  -5   9        751.04        723.13         5.97 o                         
   3  -5   9          0.03          0.08         0.71 o                         
   4  -5   9       2828.32       2847.81        20.77 o                         
   5  -5   9       2576.78       2616.33        19.02 o                         
   6  -5   9       1144.63       1108.91         9.60 o                         
   7  -5   9        390.37        388.22         5.37 o                         
   8  -5   9        579.61        590.09         7.96 o                         
   9  -5   9        627.73        647.86        12.45 o                         
  10  -5   9          2.08         -3.45         3.45 o                         
  -7  -4   9         85.08         68.89         4.82 o                         
  -6  -4   9         65.96         56.13         3.43 o                         
  -5  -4   9        116.83        107.60         4.29 o                         
  -4  -4   9        341.38        346.46         4.75 o                         
  -3  -4   9       1918.26       1984.35        15.76 o                         
  -2  -4   9         49.54         34.93         1.61 o                         
  -1  -4   9        689.52        684.64         6.81 o                         
   0  -4   9       2702.09       2719.08        25.23 o                         
   1  -4   9        400.90        400.07         4.04 o                         
   2  -4   9        708.56        677.52         7.82 o                         
   3  -4   9       3699.81       3759.16        27.13 o                         
   4  -4   9       2517.84       2598.57        20.36 o                         
   5  -4   9        227.74        222.80         3.47 o                         
   6  -4   9       1193.90       1199.81         9.16 o                         
   7  -4   9       1012.51       1009.82         9.86 o                         
   8  -4   9        186.70        178.69         5.93 o                         
   9  -4   9        346.59        342.94         8.06 o                         
  10  -4   9        363.94        369.40        10.52 o                         
  -8  -3   9        178.77        173.53         8.57 o                         
  -7  -3   9          6.87          7.22         2.74 o                         
  -6  -3   9        529.00        532.53         7.53 o                         
  -5  -3   9        601.99        605.32         7.56 o                         
  -4  -3   9        709.43        701.57         6.91 o                         
  -3  -3   9        385.78        366.85         4.07 o                         
  -2  -3   9       1015.16       1025.89         9.07 o                         
  -1  -3   9       4545.25       4544.35        34.13 o                         
   0  -3   9        313.18        336.63         3.16 o                         
   1  -3   9       1236.58       1199.14         9.09 o                         
   2  -3   9       2066.98       2088.78        14.97 o                         
   3  -3   9          8.81          9.79         0.90 o                         
   4  -3   9        183.46        181.59         3.15 o                         
   5  -3   9        564.59        592.04         5.86 o                         
   6  -3   9         99.83        112.70         2.26 o                         
   7  -3   9         43.22         40.51         3.07 o                         
   8  -3   9        800.40        805.83        16.23 o                         
   9  -3   9        421.30        423.64         8.83 o                         
  10  -3   9         16.17         11.86         4.44 o                         
  -8  -2   9         94.18         82.52         5.44 o                         
  -7  -2   9       1116.75       1154.31        15.62 o                         
  -6  -2   9        370.17        369.51         6.94 o                         
  -5  -2   9         22.80         24.04         2.07 o                         
  -4  -2   9        533.45        530.60         4.70 o                         
  -3  -2   9       1457.00       1475.46        11.12 o                         
  -2  -2   9       1503.13       1525.15        12.39 o                         
  -1  -2   9        936.20        942.90         8.20 o                         
   0  -2   9       2327.55       2228.70        19.95 o                         
   1  -2   9       1568.28       1618.60        12.22 o                         
   2  -2   9         10.17         11.17         0.77 o                         
   3  -2   9        580.86        592.51         6.37 o                         
   4  -2   9       1945.19       1979.37        14.87 o                         
   5  -2   9         31.49         38.95         1.65 o                         
   6  -2   9        662.85        622.79         6.91 o                         
   7  -2   9       1523.71       1493.79        14.07 o                         
   8  -2   9         17.54         18.66         2.78 o                         
   9  -2   9          2.14         -1.42         3.26 o                         
  -9  -1   9        311.20        323.06        11.40 o                         
  -8  -1   9       1000.45       1004.17        18.71 o                         
  -7  -1   9         53.97         47.06         2.64 o                         
  -6  -1   9          0.69          2.88         1.40 o                         
  -5  -1   9       1653.27       1670.08        13.60 o                         
  -4  -1   9       1079.90       1098.76         8.60 o                         
  -3  -1   9          4.95          3.37         0.78 o                         
  -2  -1   9       8886.61       8957.34        72.30 o                         
  -1  -1   9       8229.89       8168.72        93.50 o                         
   0  -1   9          1.99          1.74         0.69 o                         
   1  -1   9       2571.69       2605.06        18.04 o                         
   2  -1   9        901.18        853.03         8.24 o                         
   3  -1   9       1130.72       1122.06         9.75 o                         
   4  -1   9         66.73         81.12         1.71 o                         
   5  -1   9       2279.51       2240.88        15.81 o                         
   6  -1   9       2281.61       2257.52        17.66 o                         
   7  -1   9         49.69         44.41         2.11 o                         
   8  -1   9        253.27        257.67         6.83 o                         
   9  -1   9        256.28        249.61         8.85 o                         
  -9   0   9        196.95        193.21         9.05 o                         
  -8   0   9          0.14          3.23         3.22 o                         
  -7   0   9        240.15        249.65         8.16 o                         
  -6   0   9       1018.38       1003.86        12.44 o                         
  -5   0   9         24.23         28.24         1.97 o                         
  -4   0   9        485.24        479.58         4.29 o                         
  -3   0   9       4860.16       4952.03        43.34 o                         
  -2   0   9       2550.66       2640.00        31.07 o                         
  -1   0   9        483.63        497.32         6.23 o                         
   0   0   9       6490.19       6623.52        71.05 o                         
   1   0   9       3264.07       3200.95        22.59 o                         
   2   0   9          1.14          6.04         0.54 o                         
   3   0   9       1013.87       1001.60         7.07 o                         
   4   0   9        601.71        604.93         5.12 o                         
   5   0   9       1366.70       1353.87         9.75 o                         
   6   0   9         63.96         61.49         2.14 o                         
   7   0   9        485.95        500.69         6.37 o                         
   8   0   9        614.60        621.31        10.86 o                         
   9   0   9         55.22         39.64         4.83 o                         
 -10   1   9        121.84        103.78         6.60 o                         
  -9   1   9        171.21        161.52         9.20 o                         
  -8   1   9        654.03        641.89        12.08 o                         
  -7   1   9         91.83         93.19         4.34 o                         
  -6   1   9         57.69         57.10         2.62 o                         
  -5   1   9        508.18        488.11         5.12 o                         
  -4   1   9       1111.29       1098.57         9.29 o                         
  -3   1   9        307.94        311.49         3.21 o                         
  -2   1   9        437.56        427.83         6.30 o                         
  -1   1   9       1688.81       1577.66        12.51 o                         
   0   1   9       7452.26       7580.82        93.58 o                         
   1   1   9        274.64        304.30         2.90 o                         
   2   1   9       3715.57       3804.79        33.34 o                         
   3   1   9       1744.89       1751.64        12.10 o                         
   4   1   9          3.64          3.69         0.99 o                         
   5   1   9        621.97        631.37         6.83 o                         
   6   1   9        732.75        730.67        11.41 o                         
   7   1   9        365.63        386.30         6.44 o                         
   8   1   9         35.29         22.57         3.18 o                         
 -10   2   9        296.56        315.93        14.09 o                         
  -9   2   9        787.33        799.80        15.66 o                         
  -8   2   9         21.27         18.06         2.72 o                         
  -7   2   9       1061.79       1053.98        14.41 o                         
  -6   2   9       1463.42       1482.41        12.06 o                         
  -5   2   9        947.41        944.49         8.02 o                         
  -4   2   9         20.89         14.85         0.88 o                         
  -3   2   9       2200.56       2195.68        15.94 o                         
  -2   2   9       2615.77       2518.71        20.02 o                         
  -1   2   9        175.31        197.85         2.40 o                         
   0   2   9       3000.49       3025.31        21.53 o                         
   1   2   9         39.51         39.51         1.37 o                         
   2   2   9        427.89        430.64         4.07 o                         
   3   2   9          0.10         -0.37         1.11 o                         
   4   2   9        131.39        134.80         3.71 o                         
   5   2   9        563.69        585.18         6.55 o                         
   6   2   9         98.79         96.23         3.39 o                         
   7   2   9         70.86         63.43         3.81 o                         
   8   2   9        764.35        771.66        14.81 o                         
 -10   3   9        301.87        300.25        13.58 o                         
  -9   3   9        163.37        146.60         6.68 o                         
  -8   3   9       1586.55       1608.89        21.71 o                         
  -7   3   9       1431.79       1446.96        14.85 o                         
  -6   3   9          0.15          2.27         1.15 o                         
  -5   3   9          4.54          5.67         0.73 o                         
  -4   3   9        878.71        868.21         7.23 o                         
  -3   3   9       2011.85       2016.83        16.72 o                         
  -2   3   9        243.67        222.02         2.61 o                         
  -1   3   9       4219.15       4327.83        43.88 o                         
   0   3   9       1797.52       1725.74        18.80 o                         
   1   3   9        348.22        327.60         4.20 o                         
   2   3   9        335.92        325.31         4.09 o                         
   3   3   9       1034.12       1047.16         8.62 o                         
   4   3   9        281.15        281.02         4.13 o                         
   5   3   9        341.26        334.10         5.30 o                         
   6   3   9        430.01        427.36         7.45 o                         
   7   3   9         46.18         42.42         3.97 o                         
 -10   4   9        126.50        136.31        10.63 o                         
  -9   4   9        820.92        796.25        12.99 o                         
  -8   4   9        982.26        970.83        11.21 o                         
  -7   4   9         15.32         15.80         1.21 o                         
  -6   4   9       2147.35       2181.40        17.09 o                         
  -5   4   9       2233.59       2250.05        18.85 o                         
  -4   4   9        810.44        798.78         6.82 o                         
  -3   4   9        770.12        751.20         9.19 o                         
  -2   4   9       2209.08       2279.30        17.20 o                         
  -1   4   9         52.05         50.75         1.77 o                         
   0   4   9          3.30          0.91         0.89 o                         
   1   4   9       1675.92       1640.33        13.49 o                         
   2   4   9       1346.31       1348.06        11.18 o                         
   3   4   9        508.27        494.61         6.32 o                         
   4   4   9        588.89        565.78        10.82 o                         
   5   4   9        830.82        837.25        10.99 o                         
   6   4   9        155.81        158.89         6.76 o                         
 -10   5   9         73.21         65.21         5.72 o                         
  -9   5   9          0.57          1.43         2.44 o                         
  -8   5   9         45.98         45.16         2.42 o                         
  -7   5   9        482.56        491.00         6.53 o                         
  -6   5   9        655.74        662.72         7.52 o                         
  -5   5   9        237.51        224.00         4.05 o                         
  -4   5   9       2372.63       2427.78        22.26 o                         
  -3   5   9       2477.53       2490.48        18.89 o                         
  -2   5   9         79.32         72.57         1.79 o                         
  -1   5   9        691.67        675.29         8.98 o                         
   0   5   9       3101.64       3018.71        23.77 o                         
   1   5   9        715.87        678.80         7.09 o                         
   2   5   9         69.36         66.24         2.59 o                         
   3   5   9        523.79        548.06         8.45 o                         
   4   5   9        420.24        433.57         8.75 o                         
   5   5   9        285.65        284.76         7.87 o                         
   6   5   9        352.17        354.40        10.71 o                         
 -10   6   9          3.30          3.81         4.24 o                         
  -9   6   9       1113.57       1130.74        17.22 o                         
  -8   6   9        100.46        115.15         3.99 o                         
  -7   6   9          4.09          2.76         1.68 o                         
  -6   6   9        339.62        333.89         5.28 o                         
  -5   6   9        802.33        811.88         8.28 o                         
  -4   6   9       2401.79       2427.28        19.97 o                         
  -3   6   9         29.18         23.89         1.47 o                         
  -2   6   9        818.65        813.27         7.63 o                         
  -1   6   9       1723.98       1737.36        15.41 o                         
   0   6   9          0.00         -1.23         1.23 o                         
   1   6   9        529.21        530.72         9.95 o                         
   2   6   9        617.10        626.54         9.17 o                         
   3   6   9        161.00        164.86         5.94 o                         
   4   6   9         61.26         56.14         4.78 o                         
   5   6   9        226.34        220.58         9.09 o                         
 -10   7   9        608.40        604.64        16.18 o                         
  -9   7   9        446.89        442.51         9.99 o                         
  -8   7   9         66.80         52.45         4.62 o                         
  -7   7   9       1207.21       1247.42        16.05 o                         
  -6   7   9        494.05        488.14         7.29 o                         
  -5   7   9        255.73        251.49         4.79 o                         
  -4   7   9        137.62        150.00         3.61 o                         
  -3   7   9        486.40        482.71         5.94 o                         
  -2   7   9        335.50        316.16         5.64 o                         
  -1   7   9        311.71        297.14         5.15 o                         
   0   7   9        153.46        146.67         4.23 o                         
   1   7   9        372.36        362.63        13.30 o                         
   2   7   9          0.65         -2.12         2.12 o                         
   3   7   9        411.86        415.78         9.56 o                         
   4   7   9        443.60        434.37        11.28 o                         
 -10   8   9         20.70          6.69         4.97 o                         
  -9   8   9        161.47        163.71         7.22 o                         
  -8   8   9        781.08        779.50        16.86 o                         
  -7   8   9        283.64        263.60         7.31 o                         
  -6   8   9        112.81        105.52         4.35 o                         
  -5   8   9       1098.07       1107.05        13.12 o                         
  -4   8   9        553.12        540.16        12.15 o                         
  -3   8   9          1.06         -0.17         1.42 o                         
  -2   8   9        349.58        359.81         6.07 o                         
  -1   8   9        836.89        833.70        17.07 o                         
   0   8   9         67.48         63.10         4.29 o                         
   1   8   9        188.48        189.31         6.31 o                         
   2   8   9        635.16        654.37        11.44 o                         
   3   8   9        264.80        260.85         9.49 o                         
  -9   9   9        274.64        275.71        10.40 o                         
  -8   9   9          0.72         -3.49         3.49 o                         
  -7   9   9        463.22        465.87        11.48 o                         
  -6   9   9       1315.04       1369.29        22.74 o                         
  -5   9   9         40.67         29.55         2.88 o                         
  -4   9   9        111.32        109.63         4.28 o                         
  -3   9   9        830.54        852.16        12.28 o                         
  -2   9   9       1152.78       1185.92        17.68 o                         
  -1   9   9         32.91         31.09         3.45 o                         
   0   9   9        676.94        734.49        13.36 o                         
   1   9   9       1094.75       1141.48        18.45 o                         
  -9  10   9         26.45         19.63         6.18 o                         
  -8  10   9        986.75       1008.21        19.53 o                         
  -7  10   9        273.41        271.40        10.51 o                         
  -6  10   9         67.47         65.40         4.83 o                         
  -5  10   9        608.42        618.65        13.10 o                         
  -4  10   9        328.15        322.50        10.38 o                         
  -3  10   9         50.29         41.70         3.77 o                         
  -2  10   9          0.21         -0.22         4.82 o                         
  -1  10   9        104.86         86.38         9.84 o                         
   0  10   9        591.53        588.95        12.89 o                         
  -7  11   9          0.84          6.88         6.24 o                         
  -6  11   9        794.18        797.27        22.17 o                         
  -5  11   9        297.36        287.69        16.96 o                         
  -4  11   9         51.31         50.55         6.68 o                         
  -3  11   9        641.86        651.34        15.84 o                         
   2 -11  10        360.37        343.72         9.29 o                         
   3 -11  10         17.02         22.56         4.23 o                         
   4 -11  10         78.96         70.31         4.35 o                         
   5 -11  10        533.44        561.11        10.90 o                         
   6 -11  10        612.55        616.88        11.91 o                         
   7 -11  10         33.41         15.90         5.76 o                         
   0 -10  10        331.02        337.41         9.95 o                         
   1 -10  10        409.30        417.86        10.37 o                         
   2 -10  10          2.31          3.05         2.81 o                         
   3 -10  10        459.94        454.42         9.15 o                         
   4 -10  10        397.09        413.37         8.79 o                         
   5 -10  10        205.37        206.99         6.70 o                         
   6 -10  10         49.88         44.85         4.00 o                         
   7 -10  10        443.18        452.26         9.86 o                         
   8 -10  10        406.56        410.95        11.05 o                         
  -2  -9  10        306.23        316.46         9.69 o                         
  -1  -9  10        485.48        499.08        11.11 o                         
   0  -9  10         10.05          3.24         3.72 o                         
   1  -9  10        481.08        493.31         9.21 o                         
   2  -9  10        319.61        323.42         7.25 o                         
   3  -9  10        369.86        366.81         8.21 o                         
   4  -9  10         57.47         54.99         3.43 o                         
   5  -9  10        580.38        568.43        13.50 o                         
   6  -9  10        426.18        419.82         7.30 o                         
   7  -9  10          3.20          4.40         2.23 o                         
   8  -9  10        392.28        395.15        12.79 o                         
   9  -9  10        586.40        600.28        18.66 o                         
  -3  -8  10        262.74        257.10        10.40 o                         
  -2  -8  10        549.76        555.58        11.26 o                         
  -1  -8  10        209.00        216.54         7.88 o                         
   0  -8  10       1200.65       1225.71        21.05 o                         
   1  -8  10        347.15        337.80         7.92 o                         
   2  -8  10          2.70          2.34         1.84 o                         
   3  -8  10         99.83         99.80         4.74 o                         
   4  -8  10        359.20        365.79        10.98 o                         
   5  -8  10        252.38        261.75         5.06 o                         
   6  -8  10         65.34         62.29         2.96 o                         
   7  -8  10        996.30        999.23        13.58 o                         
   8  -8  10        520.48        530.76        11.27 o                         
   9  -8  10         10.88          6.68         3.91 o                         
  -4  -7  10        426.11        421.80        12.40 o                         
  -3  -7  10         49.79         40.36         4.22 o                         
  -2  -7  10        175.37        161.74         5.64 o                         
  -1  -7  10       1190.01       1191.15        16.44 o                         
   0  -7  10        649.14        691.77         9.36 o                         
   1  -7  10          1.01         -0.25         2.67 o                         
   2  -7  10        711.58        771.14         8.30 o                         
   3  -7  10        906.71        925.38         8.66 o                         
   4  -7  10        317.65        286.64         5.53 o                         
   5  -7  10        414.22        424.42         5.56 o                         
   6  -7  10       1786.41       1740.21        17.49 o                         
   7  -7  10        190.58        180.27         4.70 o                         
   8  -7  10         61.81         57.82         5.44 o                         
   9  -7  10        507.38        480.64        11.20 o                         
  10  -7  10        107.78        101.11         7.71 o                         
  -5  -6  10        223.62        228.63         8.48 o                         
  -4  -6  10          4.09          5.30         2.63 o                         
  -3  -6  10        959.39        995.15        15.09 o                         
  -2  -6  10       1244.54       1206.24        22.69 o                         
  -1  -6  10          2.17          4.44         2.22 o                         
   0  -6  10       1005.88        924.34         8.81 o                         
   1  -6  10       1430.63       1472.98        12.56 o                         
   2  -6  10        105.08        126.30         2.71 o                         
   3  -6  10          0.15          0.76         0.95 o                         
   4  -6  10        414.69        438.12         4.55 o                         
   5  -6  10        901.50        922.38         9.14 o                         
   6  -6  10        570.64        558.71         6.34 o                         
   7  -6  10        295.35        297.24         6.62 o                         
   8  -6  10        867.31        876.20        14.62 o                         
   9  -6  10        224.30        231.16         8.23 o                         
  10  -6  10         54.04         46.53         6.24 o                         
  -6  -5  10        145.36        120.05         8.60 o                         
  -5  -5  10         64.15         66.07         4.36 o                         
  -4  -5  10        424.57        454.46         8.18 o                         
  -3  -5  10        547.79        562.26         9.58 o                         
  -2  -5  10          2.67          2.87         1.92 o                         
  -1  -5  10       1421.27       1415.64        12.65 o                         
   0  -5  10       1841.74       1737.08        14.11 o                         
   1  -5  10          0.79          3.07         1.05 o                         
   2  -5  10       1311.41       1251.48         9.97 o                         
   3  -5  10        953.07        924.04         7.40 o                         
   4  -5  10       1204.78       1234.53        10.75 o                         
   5  -5  10         64.92         62.88         2.36 o                         
   6  -5  10        840.67        848.61         9.11 o                         
   7  -5  10       1169.83       1177.18        21.36 o                         
   8  -5  10         64.78         54.39         3.62 o                         
   9  -5  10        495.97        489.10         9.79 o                         
  10  -5  10        376.07        374.20         9.40 o                         
  -7  -4  10        228.19        200.46         8.91 o                         
  -6  -4  10        622.47        635.71        10.46 o                         
  -5  -4  10        609.56        603.86         7.83 o                         
  -4  -4  10        137.90        133.17         2.92 o                         
  -3  -4  10        123.53        115.93         2.90 o                         
  -2  -4  10       1057.65       1092.76        10.77 o                         
  -1  -4  10        804.22        807.86         7.78 o                         
   0  -4  10       1023.64       1034.68         8.86 o                         
   1  -4  10       1781.81       1887.55        13.90 o                         
   2  -4  10       1053.59       1097.34         8.48 o                         
   3  -4  10          1.48          3.57         0.71 o                         
   4  -4  10        836.52        865.58         7.97 o                         
   5  -4  10        376.42        394.60         4.63 o                         
   6  -4  10        178.02        167.90         3.44 o                         
   7  -4  10        101.64         98.03         3.72 o                         
   8  -4  10        737.56        730.10        15.80 o                         
   9  -4  10        423.48        422.34        10.34 o                         
  10  -4  10         11.58          9.89         4.40 o                         
  -8  -3  10        264.86        263.70         9.73 o                         
  -7  -3  10        543.00        539.67         9.89 o                         
  -6  -3  10        448.38        439.48         8.09 o                         
  -5  -3  10         27.43         25.99         2.01 o                         
  -4  -3  10        404.89        409.20         5.17 o                         
  -3  -3  10        810.11        794.86         7.17 o                         
  -2  -3  10         16.92         14.60         1.07 o                         
  -1  -3  10        470.24        477.10         4.44 o                         
   0  -3  10        257.86        251.73         2.74 o                         
   1  -3  10        845.79        801.55         6.93 o                         
   2  -3  10         14.07         14.49         1.01 o                         
   3  -3  10       2331.97       2350.37        19.46 o                         
   4  -3  10       1669.98       1704.37        13.17 o                         
   5  -3  10         14.69         11.65         1.20 o                         
   6  -3  10        934.41        947.67         8.76 o                         
   7  -3  10        933.09        950.09        11.06 o                         
   8  -3  10         36.59         32.20         4.35 o                         
   9  -3  10         67.99         57.74         3.88 o                         
  10  -3  10        587.32        620.29        19.88 o                         
  -8  -2  10        305.95        303.09         7.98 o                         
  -7  -2  10         43.44         41.39         3.16 o                         
  -6  -2  10        234.82        229.13         4.71 o                         
  -5  -2  10        795.29        844.45         9.22 o                         
  -4  -2  10        540.32        547.82         5.22 o                         
  -3  -2  10         74.41         75.16         1.67 o                         
  -2  -2  10       2835.45       2862.23        22.10 o                         
  -1  -2  10       4841.73       4931.09        42.03 o                         
   0  -2  10          7.83         10.14         0.81 o                         
   1  -2  10       2224.48       2306.34        18.61 o                         
   2  -2  10       4346.53       4419.89        34.82 o                         
   3  -2  10       1020.99       1050.01        11.06 o                         
   4  -2  10         32.51         30.12         1.56 o                         
   5  -2  10       1655.52       1627.28        12.96 o                         
   6  -2  10        543.81        537.24         5.69 o                         
   7  -2  10         20.32         15.77         2.16 o                         
   8  -2  10        343.48        355.86         8.60 o                         
   9  -2  10        578.93        591.92        10.87 o                         
  -9  -1  10         45.88         40.63         5.39 o                         
  -8  -1  10          7.94         11.47         3.86 o                         
  -7  -1  10        957.67        969.76        13.25 o                         
  -6  -1  10        378.62        376.40         5.66 o                         
  -5  -1  10        177.88        163.87         2.95 o                         
  -4  -1  10        898.39        900.69         7.38 o                         
  -3  -1  10       3639.80       3695.02        24.26 o                         
  -2  -1  10       3310.86       3371.98        29.63 o                         
  -1  -1  10          1.75          9.86         0.99 o                         
   0  -1  10       4727.96       4692.87        45.12 o                         
   1  -1  10       3077.55       3097.62        22.43 o                         
   2  -1  10         89.31         95.37         1.76 o                         
   3  -1  10        335.27        356.33         5.50 o                         
   4  -1  10       1753.65       1758.09        13.80 o                         
   5  -1  10        841.00        791.81         6.70 o                         
   6  -1  10         72.91         82.55         2.68 o                         
   7  -1  10        741.70        742.86         8.20 o                         
   8  -1  10        100.87         95.56         5.73 o                         
   9  -1  10          3.24          2.81         3.89 o                         
  -9   0  10         91.54         77.00         5.70 o                         
  -8   0  10        626.64        637.41        13.89 o                         
  -7   0  10         75.99         71.58         5.31 o                         
  -6   0  10         11.50         12.69         2.02 o                         
  -5   0  10       2079.00       2069.90        18.65 o                         
  -4   0  10       2102.32       2195.07        16.95 o                         
  -3   0  10         62.72         70.33         1.51 o                         
  -2   0  10        767.50        765.23        14.96 o                         
  -1   0  10       1279.61       1231.67        17.16 o                         
   0   0  10        883.35        982.55         7.28 o                         
   1   0  10        579.77        620.06         5.53 o                         
   2   0  10       1094.54       1074.20         7.99 o                         
   3   0  10       1497.89       1541.50        11.22 o                         
   4   0  10         83.53         78.44         2.18 o                         
   5   0  10       1020.36       1068.84         8.77 o                         
   6   0  10       1304.13       1334.99        11.63 o                         
   7   0  10        203.23        200.92         5.37 o                         
   8   0  10        403.77        407.01        11.44 o                         
   9   0  10        371.24        364.09        11.02 o                         
  -9   1  10        283.81        273.55        12.21 o                         
  -8   1  10          0.62          7.11         3.34 o                         
  -7   1  10         84.82         87.19         5.34 o                         
  -6   1  10        640.89        646.83         8.62 o                         
  -5   1  10        999.06       1004.25         8.97 o                         
  -4   1  10        140.77        139.84         2.25 o                         
  -3   1  10       3129.58       3147.74        23.28 o                         
  -2   1  10       1138.84       1147.35        14.06 o                         
  -1   1  10        490.14        516.17         5.55 o                         
   0   1  10       2670.67       2740.74        29.54 o                         
   1   1  10       1463.38       1481.11        11.46 o                         
   2   1  10         66.71         73.24         2.01 o                         
   3   1  10       3732.91       3738.91        24.27 o                         
   4   1  10       1024.57       1031.91         9.66 o                         
   5   1  10        285.56        298.37         7.00 o                         
   6   1  10         29.98         27.15         1.70 o                         
   7   1  10        259.22        248.31         5.35 o                         
   8   1  10        473.63        459.25        11.42 o                         
 -10   2  10        428.52        407.39        28.75 o                         
  -9   2  10        117.86        107.96         6.64 o                         
  -8   2  10       1585.27       1561.00        21.32 o                         
  -7   2  10        638.04        666.04        10.58 o                         
  -6   2  10        114.22        108.60         3.08 o                         
  -5   2  10        917.45        949.36         8.06 o                         
  -4   2  10        839.46        856.19         6.75 o                         
  -3   2  10        311.22        326.33         3.14 o                         
  -2   2  10        468.11        491.17         4.57 o                         
  -1   2  10       2406.35       2478.14        17.96 o                         
   0   2  10       2291.38       2346.84        17.39 o                         
   1   2  10         12.74         17.64         0.94 o                         
   2   2  10       2045.75       2102.43        16.67 o                         
   3   2  10       1246.78       1273.85        12.53 o                         
   4   2  10         56.44         56.41         4.05 o                         
   5   2  10         45.84         45.39         2.04 o                         
   6   2  10        199.66        191.99         4.40 o                         
   7   2  10        266.62        255.52         5.82 o                         
   8   2  10          0.05         -6.77         6.77 o                         
 -10   3  10        278.74        290.14        13.79 o                         
  -9   3  10        842.27        839.24        15.72 o                         
  -8   3  10        568.82        573.55         9.97 o                         
  -7   3  10        214.69        211.46         4.00 o                         
  -6   3  10       2034.84       2044.17        15.97 o                         
  -5   3  10        941.15        957.31         7.37 o                         
  -4   3  10         22.90         23.55         1.20 o                         
  -3   3  10        757.25        753.29         6.76 o                         
  -2   3  10       8137.10       8086.34        65.74 o                         
  -1   3  10       2465.17       2481.77        19.27 o                         
   0   3  10        796.72        758.49         7.69 o                         
   1   3  10       3124.96       3112.49        26.96 o                         
   2   3  10        134.87        143.29         2.80 o                         
   3   3  10        234.54        229.12         3.73 o                         
   4   3  10        381.87        382.81         4.95 o                         
   5   3  10         38.75         38.74         2.25 o                         
   6   3  10         15.18         11.35         2.31 o                         
   7   3  10          4.94          3.67         3.83 o                         
 -10   4  10        386.91        408.53        15.21 o                         
  -9   4  10          2.35          3.19         2.83 o                         
  -8   4  10        702.07        719.43         7.99 o                         
  -7   4  10       2052.09       2068.66        17.62 o                         
  -6   4  10          9.05          7.09         1.80 o                         
  -5   4  10        837.82        847.99         7.61 o                         
  -4   4  10       1420.05       1470.56        11.57 o                         
  -3   4  10        159.35        161.59         2.55 o                         
  -2   4  10         52.91         48.51         1.50 o                         
  -1   4  10         89.67         96.35         2.14 o                         
   0   4  10       2405.01       2394.77        18.48 o                         
   1   4  10        610.53        593.63         6.66 o                         
   2   4  10        166.26        170.58         3.35 o                         
   3   4  10       1133.14       1132.89        11.58 o                         
   4   4  10        294.09        295.85         5.89 o                         
   5   4  10         93.48         85.12         4.99 o                         
   6   4  10        603.60        599.26        15.77 o                         
 -10   5  10         22.65         17.06         4.64 o                         
  -9   5  10        539.22        557.95        13.27 o                         
  -8   5  10        525.57        519.70         7.09 o                         
  -7   5  10         29.21         30.78         1.93 o                         
  -6   5  10        938.74        941.30         9.73 o                         
  -5   5  10       2516.23       2539.96        21.88 o                         
  -4   5  10        193.46        187.54         3.47 o                         
  -3   5  10       1330.08       1343.10        11.60 o                         
  -2   5  10        568.52        582.97         5.63 o                         
  -1   5  10        578.68        551.44         6.27 o                         
   0   5  10         42.75         27.76         1.72 o                         
   1   5  10        852.56        893.16         8.78 o                         
   2   5  10        881.45        895.08         9.80 o                         
   3   5  10          5.27          0.72         2.13 o                         
   4   5  10        492.89        500.71        14.79 o                         
   5   5  10        193.88        186.99         7.73 o                         
   6   5  10        310.47        301.76        22.83 o                         
 -10   6  10        329.36        326.84        11.61 o                         
  -9   6  10        109.64        131.13         6.17 o                         
  -8   6  10        256.82        247.33         5.85 o                         
  -7   6  10        821.84        818.60         9.86 o                         
  -6   6  10        424.34        409.54         7.07 o                         
  -5   6  10         96.46         87.65         3.19 o                         
  -4   6  10        760.89        782.18         9.26 o                         
  -3   6  10        344.74        357.50         4.18 o                         
  -2   6  10          6.28          3.15         1.96 o                         
  -1   6  10        240.41        264.05         4.16 o                         
   0   6  10        512.59        548.25         6.73 o                         
   1   6  10        624.69        618.56         8.84 o                         
   2   6  10        176.43        169.26         5.71 o                         
   3   6  10        652.89        665.11        12.57 o                         
   4   6  10         59.80         54.07         5.99 o                         
   5   6  10         21.19         12.71         4.28 o                         
 -10   7  10         20.69         14.13         5.35 o                         
  -9   7  10        682.07        673.91        12.62 o                         
  -8   7  10        716.72        707.31        11.14 o                         
  -7   7  10        132.07        130.18         4.84 o                         
  -6   7  10        515.34        524.29         9.21 o                         
  -5   7  10        422.02        417.13         7.38 o                         
  -4   7  10        328.69        339.24         6.03 o                         
  -3   7  10         14.38         13.91         1.23 o                         
  -2   7  10        604.59        592.51         8.05 o                         
  -1   7  10        757.20        787.04         9.41 o                         
   0   7  10         10.87          8.27         2.03 o                         
   1   7  10        249.08        258.26         8.46 o                         
   2   7  10        311.85        307.88         6.77 o                         
   3   7  10        102.15        104.25         7.75 o                         
   4   7  10         16.51          7.78         4.26 o                         
 -10   8  10        431.27        399.68        33.35 o                         
  -9   8  10        169.47        173.21         8.60 o                         
  -8   8  10          9.01         14.38         4.87 o                         
  -7   8  10       1073.87       1106.16        16.73 o                         
  -6   8  10       1055.83       1041.88        18.36 o                         
  -5   8  10         53.10         46.37         2.86 o                         
  -4   8  10        121.24        125.36         4.27 o                         
  -3   8  10        764.82        769.15        12.20 o                         
  -2   8  10        504.82        492.33         7.09 o                         
  -1   8  10         33.79         30.69         3.96 o                         
   0   8  10        479.82        497.18         9.67 o                         
   1   8  10        623.02        665.67        12.73 o                         
   2   8  10         18.83         21.20         3.43 o                         
   3   8  10         26.98         19.12         9.35 o                         
  -9   9  10        168.63        180.24         9.52 o                         
  -8   9  10        871.70        883.99        21.56 o                         
  -7   9  10        290.40        297.28        10.60 o                         
  -6   9  10          5.46          1.91         2.87 o                         
  -5   9  10        452.43        468.85        11.62 o                         
  -4   9  10        487.57        483.49        11.37 o                         
  -3   9  10          3.44          2.47         2.27 o                         
  -2   9  10         36.35         36.41         5.79 o                         
  -1   9  10        762.69        799.92        13.91 o                         
   0   9  10        407.96        430.82        10.20 o                         
   1   9  10         47.10         43.29         4.99 o                         
  -8  10  10          3.72          6.08         4.55 o                         
  -7  10  10        152.11        136.62        12.92 o                         
  -6  10  10        305.66        300.50         9.45 o                         
  -5  10  10          0.98         -1.89         3.38 o                         
  -4  10  10         10.30          7.72         3.95 o                         
  -3  10  10         68.19         53.44         4.88 o                         
  -2  10  10        389.34        379.43         9.55 o                         
  -1  10  10        106.29         85.49         7.27 o                         
  -6  11  10         51.17         42.76         8.95 o                         
  -5  11  10        458.86        482.99        18.25 o                         
  -4  11  10        163.19        170.64        15.76 o                         
  -3  11  10         19.29          9.51         5.31 o                         
   2 -11  11        129.58         93.82         5.13 o                         
   3 -11  11        197.95        197.87         9.38 o                         
   4 -11  11        291.49        285.62         8.44 o                         
   5 -11  11         80.36         71.08         4.57 o                         
   6 -11  11         18.53         13.51         5.37 o                         
   0 -10  11         23.46         18.84         4.29 o                         
   1 -10  11        302.66        293.14         9.30 o                         
   2 -10  11        324.36        335.14         8.21 o                         
   3 -10  11        336.17        333.15         8.07 o                         
   4 -10  11        374.19        364.24         8.40 o                         
   5 -10  11        458.84        458.32         9.14 o                         
   6 -10  11        431.29        437.29         9.07 o                         
   7 -10  11         14.49          5.41         3.93 o                         
   8 -10  11        358.10        354.25        24.49 o                         
  -2  -9  11         60.02         48.88         4.88 o                         
  -1  -9  11        203.01        201.82         8.00 o                         
   0  -9  11        547.82        560.21        11.47 o                         
   1  -9  11        163.56        165.76         5.98 o                         
   2  -9  11          0.24          3.00         2.41 o                         
   3  -9  11        828.57        851.87        12.65 o                         
   4  -9  11        450.12        429.23         8.13 o                         
   5  -9  11        279.06        274.33         6.63 o                         
   6  -9  11        250.00        243.52         5.52 o                         
   7  -9  11        550.84        560.17        11.43 o                         
   8  -9  11        565.27        568.57        12.18 o                         
   9  -9  11          8.19         10.55         4.60 o                         
  -3  -8  11          0.27         -1.21         4.06 o                         
  -2  -8  11        200.55        193.53         7.46 o                         
  -1  -8  11       1198.19       1256.95        18.88 o                         
   0  -8  11        574.81        570.85        15.25 o                         
   1  -8  11         64.36         70.10         4.00 o                         
   2  -8  11        839.09        826.36        11.03 o                         
   3  -8  11        485.32        465.56        13.83 o                         
   4  -8  11         17.41         17.69         1.82 o                         
   5  -8  11        617.26        623.83         7.76 o                         
   6  -8  11        552.54        585.53         9.11 o                         
   7  -8  11         79.98         73.85         6.80 o                         
   8  -8  11         19.57         21.41         3.68 o                         
   9  -8  11        429.88        451.99        11.41 o                         
  -4  -7  11        119.23        101.01         8.34 o                         
  -3  -7  11        570.86        591.78        11.26 o                         
  -2  -7  11        903.96        929.67        14.80 o                         
  -1  -7  11         77.73         62.01         3.66 o                         
   0  -7  11        132.91        132.93         5.43 o                         
   1  -7  11        910.39        947.60        11.44 o                         
   2  -7  11        321.10        286.57         8.57 o                         
   3  -7  11         19.29         17.45         1.67 o                         
   4  -7  11       1349.58       1346.82        13.98 o                         
   5  -7  11        392.56        376.18         8.59 o                         
   6  -7  11         73.60         65.87         2.43 o                         
   7  -7  11        585.84        598.16        11.25 o                         
   8  -7  11        166.79        164.45         6.91 o                         
   9  -7  11         26.82         24.25         4.67 o                         
  -5  -6  11        227.83        202.63         9.07 o                         
  -4  -6  11       1144.11       1156.50        17.24 o                         
  -3  -6  11         15.59         10.44         2.47 o                         
  -2  -6  11        374.90        363.92        11.25 o                         
  -1  -6  11        836.72        812.81        12.61 o                         
   0  -6  11         86.95        104.08         4.06 o                         
   1  -6  11         39.90         31.77         1.88 o                         
   2  -6  11        268.56        295.07         3.98 o                         
   3  -6  11        418.51        461.33         4.57 o                         
   4  -6  11        426.29        384.07         6.22 o                         
   5  -6  11        125.70        122.45         4.17 o                         
   6  -6  11       1272.57       1272.15        12.97 o                         
   7  -6  11        949.71        934.38        14.79 o                         
   8  -6  11          0.33         -1.06         3.50 o                         
   9  -6  11        460.77        442.05        10.70 o                         
  10  -6  11        312.86        314.51        12.45 o                         
  -6  -5  11        284.51        265.88         9.23 o                         
  -5  -5  11        357.27        351.28         9.09 o                         
  -4  -5  11          6.37          7.85         2.00 o                         
  -3  -5  11        335.29        330.14        19.64 o                         
  -2  -5  11       1424.65       1453.42        19.60 o                         
  -1  -5  11        200.96        178.16         3.45 o                         
   0  -5  11       1104.77       1101.79         9.78 o                         
   1  -5  11       4429.74       4414.26        31.02 o                         
   2  -5  11        945.96        995.73         8.37 o                         
   3  -5  11        600.55        592.43         5.28 o                         
   4  -5  11       2322.10       2334.40        18.70 o                         
   5  -5  11        309.73        329.22         4.63 o                         
   6  -5  11        332.18        326.90         5.30 o                         
   7  -5  11        293.22        286.18         6.63 o                         
   8  -5  11        267.15        263.51         7.21 o                         
   9  -5  11        234.40        235.81         7.32 o                         
  10  -5  11         29.78         19.49         4.24 o                         
  -7  -4  11        580.12        571.49        12.79 o                         
  -6  -4  11        171.50        170.50         7.84 o                         
  -5  -4  11        387.57        393.77         7.31 o                         
  -4  -4  11        544.65        535.19         7.73 o                         
  -3  -4  11        410.12        414.83         7.28 o                         
  -2  -4  11        493.56        475.34         5.93 o                         
  -1  -4  11        996.29       1059.15        10.30 o                         
   0  -4  11       1555.48       1614.17        13.67 o                         
   1  -4  11        271.88        267.96         3.14 o                         
   2  -4  11        471.60        487.31         4.53 o                         
   3  -4  11        834.31        820.64         7.33 o                         
   4  -4  11        205.09        207.57         3.33 o                         
   5  -4  11         38.86         34.65         1.67 o                         
   6  -4  11        796.55        802.84         8.77 o                         
   7  -4  11        650.78        656.70        18.87 o                         
   8  -4  11         84.65         67.96         3.82 o                         
   9  -4  11        652.14        644.10        11.40 o                         
  -7  -3  11          7.70         10.05         2.86 o                         
  -6  -3  11        272.34        291.88         6.60 o                         
  -5  -3  11        333.50        345.77         5.58 o                         
  -4  -3  11        909.52        894.24         9.14 o                         
  -3  -3  11        273.77        270.38         4.79 o                         
  -2  -3  11       1520.49       1489.77        12.51 o                         
  -1  -3  11       3040.96       3043.35        22.29 o                         
   0  -3  11        175.56        165.53         2.12 o                         
   1  -3  11        945.76        926.42         7.87 o                         
   2  -3  11       1790.96       1866.22        14.75 o                         
   3  -3  11          3.82          2.53         0.82 o                         
   4  -3  11        428.15        433.49         4.66 o                         
   5  -3  11        651.45        675.43         6.63 o                         
   6  -3  11          0.51         -1.91         1.91 o                         
   7  -3  11         12.86         10.96         4.41 o                         
   8  -3  11        873.31        876.17        13.05 o                         
   9  -3  11        642.06        654.52        11.50 o                         
  -8  -2  11        189.30        180.68         9.13 o                         
  -7  -2  11       1396.09       1416.43        18.33 o                         
  -6  -2  11        119.00        122.33         3.87 o                         
  -5  -2  11        119.81        110.33         3.19 o                         
  -4  -2  11        818.83        849.36         7.20 o                         
  -3  -2  11        541.25        553.27         5.28 o                         
  -2  -2  11        317.81        312.06         3.58 o                         
  -1  -2  11        156.67        172.33         2.36 o                         
   0  -2  11       1436.04       1478.96        12.93 o                         
   1  -2  11       3086.98       3088.66        23.58 o                         
   2  -2  11          9.21          8.42         0.78 o                         
   3  -2  11        982.50        999.33         9.57 o                         
   4  -2  11       1033.34       1041.39         8.81 o                         
   5  -2  11        254.93        256.41         3.78 o                         
   6  -2  11         86.20         94.41         3.23 o                         
   7  -2  11        481.95        492.09         8.68 o                         
   8  -2  11        160.93        174.09         6.93 o                         
   9  -2  11        110.41         97.69         5.52 o                         
  -9  -1  11         81.17         73.38         6.07 o                         
  -8  -1  11        799.83        831.75        17.89 o                         
  -7  -1  11         26.74         31.16         4.39 o                         
  -6  -1  11        435.31        408.36         9.83 o                         
  -5  -1  11       3024.35       3079.45        25.93 o                         
  -4  -1  11          1.26          4.19         0.72 o                         
  -3  -1  11        206.09        206.76         2.45 o                         
  -2  -1  11        127.36        119.15         1.62 o                         
  -1  -1  11        798.24        763.03         7.27 o                         
   0  -1  11       1382.67       1464.53        11.02 o                         
   1  -1  11        626.88        655.59         5.11 o                         
   2  -1  11       2199.28       2211.97        15.99 o                         
   3  -1  11       1349.40       1385.24        12.33 o                         
   4  -1  11         76.60         81.37         2.18 o                         
   5  -1  11        891.67        934.18         7.59 o                         
   6  -1  11        689.91        711.73         7.41 o                         
   7  -1  11          5.74          2.49         2.19 o                         
   8  -1  11         77.51         74.32         5.00 o                         
   9  -1  11        136.51        140.12         7.55 o                         
  -9   0  11         48.45         53.49         6.03 o                         
  -8   0  11         18.99         19.64         4.73 o                         
  -7   0  11        226.54        233.06         6.47 o                         
  -6   0  11       1442.77       1450.74        16.65 o                         
  -5   0  11          5.03          5.20         0.79 o                         
  -4   0  11        621.58        629.74         5.44 o                         
  -3   0  11       1826.70       1831.35        18.22 o                         
  -2   0  11        218.92        188.94         4.51 o                         
  -1   0  11        498.32        490.58         6.50 o                         
   0   0  11       4938.01       4788.65        36.91 o                         
   1   0  11       1844.21       1917.79        16.84 o                         
   2   0  11          5.46          3.02         0.63 o                         
   3   0  11       1485.67       1507.38        11.84 o                         
   4   0  11        282.00        316.90         5.45 o                         
   5   0  11        892.50        880.60         7.55 o                         
   6   0  11         18.92         17.49         1.87 o                         
   7   0  11        852.27        872.58        12.72 o                         
   8   0  11        229.54        227.34         8.19 o                         
  -9   1  11        278.69        283.32        10.92 o                         
  -8   1  11        501.09        516.47        11.70 o                         
  -7   1  11         75.84         80.22         5.37 o                         
  -6   1  11         62.05         59.10         2.80 o                         
  -5   1  11        817.94        834.20         7.73 o                         
  -4   1  11       1840.32       1894.74        15.01 o                         
  -3   1  11        161.63        165.60         3.07 o                         
  -2   1  11       1177.07       1238.61        26.94 o                         
  -1   1  11       1121.75       1053.03        10.54 o                         
   0   1  11       1291.92       1318.80        10.21 o                         
   1   1  11        271.12        272.01         2.86 o                         
   2   1  11       2742.78       2680.09        18.30 o                         
   3   1  11       1105.39       1105.06         8.60 o                         
   4   1  11          1.66          0.76         0.88 o                         
   5   1  11        465.56        467.54         5.27 o                         
   6   1  11        161.48        162.62         3.60 o                         
   7   1  11         67.41         61.52         3.04 o                         
   8   1  11         96.07         67.90         7.06 o                         
 -10   2  11        420.63        432.41        16.59 o                         
  -9   2  11        441.59        438.53        11.31 o                         
  -8   2  11        128.46        134.06         9.94 o                         
  -7   2  11        595.48        580.67        11.46 o                         
  -6   2  11       1445.33       1462.54        14.33 o                         
  -5   2  11       1126.54       1190.06        10.28 o                         
  -4   2  11         35.66         39.21         1.64 o                         
  -3   2  11        861.35        866.51         8.06 o                         
  -2   2  11       1370.86       1420.88        11.10 o                         
  -1   2  11        398.46        406.68         4.00 o                         
   0   2  11         97.42         92.09         1.67 o                         
   1   2  11       1030.95       1023.90         8.12 o                         
   2   2  11       2144.77       2163.07        16.61 o                         
   3   2  11         79.05         79.45         2.44 o                         
   4   2  11       1288.30       1291.43        11.41 o                         
   5   2  11        313.10        307.69         4.67 o                         
   6   2  11        219.47        228.43         5.25 o                         
   7   2  11        475.13        467.25         9.31 o                         
 -10   3  11        107.60         87.49         7.73 o                         
  -9   3  11          0.77         -1.63         3.05 o                         
  -8   3  11        350.05        341.66         9.82 o                         
  -7   3  11       1213.15       1201.13        14.72 o                         
  -6   3  11        102.27        112.06         2.49 o                         
  -5   3  11        153.62        155.46         2.20 o                         
  -4   3  11       2077.25       2095.11        14.35 o                         
  -3   3  11       1076.49       1078.74         9.15 o                         
  -2   3  11          0.37          1.73         0.62 o                         
  -1   3  11       3202.95       3126.09        22.77 o                         
   0   3  11        831.50        855.15         8.51 o                         
   1   3  11        843.18        815.40         7.51 o                         
   2   3  11        609.23        612.89         6.75 o                         
   3   3  11          6.56          6.68         1.33 o                         
   4   3  11         59.71         61.40         3.25 o                         
   5   3  11          4.08          3.42         1.82 o                         
   6   3  11        229.43        240.82         7.09 o                         
   7   3  11        546.29        559.76        12.51 o                         
 -10   4  11        471.95        474.06        16.53 o                         
  -9   4  11        570.24        584.55        16.87 o                         
  -8   4  11          0.74          1.98         1.35 o                         
  -7   4  11        576.37        560.58         6.65 o                         
  -6   4  11        287.01        292.97         3.45 o                         
  -5   4  11         78.96         78.65         1.60 o                         
  -4   4  11        116.42        118.35         2.29 o                         
  -3   4  11        197.26        177.53         2.75 o                         
  -2   4  11       3688.42       3721.35        25.85 o                         
  -1   4  11       3038.46       3022.44        23.92 o                         
   0   4  11        359.04        355.51         4.34 o                         
   1   4  11       5264.20       5303.54        51.67 o                         
   2   4  11        499.71        494.73         5.84 o                         
   3   4  11        188.66        186.01         4.47 o                         
   4   4  11        687.05        676.91         9.46 o                         
   5   4  11        107.13        113.28         5.66 o                         
   6   4  11         88.89         86.85         8.25 o                         
 -10   5  11        583.48        562.36        14.72 o                         
  -9   5  11         58.19         43.16         5.83 o                         
  -8   5  11        771.21        769.25        10.26 o                         
  -7   5  11       1502.28       1518.13        17.85 o                         
  -6   5  11         81.44         74.33         2.79 o                         
  -5   5  11       1773.91       1777.00        16.13 o                         
  -4   5  11       2416.13       2476.21        19.93 o                         
  -3   5  11       1037.53       1064.09         9.07 o                         
  -2   5  11        210.29        198.50         2.69 o                         
  -1   5  11        181.07        205.63         3.34 o                         
   0   5  11        728.53        769.08         7.61 o                         
   1   5  11        160.43        162.16         3.67 o                         
   2   5  11        219.28        216.66         4.72 o                         
   3   5  11        965.00       1009.01        12.99 o                         
   4   5  11        135.87        122.68        10.57 o                         
   5   5  11          9.39         11.61         3.73 o                         
 -10   6  11          1.03         -1.24         6.69 o                         
  -9   6  11        774.75        793.35        13.65 o                         
  -8   6  11        294.98        294.03         6.62 o                         
  -7   6  11        121.64        108.74         3.74 o                         
  -6   6  11        477.15        484.46         7.09 o                         
  -5   6  11        952.07        955.45        10.71 o                         
  -4   6  11       1145.51       1130.26        12.03 o                         
  -3   6  11        311.08        297.61         4.03 o                         
  -2   6  11        536.98        541.72         6.85 o                         
  -1   6  11        287.52        315.50         5.38 o                         
   0   6  11        124.72        110.08         3.89 o                         
   1   6  11        570.64        564.43         8.43 o                         
   2   6  11        404.78        412.22        10.10 o                         
   3   6  11          1.76         -2.23         2.52 o                         
   4   6  11        313.89        301.15         9.11 o                         
 -10   7  11        607.87        626.84        15.73 o                         
  -9   7  11        304.16        280.33         8.40 o                         
  -8   7  11         35.22         36.75         4.82 o                         
  -7   7  11       1146.78       1188.05        15.39 o                         
  -6   7  11        104.04         96.52         4.13 o                         
  -5   7  11          7.51          7.45         1.80 o                         
  -4   7  11        233.99        236.20         5.67 o                         
  -3   7  11        271.92        275.57         4.26 o                         
  -2   7  11        338.09        334.13         5.32 o                         
  -1   7  11        399.25        385.26         7.10 o                         
   0   7  11        580.37        567.66         9.88 o                         
   1   7  11        214.97        212.29         7.88 o                         
   2   7  11        185.69        186.52         8.86 o                         
   3   7  11        257.60        255.58         8.67 o                         
  -9   8  11        297.58        292.38        10.14 o                         
  -8   8  11        746.55        748.37        17.19 o                         
  -7   8  11         53.81         49.62         6.42 o                         
  -6   8  11        135.13        131.70         9.09 o                         
  -5   8  11        704.60        700.72        13.65 o                         
  -4   8  11        223.89        225.11         5.28 o                         
  -3   8  11         26.44         28.25         2.07 o                         
  -2   8  11        580.25        592.57         8.66 o                         
  -1   8  11        850.03        858.87        11.60 o                         
   0   8  11         12.87         10.29         3.48 o                         
   1   8  11         72.15         59.97         4.24 o                         
   2   8  11         35.62         31.74         3.75 o                         
  -9   9  11        131.84        116.20        15.79 o                         
  -8   9  11         78.73         66.97         5.25 o                         
  -7   9  11        133.34        122.23         7.36 o                         
  -6   9  11        428.42        420.83        10.52 o                         
  -5   9  11          8.01          6.85         2.87 o                         
  -4   9  11        141.42        140.73         6.73 o                         
  -3   9  11       1095.59       1119.27        16.89 o                         
  -2   9  11        508.85        512.87        10.36 o                         
  -1   9  11         93.46         95.89         6.88 o                         
   0   9  11        112.59        100.20         5.73 o                         
   1   9  11         22.76         14.84         6.03 o                         
  -8  10  11        384.61        347.35        14.40 o                         
  -7  10  11         13.52          8.91         5.24 o                         
  -6  10  11         38.03         33.85         4.49 o                         
  -5  10  11        152.39        136.84        10.70 o                         
  -4  10  11        334.63        325.15        10.95 o                         
  -3  10  11         65.32         59.22         5.58 o                         
  -2  10  11        191.13        198.87         9.69 o                         
  -1  10  11        429.90        422.47        10.92 o                         
  -6  11  11        242.47        233.32        14.65 o                         
  -5  11  11          3.73          0.75        18.51 o                         
  -4  11  11          1.62         -5.20         5.31 o                         
   3 -11  12         52.03         36.82         5.11 o                         
   4 -11  12         52.18         42.86         4.94 o                         
   5 -11  12        381.66        367.88        11.12 o                         
   6 -11  12        216.37        195.82        13.20 o                         
   0 -10  12        281.51        294.11         9.85 o                         
   1 -10  12        211.18        205.85         8.26 o                         
   2 -10  12         65.11         58.24         4.66 o                         
   3 -10  12        413.17        408.39         9.04 o                         
   4 -10  12        209.34        204.06         7.01 o                         
   5 -10  12         32.44         31.78         3.52 o                         
   6 -10  12        154.13        146.14         7.72 o                         
   7 -10  12        350.83        355.39        10.41 o                         
  -2  -9  12        228.97        215.58        13.27 o                         
  -1  -9  12        129.19        126.16         7.41 o                         
   0  -9  12         83.19         67.53         6.95 o                         
   1  -9  12        201.67        208.37         6.45 o                         
   2  -9  12        302.48        313.98         7.34 o                         
   3  -9  12        458.67        449.07        15.33 o                         
   4  -9  12         59.11         63.93         5.59 o                         
   5  -9  12        455.88        454.44         8.51 o                         
   6  -9  12        212.59        206.57         5.44 o                         
   7  -9  12          6.85          5.72         3.42 o                         
   8  -9  12        211.21        203.72         8.47 o                         
  -3  -8  12        325.53        304.98        11.32 o                         
  -2  -8  12        205.39        209.99         9.17 o                         
  -1  -8  12          0.71         -0.95         2.81 o                         
   0  -8  12        217.42        216.52         7.34 o                         
   1  -8  12        333.60        326.77         7.82 o                         
   2  -8  12         54.84         52.06         4.69 o                         
   3  -8  12        354.74        362.23         7.09 o                         
   4  -8  12        510.31        511.88         6.82 o                         
   5  -8  12         53.57         57.10         3.79 o                         
   6  -8  12         71.87         69.13         5.53 o                         
   7  -8  12        350.93        339.41         8.73 o                         
   8  -8  12        257.61        254.34         8.40 o                         
   9  -8  12          1.08          1.65         4.16 o                         
  -4  -7  12        373.56        385.15        13.92 o                         
  -3  -7  12          1.31         -0.56         2.87 o                         
  -2  -7  12         41.56         38.54         3.54 o                         
  -1  -7  12        529.14        527.50        21.24 o                         
   0  -7  12        150.97        139.64         7.27 o                         
   1  -7  12        118.96        124.57         4.15 o                         
   2  -7  12        816.43        812.39        10.21 o                         
   3  -7  12        498.14        492.03         7.75 o                         
   4  -7  12          1.60          1.69         1.26 o                         
   5  -7  12        260.99        248.13         4.68 o                         
   6  -7  12        513.46        523.91         8.19 o                         
   7  -7  12         27.15         22.91         3.20 o                         
   8  -7  12          8.95          8.55         3.22 o                         
   9  -7  12        235.10        245.08         8.92 o                         
  -5  -6  12         65.58         56.98         5.71 o                         
  -4  -6  12        177.22        178.84         8.40 o                         
  -3  -6  12        532.72        537.85        10.02 o                         
  -2  -6  12        658.80        674.70        11.38 o                         
  -1  -6  12          0.00         -0.21         1.71 o                         
   0  -6  12        323.37        311.38         5.13 o                         
   1  -6  12       1483.55       1567.94        14.28 o                         
   2  -6  12        745.86        712.51         8.44 o                         
   3  -6  12         52.16         58.62         2.42 o                         
   4  -6  12       1841.02       1843.48        15.94 o                         
   5  -6  12       1382.03       1329.91        14.77 o                         
   6  -6  12         23.43         17.95         2.55 o                         
   7  -6  12        620.29        624.99        11.54 o                         
   8  -6  12        205.78        204.99         7.23 o                         
   9  -6  12          4.82         -0.70         3.71 o                         
  -6  -5  12         56.33         43.16         4.93 o                         
  -5  -5  12        162.01        170.14         7.86 o                         
  -4  -5  12       1631.62       1684.24        22.62 o                         
  -3  -5  12        465.30        471.30         8.79 o                         
  -2  -5  12        349.34        343.86         7.04 o                         
  -1  -5  12       1194.44       1174.66        16.41 o                         
   0  -5  12        743.45        774.31         7.52 o                         
   1  -5  12         14.13         17.25         1.63 o                         
   2  -5  12       1164.60       1167.40        10.14 o                         
   3  -5  12        850.11        907.69         7.67 o                         
   4  -5  12        465.57        452.64         5.71 o                         
   5  -5  12        171.49        185.03         3.89 o                         
   6  -5  12        776.77        773.01        10.16 o                         
   7  -5  12         94.44         84.60         4.50 o                         
   8  -5  12         59.59         59.24         4.04 o                         
   9  -5  12        367.18        367.87         8.85 o                         
  -7  -4  12          0.20         -3.86         3.86 o                         
  -6  -4  12        166.12        158.35         7.05 o                         
  -5  -4  12        510.50        499.95        10.20 o                         
  -4  -4  12         62.75         53.28         4.78 o                         
  -3  -4  12        302.14        297.29         6.22 o                         
  -2  -4  12        372.13        390.47         5.29 o                         
  -1  -4  12        342.49        349.70         4.75 o                         
   0  -4  12          1.75          1.56         1.19 o                         
   1  -4  12        361.55        351.83         3.89 o                         
   2  -4  12        466.05        469.08         4.73 o                         
   3  -4  12         56.21         46.60         2.02 o                         
   4  -4  12        979.32        978.36         9.53 o                         
   5  -4  12       1026.80       1034.32         9.21 o                         
   6  -4  12        410.73        403.21         8.02 o                         
   7  -4  12        707.23        725.77        11.29 o                         
   8  -4  12       1892.88       1935.47        23.85 o                         
   9  -4  12         92.44         81.87         5.48 o                         
  -7  -3  12        152.68        154.47         6.33 o                         
  -6  -3  12        242.03        225.28         5.97 o                         
  -5  -3  12          1.09          3.95         1.61 o                         
  -4  -3  12        501.58        512.08         6.06 o                         
  -3  -3  12       2013.49       1984.65        16.24 o                         
  -2  -3  12          4.14          3.97         1.33 o                         
  -1  -3  12       2745.64       2747.83        20.29 o                         
   0  -3  12       1920.16       1923.37        14.02 o                         
   1  -3  12        247.82        232.72         2.84 o                         
   2  -3  12       1554.77       1579.79        12.13 o                         
   3  -3  12        452.37        472.85         5.02 o                         
   4  -3  12          1.06          2.11         1.21 o                         
   5  -3  12          1.69          1.80         1.52 o                         
   6  -3  12         98.02         88.66         3.14 o                         
   7  -3  12        763.94        745.19        14.18 o                         
   8  -3  12        232.69        222.73         8.98 o                         
   9  -3  12         51.70         45.76         5.28 o                         
  -8  -2  12        105.64        111.92         7.87 o                         
  -7  -2  12         98.08        103.32         5.04 o                         
  -6  -2  12        530.41        518.21         8.40 o                         
  -5  -2  12        214.75        229.51         4.21 o                         
  -4  -2  12         78.27         77.84         1.97 o                         
  -3  -2  12        152.05        160.20         2.74 o                         
  -2  -2  12       2356.67       2415.68        18.82 o                         
  -1  -2  12       4296.58       4270.43        31.77 o                         
   0  -2  12         52.42         54.04         1.52 o                         
   1  -2  12        472.75        455.27         4.35 o                         
   2  -2  12       1278.69       1241.00        10.19 o                         
   3  -2  12        191.97        191.49         3.14 o                         
   4  -2  12        130.80        129.70         2.77 o                         
   5  -2  12       1366.60       1358.89        11.35 o                         
   6  -2  12         74.11         68.63         3.05 o                         
   7  -2  12         36.36         31.05         3.08 o                         
   8  -2  12         16.83         13.96         3.56 o                         
   9  -2  12         29.37         25.33         4.17 o                         
  -8  -1  12         41.26         47.20         4.92 o                         
  -7  -1  12       1237.05       1253.58        26.11 o                         
  -6  -1  12        919.66        915.42        12.41 o                         
  -5  -1  12         65.47         64.54         3.08 o                         
  -4  -1  12       1445.76       1473.81        11.17 o                         
  -3  -1  12       2699.77       2771.14        21.13 o                         
  -2  -1  12        723.52        744.79         7.58 o                         
  -1  -1  12        593.56        603.01         7.73 o                         
   0  -1  12       1900.61       1940.68        14.97 o                         
   1  -1  12        776.93        746.78         5.76 o                         
   2  -1  12        328.07        333.98         3.85 o                         
   3  -1  12        439.90        456.27         4.66 o                         
   4  -1  12        704.51        714.92         6.50 o                         
   5  -1  12        128.44        126.53         3.10 o                         
   6  -1  12        399.32        409.72         7.36 o                         
   7  -1  12        577.75        563.55         9.71 o                         
   8  -1  12          3.50          4.12         3.40 o                         
   9  -1  12         75.63         79.26         6.83 o                         
  -9   0  12        185.02        187.01        12.14 o                         
  -8   0  12        672.56        686.26        14.74 o                         
  -7   0  12         71.18         71.68         4.35 o                         
  -6   0  12          5.12          3.18         2.08 o                         
  -5   0  12       1279.62       1286.00        10.68 o                         
  -4   0  12        460.93        476.97         4.42 o                         
  -3   0  12         81.24         76.67         2.75 o                         
  -2   0  12       1008.67       1030.91        30.27 o                         
  -1   0  12        819.56        801.63         9.69 o                         
   0   0  12        401.99        463.19         4.01 o                         
   1   0  12       2613.46       2694.00        25.42 o                         
   2   0  12       1536.79       1569.59        12.70 o                         
   3   0  12         10.79         10.41         1.31 o                         
   4   0  12        123.84        124.39         2.30 o                         
   5   0  12        655.26        664.77         6.16 o                         
   6   0  12        532.12        544.77         7.39 o                         
   7   0  12        107.70        110.29         6.22 o                         
   8   0  12        401.18        408.51        10.39 o                         
  -9   1  12        273.07        274.60         9.97 o                         
  -8   1  12         24.99         20.38         3.77 o                         
  -7   1  12        356.75        368.33         7.63 o                         
  -6   1  12        349.79        356.92         6.01 o                         
  -5   1  12        151.22        149.88         2.67 o                         
  -4   1  12          4.81          6.08         0.70 o                         
  -3   1  12       1065.38       1037.63        12.44 o                         
  -2   1  12        289.02        272.08         6.63 o                         
  -1   1  12        337.10        340.44         5.08 o                         
   0   1  12       1919.30       1965.29        14.64 o                         
   1   1  12        532.91        549.96         4.87 o                         
   2   1  12        425.23        404.35         4.03 o                         
   3   1  12        486.69        497.96         4.70 o                         
   4   1  12        683.60        713.17         7.01 o                         
   5   1  12        294.35        304.32         4.44 o                         
   6   1  12         42.28         39.93         2.34 o                         
   7   1  12        588.68        577.68         8.54 o                         
   8   1  12        259.58        265.22        11.82 o                         
  -9   2  12        221.14        216.72         8.71 o                         
  -8   2  12        896.04        908.77        16.54 o                         
  -7   2  12        178.94        174.60         5.80 o                         
  -6   2  12          0.59          2.26         2.23 o                         
  -5   2  12         98.29         96.63         2.22 o                         
  -4   2  12       1299.90       1285.09        10.85 o                         
  -3   2  12        391.32        385.34         5.77 o                         
  -2   2  12       2308.30       2352.58        21.41 o                         
  -1   2  12       2770.65       2795.72        24.78 o                         
   0   2  12          0.43          1.40         0.66 o                         
   1   2  12         41.09         47.59         1.41 o                         
   2   2  12         98.26         82.88         1.58 o                         
   3   2  12        321.50        337.55         6.08 o                         
   4   2  12        153.63        148.99         3.05 o                         
   5   2  12        561.60        569.70         6.96 o                         
   6   2  12        740.87        740.36         9.47 o                         
   7   2  12          0.12          0.03         3.07 o                         
 -10   3  12        487.90        475.78        16.99 o                         
  -9   3  12        289.28        288.46         8.85 o                         
  -8   3  12         11.75         11.72         2.92 o                         
  -7   3  12        269.36        265.49         5.08 o                         
  -6   3  12       1034.17       1056.16        10.14 o                         
  -5   3  12        473.33        477.96         4.70 o                         
  -4   3  12         75.49         76.96         1.83 o                         
  -3   3  12       1062.12       1091.69         9.29 o                         
  -2   3  12       2637.96       2686.54        18.82 o                         
  -1   3  12         22.81         19.35         1.30 o                         
   0   3  12        656.11        654.03         7.00 o                         
   1   3  12         37.89         31.08         1.56 o                         
   2   3  12         15.15         17.76         1.64 o                         
   3   3  12         45.04         40.98         3.00 o                         
   4   3  12         62.19         65.05         3.22 o                         
   5   3  12        810.10        828.93        10.74 o                         
   6   3  12         13.65          4.05         3.85 o                         
   7   3  12        362.45        357.27        13.20 o                         
 -10   4  12         45.89         47.81         7.09 o                         
  -9   4  12        335.01        332.96        13.14 o                         
  -8   4  12        224.48        222.59         5.90 o                         
  -7   4  12        453.32        435.54         7.29 o                         
  -6   4  12         24.29         21.46         1.18 o                         
  -5   4  12         23.37         24.04         1.24 o                         
  -4   4  12       1874.09       1939.71        14.88 o                         
  -3   4  12       2073.91       2046.23        16.48 o                         
  -2   4  12         27.39         24.09         1.52 o                         
  -1   4  12       2564.45       2563.43        20.65 o                         
   0   4  12       2175.51       2115.30        16.77 o                         
   1   4  12        269.76        237.85         3.75 o                         
   2   4  12       1384.12       1406.22        14.18 o                         
   3   4  12        131.16        139.58         6.06 o                         
   4   4  12         27.78         28.46         3.28 o                         
   5   4  12          8.80          8.31         3.48 o                         
   6   4  12        321.92        321.46        14.85 o                         
 -10   5  12        285.87        280.24        11.50 o                         
  -9   5  12       1036.53       1033.74        22.17 o                         
  -8   5  12         25.67         23.01         2.45 o                         
  -7   5  12        425.35        424.48         6.19 o                         
  -6   5  12        197.96        199.90         4.61 o                         
  -5   5  12        525.42        545.52         8.00 o                         
  -4   5  12        153.01        157.84         2.83 o                         
  -3   5  12         38.62         38.31         3.18 o                         
  -2   5  12        991.60       1020.70         8.42 o                         
  -1   5  12        119.27        108.59         2.67 o                         
   0   5  12        502.92        497.62         6.07 o                         
   1   5  12       1148.79       1151.90        11.65 o                         
   2   5  12        182.09        176.92         4.63 o                         
   3   5  12        126.50        123.94         5.22 o                         
   4   5  12        246.68        246.77         7.83 o                         
   5   5  12        393.01        398.18        11.85 o                         
 -10   6  12        271.05        268.22        11.43 o                         
  -9   6  12         83.47         73.04         5.69 o                         
  -8   6  12        318.29        318.24         6.94 o                         
  -7   6  12        247.48        242.25         5.30 o                         
  -6   6  12         95.28         96.13         3.74 o                         
  -5   6  12        143.99        136.44         3.75 o                         
  -4   6  12        160.93        162.05         3.46 o                         
  -3   6  12       1057.56       1059.32        10.26 o                         
  -2   6  12          4.64          4.40         1.58 o                         
  -1   6  12       1707.60       1702.03        16.97 o                         
   0   6  12        833.53        843.68        10.77 o                         
   1   6  12          5.96          2.47         2.88 o                         
   2   6  12        135.52        127.21         5.59 o                         
   3   6  12        429.24        426.50        12.45 o                         
   4   6  12         68.79         62.99         4.81 o                         
 -10   7  12          0.32         -4.76         4.76 o                         
  -9   7  12        797.12        802.23        16.23 o                         
  -8   7  12        198.27        184.74         6.57 o                         
  -7   7  12          0.29          0.37         4.02 o                         
  -6   7  12        570.61        588.94         9.10 o                         
  -5   7  12        419.11        444.22         7.54 o                         
  -4   7  12        153.26        142.34         3.21 o                         
  -3   7  12        134.80        140.26         4.22 o                         
  -2   7  12        474.89        475.24         7.08 o                         
  -1   7  12        425.72        418.51         7.67 o                         
   0   7  12          2.74         -0.31         2.05 o                         
   1   7  12        156.59        142.61         5.69 o                         
   2   7  12        416.53        422.59         9.82 o                         
   3   7  12         48.62         38.24         8.01 o                         
  -9   8  12         70.14         50.92         6.70 o                         
  -8   8  12         25.22         14.22         3.98 o                         
  -7   8  12        769.20        813.90        15.80 o                         
  -6   8  12        699.53        684.60        11.69 o                         
  -5   8  12         14.83          8.54         2.18 o                         
  -4   8  12        456.62        469.19         7.83 o                         
  -3   8  12       1014.99       1054.22        11.73 o                         
  -2   8  12        200.58        192.20         4.82 o                         
  -1   8  12        304.91        298.34        11.32 o                         
   0   8  12        130.02        134.87         6.42 o                         
   1   8  12         78.49         63.11         3.88 o                         
   2   8  12         72.55         72.74         5.10 o                         
  -9   9  12        166.42        150.19         9.77 o                         
  -8   9  12        343.74        348.15        14.43 o                         
  -7   9  12          5.85          4.97         3.76 o                         
  -6   9  12         59.59         57.89         4.43 o                         
  -5   9  12        347.68        352.85         9.16 o                         
  -4   9  12        710.54        691.54        18.81 o                         
  -3   9  12          0.83         -1.67         3.98 o                         
  -2   9  12        478.55        483.86        10.29 o                         
  -1   9  12        391.62        398.68        11.79 o                         
   0   9  12         43.45         37.62         4.37 o                         
   1   9  12        478.28        429.04        23.50 o                         
  -7  10  12        114.65        112.37         9.86 o                         
  -6  10  12        313.64        304.99        13.79 o                         
  -5  10  12         17.04          9.25         6.45 o                         
  -4  10  12        168.75        176.30         9.48 o                         
  -3  10  12        631.74        633.82        15.41 o                         
  -2  10  12        100.59         81.99         9.33 o                         
  -1  10  12        145.38        149.06        12.95 o                         
   4 -11  13        151.59        131.15         8.75 o                         
   1 -10  13        240.97        252.31         9.00 o                         
   2 -10  13         51.71         45.97         3.95 o                         
   3 -10  13        148.49        158.79         8.40 o                         
   4 -10  13        232.62        230.49         7.30 o                         
   5 -10  13        384.16        399.28        10.51 o                         
   6 -10  13        344.42        319.72         9.98 o                         
   7 -10  13         29.67         19.87         4.61 o                         
  -1  -9  13        385.55        387.30        10.37 o                         
   0  -9  13        638.48        626.99        12.43 o                         
   1  -9  13         27.81         24.04         3.11 o                         
   2  -9  13          0.20         -0.64         2.48 o                         
   3  -9  13        384.93        395.11         8.23 o                         
   4  -9  13        125.30        125.79         5.37 o                         
   5  -9  13        141.61        132.08         5.37 o                         
   6  -9  13        362.08        363.53         9.35 o                         
   7  -9  13        485.48        471.17        10.69 o                         
   8  -9  13        165.91        155.80         8.36 o                         
  -3  -8  13          0.97          4.05         4.79 o                         
  -2  -8  13        392.09        368.63        10.60 o                         
  -1  -8  13        791.61        795.28        14.23 o                         
   0  -8  13          5.89          4.96         2.82 o                         
   1  -8  13        170.30        179.61         5.63 o                         
   2  -8  13        283.92        285.95         6.05 o                         
   3  -8  13         12.98         11.26         2.68 o                         
   4  -8  13          4.88          2.63         2.03 o                         
   5  -8  13        241.51        245.03         6.66 o                         
   6  -8  13        163.86        151.93         5.97 o                         
   7  -8  13          3.65          6.82         3.16 o                         
   8  -8  13        134.43        106.02         8.80 o                         
   9  -8  13        297.99        270.76        12.09 o                         
  -4  -7  13         66.75         59.69         5.69 o                         
  -3  -7  13        210.66        219.74         7.36 o                         
  -2  -7  13        468.85        447.47         9.50 o                         
  -1  -7  13         17.50         10.56         2.77 o                         
   0  -7  13        211.04        203.97         6.11 o                         
   1  -7  13        875.13        871.34        11.91 o                         
   2  -7  13         26.35         17.27         2.05 o                         
   3  -7  13        153.52        140.03         4.02 o                         
   4  -7  13        830.47        833.76        13.74 o                         
   5  -7  13         83.59         76.36         4.60 o                         
   6  -7  13        114.13        114.01         5.09 o                         
   7  -7  13        375.95        382.78         9.08 o                         
   8  -7  13        165.04        166.53         7.33 o                         
   9  -7  13          0.01         -2.98         4.05 o                         
  -5  -6  13        193.43        178.76         8.46 o                         
  -4  -6  13        433.04        456.20        12.07 o                         
  -3  -6  13          9.97          4.01         2.59 o                         
  -2  -6  13        174.25        181.87         6.66 o                         
  -1  -6  13        545.53        529.83        13.20 o                         
   0  -6  13        282.18        283.63         5.59 o                         
   1  -6  13        243.21        253.26         4.66 o                         
   2  -6  13        624.23        597.23         7.72 o                         
   3  -6  13        798.81        825.40         8.91 o                         
   4  -6  13        398.34        384.88         6.70 o                         
   5  -6  13        367.83        367.33         6.30 o                         
   6  -6  13       1233.88       1247.29        19.99 o                         
   7  -6  13         56.60         44.38         3.66 o                         
   8  -6  13        191.99        188.89         7.36 o                         
   9  -6  13        260.81        257.96         9.26 o                         
  -6  -5  13        205.08        176.88         8.63 o                         
  -5  -5  13        227.19        215.52         8.49 o                         
  -4  -5  13          4.66          4.66         2.26 o                         
  -3  -5  13        383.64        397.57         8.99 o                         
  -2  -5  13        364.82        373.30         7.42 o                         
  -1  -5  13         65.63         62.77         3.31 o                         
   0  -5  13       1157.20       1168.48        11.03 o                         
   1  -5  13        460.72        457.87         5.20 o                         
   2  -5  13         66.58         75.73         2.57 o                         
   3  -5  13         55.82         46.13         1.81 o                         
   4  -5  13        228.29        225.65         5.10 o                         
   5  -5  13        306.32        316.33         6.02 o                         
   6  -5  13        337.58        321.46         6.85 o                         
   7  -5  13        735.67        749.14        37.09 o                         
   8  -5  13        522.26        513.78        11.39 o                         
   9  -5  13         86.82         83.80         8.58 o                         
  -6  -4  13          7.45          5.95         3.25 o                         
  -5  -4  13         62.18         65.42         4.37 o                         
  -4  -4  13        304.91        310.32         5.01 o                         
  -3  -4  13        268.51        271.92         6.02 o                         
  -2  -4  13        144.61        132.00         3.70 o                         
  -1  -4  13        530.48        531.95         6.26 o                         
   0  -4  13        486.01        481.55         5.18 o                         
   1  -4  13        339.58        327.87         3.82 o                         
   2  -4  13        516.52        535.84         5.28 o                         
   3  -4  13       1896.99       1892.46        15.18 o                         
   4  -4  13         89.74         84.54         2.84 o                         
   5  -4  13        634.46        636.31         7.05 o                         
   6  -4  13       1689.37       1713.55        18.95 o                         
   7  -4  13         23.72         27.90         3.46 o                         
   8  -4  13        163.15        144.07         6.03 o                         
   9  -4  13        327.13        310.93         8.53 o                         
  -7  -3  13          0.74         -0.23         3.30 o                         
  -6  -3  13        734.10        753.80        13.00 o                         
  -5  -3  13        928.60        936.26        11.51 o                         
  -4  -3  13        141.07        128.39         3.13 o                         
  -3  -3  13       1912.61       1903.36        16.66 o                         
  -2  -3  13       1555.82       1561.01        13.10 o                         
  -1  -3  13          7.12          4.95         1.21 o                         
   0  -3  13       1158.16       1171.35         9.07 o                         
   1  -3  13        153.09        129.30         2.58 o                         
   2  -3  13         30.50         31.64         1.35 o                         
   3  -3  13        266.59        248.11         3.50 o                         
   4  -3  13          0.79         -0.09         1.04 o                         
   5  -3  13       1756.01       1757.41        17.12 o                         
   6  -3  13        192.71        187.21         4.85 o                         
   7  -3  13        235.19        247.63         8.48 o                         
   8  -3  13       1165.43       1176.49        16.42 o                         
   9  -3  13         80.95         66.90         4.63 o                         
  -8  -2  13         68.90         54.27        14.68 o                         
  -7  -2  13        213.72        235.09         7.15 o                         
  -6  -2  13         54.31         55.07         3.15 o                         
  -5  -2  13        161.69        154.27         4.40 o                         
  -4  -2  13        185.07        195.08         3.23 o                         
  -3  -2  13       4541.36       4625.41        31.63 o                         
  -2  -2  13       2248.67       2294.09        17.91 o                         
  -1  -2  13       2305.42       2268.86        16.69 o                         
   0  -2  13       2888.46       2959.29        22.34 o                         
   1  -2  13         12.57         11.88         0.90 o                         
   2  -2  13       1777.85       1801.65        15.81 o                         
   3  -2  13         49.94         62.05         1.94 o                         
   4  -2  13       1013.87        988.75         9.26 o                         
   5  -2  13          4.80          0.80         1.29 o                         
   6  -2  13        338.37        351.89         5.90 o                         
   7  -2  13        731.00        721.67        14.52 o                         
   8  -2  13         43.00         39.92         3.51 o                         
   9  -2  13        139.80        143.64         7.39 o                         
  -8  -1  13        421.93        406.43        11.69 o                         
  -7  -1  13         91.87         92.64        11.96 o                         
  -6  -1  13        150.76        144.26         4.67 o                         
  -5  -1  13        688.82        668.96         7.82 o                         
  -4  -1  13        110.09        115.83         3.10 o                         
  -3  -1  13          8.19          8.46         0.83 o                         
  -2  -1  13        708.27        701.76         7.65 o                         
  -1  -1  13       1052.62       1052.91        11.27 o                         
   0  -1  13        181.79        186.44         2.24 o                         
   1  -1  13       3301.33       3429.96        23.76 o                         
   2  -1  13        654.44        681.67         6.72 o                         
   3  -1  13        406.01        399.60         4.37 o                         
   4  -1  13         93.17        104.32         2.63 o                         
   5  -1  13        885.24        905.50         9.49 o                         
   6  -1  13        600.08        596.33         8.05 o                         
   7  -1  13         90.02         83.53         6.65 o                         
   8  -1  13        484.21        499.30         9.88 o                         
  -9   0  13         42.70         35.75         5.27 o                         
  -8   0  13         53.97         49.61         4.80 o                         
  -7   0  13         67.27         65.63         8.53 o                         
  -6   0  13        449.12        461.28         7.98 o                         
  -5   0  13          3.42          3.24         1.06 o                         
  -4   0  13        890.78        916.94         7.53 o                         
  -3   0  13       1896.63       1923.74        21.44 o                         
  -2   0  13         81.99         81.13         2.80 o                         
  -1   0  13        881.11        931.04        10.19 o                         
   0   0  13       1380.28       1426.65        11.41 o                         
   1   0  13        417.43        432.05         4.03 o                         
   2   0  13        226.44        224.15         2.94 o                         
   3   0  13       1763.43       1793.43        13.95 o                         
   4   0  13        604.13        623.70         6.41 o                         
   5   0  13        254.46        250.70         4.00 o                         
   6   0  13        197.69        183.88         4.81 o                         
   7   0  13        578.99        574.56        10.39 o                         
   8   0  13         42.70         33.46         4.51 o                         
  -9   1  13        481.27        470.63        12.58 o                         
  -8   1  13        578.58        589.58        12.96 o                         
  -7   1  13         16.85         13.95         2.45 o                         
  -6   1  13         53.34         56.88         2.59 o                         
  -5   1  13        729.29        739.04         6.99 o                         
  -4   1  13       1501.33       1509.72        15.94 o                         
  -3   1  13          0.87          0.20         1.25 o                         
  -2   1  13       2540.72       2693.57        28.88 o                         
  -1   1  13       1453.84       1512.85        14.35 o                         
   0   1  13          0.09          4.02         1.54 o                         
   1   1  13        303.96        325.63         3.39 o                         
   2   1  13        647.02        667.25         5.92 o                         
   3   1  13          3.46          5.78         0.88 o                         
   4   1  13        110.51        110.40         2.36 o                         
   5   1  13        624.97        608.27         6.57 o                         
   6   1  13         93.22         88.27         3.42 o                         
   7   1  13          0.26         -0.03         2.81 o                         
  -9   2  13        639.58        625.83        13.91 o                         
  -8   2  13        102.21         90.84         5.78 o                         
  -7   2  13        765.48        762.14        11.82 o                         
  -6   2  13        720.81        733.38         8.09 o                         
  -5   2  13         34.94         37.72         1.51 o                         
  -4   2  13         51.11         55.78         2.60 o                         
  -3   2  13       1027.53       1035.73        11.45 o                         
  -2   2  13       1566.33       1621.69        16.88 o                         
  -1   2  13        102.80        100.09         2.33 o                         
   0   2  13        622.97        641.08         5.82 o                         
   1   2  13          1.13          2.06         0.72 o                         
   2   2  13        140.47        127.23         2.19 o                         
   3   2  13        655.05        666.54         8.56 o                         
   4   2  13        686.72        676.91         7.47 o                         
   5   2  13        101.33         96.80         3.66 o                         
   6   2  13        361.35        361.52         7.75 o                         
   7   2  13        254.42        251.18         9.09 o                         
 -10   3  13         65.77         60.93        12.14 o                         
  -9   3  13          1.39          0.76         7.53 o                         
  -8   3  13        330.81        332.99         8.55 o                         
  -7   3  13        676.24        650.95         8.93 o                         
  -6   3  13         12.86         14.68         1.69 o                         
  -5   3  13        800.34        819.48         7.05 o                         
  -4   3  13       1789.70       1830.59        13.12 o                         
  -3   3  13         18.20         21.14         1.06 o                         
  -2   3  13       1194.93       1191.31        10.06 o                         
  -1   3  13        743.73        768.85         6.77 o                         
   0   3  13         72.47         69.20         2.09 o                         
   1   3  13        154.05        143.24         2.78 o                         
   2   3  13        262.17        271.26         3.99 o                         
   3   3  13       1063.61       1070.65        11.64 o                         
   4   3  13        375.65        372.86         6.62 o                         
   5   3  13        676.26        687.18        11.13 o                         
   6   3  13        801.78        806.04        14.43 o                         
 -10   4  13        285.04        273.26        27.29 o                         
  -9   4  13         52.71         42.13         9.22 o                         
  -8   4  13          0.09         -1.71         9.73 o                         
  -7   4  13         19.89         22.07         1.62 o                         
  -6   4  13        540.89        563.83         6.41 o                         
  -5   4  13       2012.72       2041.81        16.04 o                         
  -4   4  13        476.43        475.09         5.25 o                         
  -3   4  13       2794.01       2840.40        22.25 o                         
  -2   4  13       1822.72       1862.53        13.81 o                         
  -1   4  13        263.36        262.97         3.84 o                         
   0   4  13        670.72        675.52         6.80 o                         
   1   4  13        299.29        317.24         5.34 o                         
   2   4  13         61.51         56.93         2.82 o                         
   3   4  13         26.26         20.89         2.31 o                         
   4   4  13        242.90        264.80         6.69 o                         
   5   4  13        196.10        204.89         7.65 o                         
   6   4  13        147.70        155.11         8.89 o                         
 -10   5  13         79.54         77.00         9.14 o                         
  -9   5  13        269.43        233.56         9.81 o                         
  -8   5  13        606.74        594.62        12.14 o                         
  -7   5  13        102.53        108.65         3.78 o                         
  -6   5  13          8.87          9.61         1.54 o                         
  -5   5  13         47.88         52.90         2.68 o                         
  -4   5  13        318.39        326.79         4.55 o                         
  -3   5  13        430.62        424.02         5.06 o                         
  -2   5  13         95.76         95.73         2.66 o                         
  -1   5  13        506.92        532.60         6.57 o                         
   0   5  13        719.33        728.71         8.02 o                         
   1   5  13          5.55          2.31         1.55 o                         
   2   5  13        271.32        248.53         7.36 o                         
   3   5  13        381.21        383.57         7.97 o                         
   4   5  13          3.60          3.03         3.15 o                         
   5   5  13          0.14         -3.78         3.78 o                         
 -10   6  13         61.09         51.16         5.90 o                         
  -9   6  13        971.40        959.45        19.07 o                         
  -8   6  13        154.25        149.69         5.82 o                         
  -7   6  13          5.89          5.30         2.06 o                         
  -6   6  13        431.18        429.78         7.25 o                         
  -5   6  13        167.48        167.33         4.84 o                         
  -4   6  13          4.03          5.04         2.42 o                         
  -3   6  13        700.79        701.01         7.00 o                         
  -2   6  13        685.94        702.35         8.24 o                         
  -1   6  13         17.39         16.61         1.78 o                         
   0   6  13        460.38        455.55        15.34 o                         
   1   6  13        305.51        310.86         6.21 o                         
   2   6  13         22.18         15.05         2.83 o                         
   3   6  13         72.37         67.70         4.43 o                         
   4   6  13        128.00        119.32         6.96 o                         
  -9   7  13          0.08          1.11         4.20 o                         
  -8   7  13        110.17        109.77         7.86 o                         
  -7   7  13        549.78        557.60        10.53 o                         
  -6   7  13         23.27         21.57         2.47 o                         
  -5   7  13          1.69          1.24         2.17 o                         
  -4   7  13        476.09        467.96        10.67 o                         
  -3   7  13        362.51        360.38        12.67 o                         
  -2   7  13          4.56          6.14         1.98 o                         
  -1   7  13        515.40        510.42         8.02 o                         
   0   7  13        268.73        285.85         6.85 o                         
   1   7  13        265.75        273.71         6.98 o                         
   2   7  13        128.94        132.29        10.87 o                         
   3   7  13        270.24        267.76         9.28 o                         
  -9   8  13        298.87        293.39        10.68 o                         
  -8   8  13        510.99        521.03        12.66 o                         
  -7   8  13          9.14         13.09         4.24 o                         
  -6   8  13        235.21        233.66         6.74 o                         
  -5   8  13        869.58        888.22        13.73 o                         
  -4   8  13        150.49        132.81         4.76 o                         
  -3   8  13        260.26        245.04         9.94 o                         
  -2   8  13        376.08        362.13         8.40 o                         
  -1   8  13        261.80        261.52         8.72 o                         
   0   8  13         35.79         35.79         3.79 o                         
   1   8  13        131.93        123.06         9.31 o                         
   2   8  13        205.91        189.09         8.82 o                         
  -8   9  13         60.08         50.29         5.17 o                         
  -7   9  13        305.97        308.35        10.52 o                         
  -6   9  13        596.68        598.01        13.06 o                         
  -5   9  13         15.67          9.21         4.97 o                         
  -4   9  13        277.63        303.67        10.37 o                         
  -3   9  13        318.97        325.71        10.63 o                         
  -2   9  13         79.34         67.83         4.54 o                         
  -1   9  13        116.57         97.67         9.07 o                         
   0   9  13        378.42        391.88        10.59 o                         
  -7  10  13         91.47         69.05        20.92 o                         
  -6  10  13         49.56         53.08         6.78 o                         
  -5  10  13        454.80        440.82        16.22 o                         
  -4  10  13        178.51        174.59         9.80 o                         
  -3  10  13         43.08         26.04         5.32 o                         
  -2  10  13        226.26        239.74        10.99 o                         
   1 -10  14        242.81        232.46         9.88 o                         
   2 -10  14          9.12          4.85         3.33 o                         
   3 -10  14        564.35        558.90        10.81 o                         
   4 -10  14        487.31        475.21        10.49 o                         
   5 -10  14          4.66          5.27         5.13 o                         
   6 -10  14        836.74        863.26        16.30 o                         
  -1  -9  14        107.45         85.42         8.26 o                         
   0  -9  14          0.01         -3.21         3.21 o                         
   1  -9  14        228.84        224.81         6.99 o                         
   2  -9  14          1.89          3.61         2.83 o                         
   3  -9  14         31.21         27.02         3.06 o                         
   4  -9  14         70.16         58.33         5.00 o                         
   5  -9  14        396.00        406.17        10.03 o                         
   6  -9  14        374.96        399.32        10.26 o                         
   7  -9  14         20.65         15.93         4.91 o                         
   8  -9  14        491.43        474.39        14.46 o                         
  -2  -8  14        276.69        279.12         8.81 o                         
  -1  -8  14         14.81         14.41         3.18 o                         
   0  -8  14        348.10        366.72         8.77 o                         
   1  -8  14         34.74         25.41         2.65 o                         
   2  -8  14         28.78         25.22         2.48 o                         
   3  -8  14        452.11        458.53         8.30 o                         
   4  -8  14        348.58        340.18         6.94 o                         
   5  -8  14         37.19         33.39         3.19 o                         
   6  -8  14        206.22        203.73         6.75 o                         
   7  -8  14        270.91        257.38         8.16 o                         
   8  -8  14        154.64        129.00         7.09 o                         
  -4  -7  14        207.47        206.01        10.26 o                         
  -3  -7  14         29.28         27.23         3.68 o                         
  -2  -7  14        151.13        144.65         6.25 o                         
  -1  -7  14        636.66        634.94        12.19 o                         
   0  -7  14         13.11         10.89         2.47 o                         
   1  -7  14        241.96        226.25         6.89 o                         
   2  -7  14        585.47        593.77         9.73 o                         
   3  -7  14        621.12        608.98         9.22 o                         
   4  -7  14          0.05         -1.15         1.33 o                         
   5  -7  14        768.96        789.44        11.51 o                         
   6  -7  14        459.54        441.43         9.28 o                         
   7  -7  14          6.08          6.56         3.11 o                         
   8  -7  14         91.98         70.89         4.67 o                         
   9  -7  14        136.53        141.47         9.70 o                         
  -5  -6  14         21.52         13.12         4.38 o                         
  -4  -6  14        411.50        403.09        11.52 o                         
  -3  -6  14        364.68        372.09         8.37 o                         
  -2  -6  14        364.34        365.84         8.11 o                         
  -1  -6  14        161.74        160.89         5.39 o                         
   0  -6  14        740.99        692.34         9.37 o                         
   1  -6  14        722.64        757.60         9.65 o                         
   2  -6  14         32.18         26.71         1.87 o                         
   3  -6  14         53.49         52.21         2.77 o                         
   4  -6  14        293.85        300.84         5.76 o                         
   5  -6  14        157.28        154.87         4.80 o                         
   6  -6  14          0.48          1.01         2.65 o                         
   7  -6  14        549.97        533.89        15.48 o                         
   8  -6  14         95.96         95.99         8.61 o                         
   9  -6  14          1.87          1.47         4.09 o                         
  -5  -5  14        255.80        261.70         8.33 o                         
  -4  -5  14        330.85        346.32         7.60 o                         
  -3  -5  14          1.71          0.34         2.02 o                         
  -2  -5  14        263.65        271.54         8.84 o                         
  -1  -5  14        608.28        609.02         8.96 o                         
   0  -5  14        540.60        541.23        10.27 o                         
   1  -5  14          0.21         -1.22         1.22 o                         
   2  -5  14       1135.98       1129.52        10.46 o                         
   3  -5  14         80.80         80.04         4.40 o                         
   4  -5  14        135.65        127.37         4.06 o                         
   5  -5  14        599.43        612.79         8.58 o                         
   6  -5  14        715.53        716.24        14.78 o                         
   7  -5  14         72.15         72.60         6.26 o                         
   8  -5  14         36.90         36.70         4.85 o                         
   9  -5  14        546.63        524.53        10.84 o                         
  -6  -4  14        283.98        291.13         8.77 o
[truncated: 170,506 more chars]
